# Supplementary material for: N4-acetyldeoxycytosine DNA modification marks euchromatin regions in Arabidopsis thaliana
Source: Genome Biol. 2022 Jan 3;23:5. doi: 10.1186/s13059-021-02578-7 (PMC8722123; doi:10.1186/s13059-021-02578-7)
Supplement: Supplementary file 2 — Additional file 2: Table S1. A summary of 4acC-IP-seq and RNA-seq information. [file 13059_2021_2578_MOESM2_ESM.xlsx]

## Sheet: Table S1
A summary of 4acC-IP-seq and RNA-seq information
Sample	Raw reads	mapping reads	ratio	unique mapping reads	ratio	mutiple mapping reads	ratio
Arabidopsis
4acC-IP-seq
replicate_1_IP_4acC	43146116	39877134	0.924235	30145643	0.698687	9731491	0.225547
replicate_2_IP_4acC	47548685	44094612	0.927357	34114700	0.717469	9979912	0.209888
replicate_1_NH2OH_IP_4acC	35263546	30556780	0.866526	22446497	0.636535	8110283	0.229991
replicate_2_NH2OH_IP_4acC	59671246	49073792	0.822403	34122777	0.571846	14951015	0.250556
replicate_1_met1-IP_4acC	18837872	17577669	0.933103	12975810	0.688815	4601859	0.244288
replicate_2_met1-IP_4acC	48738013	42844129	0.87907	32260236	0.661911	10583893	0.217159
replicate_1_rdd-IP_4acC	44547218	36809230	0.826297	27601766	0.619607	9207464	0.20669
replicate_2_rdd-IP_4acC	51608042	46843312	0.907675	34844094	0.675168	11999218	0.232507
Input_4acC	24767583	22204935	0.896532	13938371	0.562767	8266564	0.333765
mRNA-seq
Replicate 1	102838775	95861534	0.932154	93100036	0.905301	2761498	0.0268527
Replicate 2	116680643	110470569	0.946777	105573623	0.904808	4896946	0.0419688
Zea mays
4acC-IP-seq
IP_4acC	49830146	30344691	0.608963	8273988	0.166044	22070703	0.442919
