# Supplementary material for: N4-acetyldeoxycytosine DNA modification marks euchromatin regions in Arabidopsis thaliana
Source: Genome Biol. 2022 Jan 3;23:5. doi: 10.1186/s13059-021-02578-7 (PMC8722123; doi:10.1186/s13059-021-02578-7)
Supplement: Supplementary file 3 — Additional file 3: Table S2. Confident 4acC peaks identified by two independent 4acC-seq experiments in Arabidopsis under normal condition. [file 13059_2021_2578_MOESM3_ESM.xlsx]

## Sheet: Table S2
Confident 4acC peaks identified by two independent 4acC-seq experiments in Arabidopsis under normal condition
Chr	start	end
Chr1	9516	10041
Chr1	22722	23236
Chr1	23414	24402
Chr1	27821	28324
Chr1	30245	31024
Chr1	36796	38090
Chr1	46245	46974
Chr1	48753	49301
Chr1	58706	59310
Chr1	62070	62741
Chr1	63350	63981
Chr1	72138	72631
Chr1	101063	101650
Chr1	116963	117637
Chr1	130038	130672
Chr1	132049	132580
Chr1	147039	147714
Chr1	148245	148911
Chr1	154508	155162
Chr1	155486	156073
Chr1	157975	158502
Chr1	170477	171076
Chr1	180315	181166
Chr1	181755	182874
Chr1	195509	196171
Chr1	205033	205665
Chr1	211149	211643
Chr1	216591	217166
Chr1	222377	223034
Chr1	223594	224200
Chr1	237257	237937
Chr1	240418	241575
Chr1	243427	244115
Chr1	270140	270801
Chr1	292123	292800
Chr1	295061	295655
Chr1	298663	299265
Chr1	308336	308963
Chr1	309770	310831
Chr1	343593	344258
Chr1	345987	346601
Chr1	347493	348021
Chr1	348491	349338
Chr1	353932	354886
Chr1	355435	356393
Chr1	360161	360735
Chr1	364052	364954
Chr1	365558	366273
Chr1	366494	367056
Chr1	387485	388057
Chr1	388659	389214
Chr1	391759	392303
Chr1	393010	393693
Chr1	394698	395259
Chr1	395721	396708
Chr1	398825	400279
Chr1	403299	403882
Chr1	411813	412531
Chr1	415457	416873
Chr1	419400	420174
Chr1	443367	443919
Chr1	445620	446239
Chr1	462723	463758
Chr1	465613	466167
Chr1	470940	471688
Chr1	472677	473274
Chr1	489850	490596
Chr1	494092	495117
Chr1	498101	498816
Chr1	506513	507257
Chr1	513011	513556
Chr1	514757	515487
Chr1	515800	516573
Chr1	536355	537100
Chr1	541243	542241
Chr1	543054	543851
Chr1	545721	546345
Chr1	574122	574834
Chr1	583332	583960
Chr1	589549	590298
Chr1	591963	592942
Chr1	598190	598820
Chr1	615613	616353
Chr1	618075	618745
Chr1	620526	621076
Chr1	641553	642211
Chr1	651804	652298
Chr1	683869	684942
Chr1	693223	693841
Chr1	706105	706728
Chr1	708539	709331
Chr1	726269	727181
Chr1	727378	727887
Chr1	731740	732653
Chr1	733172	733872
Chr1	737103	738384
Chr1	755375	756132
Chr1	775492	776015
Chr1	786880	787610
Chr1	789880	790588
Chr1	805619	806885
Chr1	809083	809669
Chr1	810973	811650
Chr1	812343	812972
Chr1	816874	817408
Chr1	823132	824021
Chr1	826544	827104
Chr1	828550	829064
Chr1	829403	830088
Chr1	834188	834696
Chr1	835488	836168
Chr1	863271	864477
Chr1	866187	867090
Chr1	870673	871327
Chr1	876120	877593
Chr1	879608	880267
Chr1	882161	883388
Chr1	883859	885376
Chr1	890391	892178
Chr1	896870	897646
Chr1	898730	899417
Chr1	900977	901794
Chr1	906770	907370
Chr1	912876	913925
Chr1	930969	931822
Chr1	933552	934433
Chr1	940485	941079
Chr1	942242	942808
Chr1	944480	945204
Chr1	954243	954780
Chr1	957710	958312
Chr1	959967	961052
Chr1	962399	963113
Chr1	977308	977839
Chr1	982934	983706
Chr1	996048	996704
Chr1	1000200	1000764
Chr1	1014127	1014671
Chr1	1018146	1019058
Chr1	1024410	1024924
Chr1	1040885	1041506
Chr1	1063387	1064078
Chr1	1104373	1104897
Chr1	1121775	1122617
Chr1	1129030	1129603
Chr1	1131901	1132395
Chr1	1144253	1144758
Chr1	1150628	1151251
Chr1	1154110	1154753
Chr1	1155321	1155816
Chr1	1157314	1157996
Chr1	1168177	1168930
Chr1	1182774	1183639
Chr1	1183805	1184410
Chr1	1190469	1190987
Chr1	1214247	1214844
Chr1	1221830	1222852
Chr1	1231013	1231768
Chr1	1235436	1236174
Chr1	1240272	1241513
Chr1	1242713	1243347
Chr1	1246811	1247327
Chr1	1279286	1279849
Chr1	1281980	1282501
Chr1	1285565	1286724
Chr1	1294867	1295494
Chr1	1300481	1301391
Chr1	1307412	1307984
Chr1	1336479	1337102
Chr1	1337408	1338084
Chr1	1341501	1342194
Chr1	1343170	1343704
Chr1	1346028	1346537
Chr1	1348462	1349432
Chr1	1369787	1370338
Chr1	1371960	1372503
Chr1	1378604	1379378
Chr1	1381297	1382436
Chr1	1395164	1396044
Chr1	1398441	1399073
Chr1	1429240	1429900
Chr1	1435762	1436328
Chr1	1446279	1447482
Chr1	1453590	1454395
Chr1	1469897	1470745
Chr1	1477560	1479100
Chr1	1482537	1483128
Chr1	1502497	1503019
Chr1	1518134	1518907
Chr1	1523633	1524223
Chr1	1537078	1537631
Chr1	1547285	1547915
Chr1	1554647	1555363
Chr1	1572012	1572597
Chr1	1576912	1578708
Chr1	1583140	1583687
Chr1	1589913	1590800
Chr1	1601079	1602132
Chr1	1611187	1611885
Chr1	1619933	1620518
Chr1	1621992	1622863
Chr1	1636372	1637318
Chr1	1643451	1644151
Chr1	1645533	1646422
Chr1	1652770	1653345
Chr1	1658817	1659449
Chr1	1669760	1670441
Chr1	1676025	1676521
Chr1	1682137	1682830
Chr1	1689023	1689756
Chr1	1691722	1692317
Chr1	1701085	1701850
Chr1	1703096	1703792
Chr1	1715235	1715834
Chr1	1740949	1741791
Chr1	1754331	1755144
Chr1	1768898	1769489
Chr1	1789815	1790780
Chr1	1791342	1792101
Chr1	1796727	1797462
Chr1	1802814	1803383
Chr1	1818334	1819116
Chr1	1820765	1821845
Chr1	1829408	1830425
Chr1	1837133	1837812
Chr1	1867067	1867726
Chr1	1885469	1886291
Chr1	1892469	1893057
Chr1	1897159	1897775
Chr1	1899822	1900578
Chr1	1907003	1907677
Chr1	1908125	1908779
Chr1	1910035	1910778
Chr1	1911189	1911979
Chr1	1918208	1919090
Chr1	1930686	1931179
Chr1	1945273	1945975
Chr1	1947525	1948124
Chr1	1957952	1958565
Chr1	1958665	1959724
Chr1	1963907	1964616
Chr1	1968918	1969530
Chr1	1974092	1975156
Chr1	1989946	1990503
Chr1	1995476	1996218
Chr1	1998431	1998997
Chr1	2001494	2002597
Chr1	2012737	2013281
Chr1	2023934	2024452
Chr1	2046071	2046751
Chr1	2051671	2052286
Chr1	2054779	2055782
Chr1	2059808	2060319
Chr1	2060537	2061179
Chr1	2063350	2063891
Chr1	2067532	2068115
Chr1	2070656	2071167
Chr1	2072815	2073332
Chr1	2075670	2076201
Chr1	2077409	2077963
Chr1	2087142	2087686
Chr1	2095981	2096888
Chr1	2102696	2103845
Chr1	2105069	2105952
Chr1	2108623	2109151
Chr1	2113972	2114584
Chr1	2120162	2120858
Chr1	2124154	2124765
Chr1	2125181	2125774
Chr1	2129188	2129956
Chr1	2135073	2135738
Chr1	2162574	2163154
Chr1	2164510	2165367
Chr1	2170077	2170607
Chr1	2174535	2175174
Chr1	2190134	2190835
Chr1	2192219	2192889
Chr1	2194635	2195168
Chr1	2199139	2199754
Chr1	2218856	2219860
Chr1	2225905	2226522
Chr1	2247775	2248492
Chr1	2249093	2250228
Chr1	2251215	2251991
Chr1	2268555	2269190
Chr1	2275068	2275661
Chr1	2277769	2278426
Chr1	2281157	2281751
Chr1	2281884	2283208
Chr1	2291332	2291897
Chr1	2294788	2295296
Chr1	2301570	2302130
Chr1	2309780	2310334
Chr1	2310862	2311480
Chr1	2311649	2312224
Chr1	2313881	2314498
Chr1	2315926	2316534
Chr1	2318020	2318663
Chr1	2342196	2342842
Chr1	2345488	2346031
Chr1	2348837	2349781
Chr1	2350091	2350608
Chr1	2351690	2352226
Chr1	2355464	2356281
Chr1	2357765	2358291
Chr1	2389471	2389974
Chr1	2392042	2392569
Chr1	2399510	2400124
Chr1	2405492	2406094
Chr1	2414979	2415637
Chr1	2425503	2426216
Chr1	2426700	2427288
Chr1	2437379	2437907
Chr1	2442454	2443030
Chr1	2446003	2446718
Chr1	2458019	2458721
Chr1	2471929	2472551
Chr1	2474547	2475135
Chr1	2475325	2476001
Chr1	2477039	2477687
Chr1	2482302	2483000
Chr1	2484530	2486572
Chr1	2487463	2488056
Chr1	2492506	2493282
Chr1	2500714	2501474
Chr1	2501827	2502412
Chr1	2516053	2516626
Chr1	2559924	2560440
Chr1	2562877	2563685
Chr1	2567284	2568080
Chr1	2572632	2573165
Chr1	2584403	2584961
Chr1	2585904	2587141
Chr1	2603116	2603813
Chr1	2606235	2606849
Chr1	2608024	2608532
Chr1	2612652	2613205
Chr1	2620499	2621430
Chr1	2625638	2626342
Chr1	2630909	2631475
Chr1	2631992	2632817
Chr1	2639770	2640317
Chr1	2656378	2657256
Chr1	2675688	2676298
Chr1	2681137	2681630
Chr1	2682106	2682782
Chr1	2688046	2688884
Chr1	2690996	2691588
Chr1	2693494	2694199
Chr1	2698748	2699380
Chr1	2703306	2703967
Chr1	2706057	2706771
Chr1	2708719	2709554
Chr1	2709992	2710971
Chr1	2716042	2716790
Chr1	2720002	2720721
Chr1	2724166	2724946
Chr1	2733753	2734355
Chr1	2740838	2741376
Chr1	2748065	2748853
Chr1	2759170	2759674
Chr1	2770119	2771424
Chr1	2779069	2780038
Chr1	2805224	2806086
Chr1	2813826	2814639
Chr1	2824799	2825312
Chr1	2860080	2860721
Chr1	2873181	2873727
Chr1	2877546	2878218
Chr1	2879570	2880510
Chr1	2890213	2890806
Chr1	2899652	2900196
Chr1	2904298	2904892
Chr1	2929140	2930009
Chr1	2941713	2942293
Chr1	2947469	2948071
Chr1	2949715	2950504
Chr1	2956870	2957477
Chr1	2966279	2966943
Chr1	2970544	2971358
Chr1	2977967	2979456
Chr1	2985188	2985751
Chr1	2994150	2994661
Chr1	3003106	3004087
Chr1	3010624	3012229
Chr1	3026341	3026872
Chr1	3031099	3031714
Chr1	3035386	3036309
Chr1	3037937	3038636
Chr1	3041262	3041802
Chr1	3053822	3054542
Chr1	3076501	3077108
Chr1	3093666	3094352
Chr1	3099681	3100850
Chr1	3102529	3103111
Chr1	3108053	3108746
Chr1	3119760	3120371
Chr1	3130296	3131047
Chr1	3134362	3135781
Chr1	3139632	3140247
Chr1	3145341	3147040
Chr1	3157011	3158543
Chr1	3162371	3163068
Chr1	3164224	3165131
Chr1	3173358	3174106
Chr1	3194396	3195062
Chr1	3201646	3202320
Chr1	3205974	3206545
Chr1	3208056	3208611
Chr1	3217840	3218411
Chr1	3224031	3224615
Chr1	3243736	3244761
Chr1	3252154	3252891
Chr1	3254759	3255503
Chr1	3269936	3270539
Chr1	3278035	3278804
Chr1	3282876	3283407
Chr1	3284215	3284908
Chr1	3293993	3294537
Chr1	3305767	3306693
Chr1	3322968	3323725
Chr1	3325724	3326410
Chr1	3326648	3327231
Chr1	3347398	3347993
Chr1	3363227	3365054
Chr1	3378791	3380072
Chr1	3384150	3385091
Chr1	3385929	3386456
Chr1	3386667	3387206
Chr1	3387791	3388739
Chr1	3394246	3395108
Chr1	3400559	3401155
Chr1	3406751	3407858
Chr1	3409218	3409757
Chr1	3414806	3415730
Chr1	3461516	3462138
Chr1	3469886	3470480
Chr1	3471607	3473006
Chr1	3477546	3478228
Chr1	3492767	3493602
Chr1	3506002	3507274
Chr1	3511017	3512001
Chr1	3525687	3526536
Chr1	3543402	3543914
Chr1	3550190	3550885
Chr1	3554102	3554654
Chr1	3562997	3563672
Chr1	3577616	3578165
Chr1	3579327	3579933
Chr1	3590720	3591279
Chr1	3598251	3598909
Chr1	3604514	3605497
Chr1	3606948	3607580
Chr1	3612707	3613398
Chr1	3623991	3624632
Chr1	3626423	3627488
Chr1	3629879	3630629
Chr1	3635730	3636369
Chr1	3639904	3640418
Chr1	3655838	3656583
Chr1	3659178	3659773
Chr1	3680533	3681041
Chr1	3681700	3682914
Chr1	3702498	3703188
Chr1	3710218	3710818
Chr1	3713118	3713809
Chr1	3714909	3715594
Chr1	3722767	3723441
Chr1	3728517	3729155
Chr1	3740686	3741318
Chr1	3743960	3744504
Chr1	3759919	3760500
Chr1	3763468	3764436
Chr1	3766956	3768360
Chr1	3793197	3793769
Chr1	3811025	3811633
Chr1	3822170	3822806
Chr1	3828450	3829138
Chr1	3832433	3832990
Chr1	3838348	3838908
Chr1	3844575	3845113
Chr1	3846861	3847758
Chr1	3849209	3850412
Chr1	3867587	3868646
Chr1	3871875	3872930
Chr1	3873192	3873885
Chr1	3876548	3877200
Chr1	3881640	3882446
Chr1	3901890	3902642
Chr1	3913187	3914124
Chr1	3938543	3939057
Chr1	3941337	3942347
Chr1	3945740	3946461
Chr1	3949043	3950277
Chr1	3952284	3953537
Chr1	3961302	3961846
Chr1	3975489	3976128
Chr1	3999025	3999630
Chr1	4015125	4016183
Chr1	4021626	4022441
Chr1	4037915	4038638
Chr1	4040243	4040798
Chr1	4052837	4053681
Chr1	4062599	4063383
Chr1	4071227	4072750
Chr1	4076299	4077112
Chr1	4079859	4080516
Chr1	4084139	4085065
Chr1	4090202	4090842
Chr1	4123557	4124789
Chr1	4125458	4126054
Chr1	4145138	4145871
Chr1	4165232	4166010
Chr1	4172361	4173217
Chr1	4188969	4189558
Chr1	4194650	4195809
Chr1	4196113	4196697
Chr1	4207660	4208282
Chr1	4214885	4215739
Chr1	4216083	4217343
Chr1	4228864	4229425
Chr1	4241216	4242136
Chr1	4242884	4243438
Chr1	4248202	4248806
Chr1	4264161	4265288
Chr1	4268336	4268868
Chr1	4269139	4269643
Chr1	4270148	4271195
Chr1	4274778	4275800
Chr1	4290268	4290850
Chr1	4298775	4299463
Chr1	4305124	4305648
Chr1	4305879	4306406
Chr1	4312493	4313037
Chr1	4321767	4322593
Chr1	4325339	4325850
Chr1	4330114	4330806
Chr1	4332018	4332659
Chr1	4333450	4334099
Chr1	4334726	4335285
Chr1	4348514	4349024
Chr1	4364094	4364800
Chr1	4374359	4375195
Chr1	4380855	4382433
Chr1	4384464	4385414
Chr1	4390287	4391097
Chr1	4393825	4394413
Chr1	4404329	4405978
Chr1	4423591	4424308
Chr1	4429643	4430236
Chr1	4433495	4434149
Chr1	4442719	4443844
Chr1	4446389	4447174
Chr1	4447770	4448674
Chr1	4450448	4451235
Chr1	4471268	4471894
Chr1	4472208	4472752
Chr1	4487028	4487800
Chr1	4488895	4489393
Chr1	4491740	4492563
Chr1	4500190	4501273
Chr1	4506033	4506917
Chr1	4508325	4508895
Chr1	4509136	4510181
Chr1	4513110	4513970
Chr1	4516656	4518652
Chr1	4519500	4520066
Chr1	4523608	4524151
Chr1	4529269	4530231
Chr1	4544910	4545546
Chr1	4546058	4546797
Chr1	4550263	4550962
Chr1	4551065	4551712
Chr1	4557381	4558071
Chr1	4569895	4570606
Chr1	4575124	4576747
Chr1	4577521	4578046
Chr1	4589960	4590660
Chr1	4593278	4594302
Chr1	4597582	4598258
Chr1	4598629	4599183
Chr1	4601529	4602531
Chr1	4610136	4610771
Chr1	4620199	4621008
Chr1	4622686	4623483
Chr1	4627160	4628987
Chr1	4631778	4632519
Chr1	4633839	4634337
Chr1	4636937	4637738
Chr1	4640019	4640622
Chr1	4645225	4645725
Chr1	4650935	4651681
Chr1	4668636	4669205
Chr1	4671956	4673074
Chr1	4680578	4681112
Chr1	4703758	4704917
Chr1	4713473	4715172
Chr1	4726680	4727482
Chr1	4728857	4729473
Chr1	4729604	4730265
Chr1	4746230	4746764
Chr1	4747905	4748447
Chr1	4754779	4755686
Chr1	4759201	4759706
Chr1	4766812	4767340
Chr1	4777944	4778596
Chr1	4810494	4811095
Chr1	4811480	4812493
Chr1	4817225	4818065
Chr1	4854362	4855356
Chr1	4875684	4876248
Chr1	4881209	4882132
Chr1	4890466	4891169
Chr1	4891635	4892230
Chr1	4897247	4897806
Chr1	4898993	4899709
Chr1	4904126	4904739
Chr1	4907912	4908737
Chr1	4918745	4919555
Chr1	4924179	4924914
Chr1	4951248	4953051
Chr1	4954221	4954849
Chr1	4958238	4959330
Chr1	4962229	4962727
Chr1	4963496	4964091
Chr1	4969424	4970216
Chr1	4973204	4973906
Chr1	4975051	4975558
Chr1	4989651	4990389
Chr1	5000002	5000611
Chr1	5004429	5005053
Chr1	5024070	5024891
Chr1	5027547	5028221
Chr1	5028539	5029317
Chr1	5039031	5040049
Chr1	5040716	5041830
Chr1	5042202	5043025
Chr1	5044242	5044828
Chr1	5045769	5046560
Chr1	5047889	5048561
Chr1	5061522	5062615
Chr1	5064667	5065243
Chr1	5068136	5068814
Chr1	5075413	5076539
Chr1	5077366	5077944
Chr1	5078610	5079159
Chr1	5085168	5086182
Chr1	5098586	5099127
Chr1	5104195	5104825
Chr1	5124690	5125293
Chr1	5143688	5144182
Chr1	5159497	5160037
Chr1	5164313	5164857
Chr1	5169222	5169979
Chr1	5177471	5178038
Chr1	5186339	5186888
Chr1	5191928	5192526
Chr1	5193670	5194671
Chr1	5198956	5200386
Chr1	5204684	5205350
Chr1	5205782	5206420
Chr1	5211609	5212261
Chr1	5227158	5228076
Chr1	5228329	5229332
Chr1	5242591	5243274
Chr1	5252224	5253034
Chr1	5257218	5257899
Chr1	5267966	5268483
Chr1	5269180	5269814
Chr1	5275851	5277416
Chr1	5280230	5280903
Chr1	5283530	5284541
Chr1	5291278	5292161
Chr1	5301325	5302351
Chr1	5302858	5303389
Chr1	5308468	5309560
Chr1	5313621	5314159
Chr1	5323252	5323821
Chr1	5329290	5329948
Chr1	5330805	5331447
Chr1	5339820	5340674
Chr1	5341158	5342093
Chr1	5345662	5346239
Chr1	5351110	5351604
Chr1	5380989	5381485
Chr1	5393012	5393544
Chr1	5398898	5399470
Chr1	5403004	5403633
Chr1	5404263	5405352
Chr1	5410733	5411345
Chr1	5420362	5420973
Chr1	5423479	5424168
Chr1	5425288	5426219
Chr1	5442550	5443158
Chr1	5444391	5445365
Chr1	5449197	5451105
Chr1	5451436	5452174
Chr1	5453748	5454430
Chr1	5454798	5455375
Chr1	5460543	5461145
Chr1	5462286	5462874
Chr1	5464117	5464909
Chr1	5465129	5466055
Chr1	5468995	5470027
Chr1	5477030	5478238
Chr1	5489191	5489785
Chr1	5494217	5494782
Chr1	5496092	5496605
Chr1	5502293	5503143
Chr1	5547003	5547711
Chr1	5562902	5563401
Chr1	5580930	5581439
Chr1	5591193	5592017
Chr1	5608673	5609378
Chr1	5622699	5623237
Chr1	5644832	5645407
Chr1	5653718	5654784
Chr1	5682388	5684271
Chr1	5696780	5697985
Chr1	5702139	5702704
Chr1	5712058	5712554
Chr1	5727049	5728029
Chr1	5735605	5736297
Chr1	5745823	5746443
Chr1	5755980	5756665
Chr1	5765016	5765581
Chr1	5773170	5774143
Chr1	5782579	5783139
Chr1	5807368	5807889
Chr1	5833719	5834264
Chr1	5834941	5835476
Chr1	5837468	5838878
Chr1	5856661	5857735
Chr1	5857976	5858556
Chr1	5859761	5860336
Chr1	5861401	5861915
Chr1	5884848	5886133
Chr1	5898159	5898707
Chr1	5922610	5923418
Chr1	5927131	5927663
Chr1	5928007	5928681
Chr1	5933841	5934360
Chr1	5949282	5949894
Chr1	5950154	5950762
Chr1	5951296	5951842
Chr1	5961023	5961877
Chr1	5971060	5971703
Chr1	5977298	5977849
Chr1	5980830	5981381
Chr1	5982262	5982978
Chr1	5986934	5987915
Chr1	6008589	6009198
Chr1	6011031	6011897
Chr1	6027167	6028317
Chr1	6036724	6037263
Chr1	6061980	6063128
Chr1	6064439	6065287
Chr1	6073851	6074632
Chr1	6076002	6076760
Chr1	6077473	6078058
Chr1	6087388	6087908
Chr1	6091649	6092306
Chr1	6104531	6105076
Chr1	6123619	6124159
Chr1	6126716	6127378
Chr1	6130028	6130557
Chr1	6131591	6132287
Chr1	6138351	6138851
Chr1	6139438	6139988
Chr1	6140929	6141436
Chr1	6142534	6143211
Chr1	6151655	6152355
Chr1	6164868	6165921
Chr1	6166453	6167019
Chr1	6184817	6185699
Chr1	6204150	6204669
Chr1	6217784	6218311
Chr1	6241938	6242634
Chr1	6246978	6248017
Chr1	6259853	6260838
Chr1	6277523	6278089
Chr1	6282353	6283466
Chr1	6293239	6293784
Chr1	6297272	6298011
Chr1	6299664	6300827
Chr1	6303406	6304011
Chr1	6315541	6316088
Chr1	6323776	6324343
Chr1	6327296	6327879
Chr1	6331195	6332200
Chr1	6339645	6340362
Chr1	6361660	6362498
Chr1	6365199	6365909
Chr1	6367323	6367864
Chr1	6369193	6370019
Chr1	6374708	6375262
Chr1	6381890	6382525
Chr1	6383758	6384304
Chr1	6399122	6399644
Chr1	6413615	6414313
Chr1	6419929	6421338
Chr1	6430302	6430935
Chr1	6437465	6438155
Chr1	6442506	6443025
Chr1	6452356	6453127
Chr1	6459156	6459893
Chr1	6464697	6465312
Chr1	6466571	6467369
Chr1	6478737	6479517
Chr1	6505569	6506434
Chr1	6509326	6509983
Chr1	6510385	6511168
Chr1	6525446	6525972
Chr1	6528529	6529037
Chr1	6546137	6546838
Chr1	6550534	6551361
Chr1	6554919	6555421
Chr1	6557554	6558250
Chr1	6558875	6559727
Chr1	6568937	6569534
Chr1	6578712	6579947
Chr1	6593303	6593995
Chr1	6594821	6595414
Chr1	6624170	6624893
Chr1	6625174	6626040
Chr1	6639246	6639826
Chr1	6643161	6643721
Chr1	6643919	6644956
Chr1	6652755	6653312
Chr1	6655570	6656113
Chr1	6666629	6667321
Chr1	6671632	6672515
Chr1	6683047	6683800
Chr1	6688347	6689032
Chr1	6689392	6690349
Chr1	6726732	6727581
Chr1	6728491	6729313
Chr1	6750773	6751476
Chr1	6753569	6754248
Chr1	6760014	6761034
Chr1	6761982	6762502
Chr1	6783784	6784736
Chr1	6811853	6812462
Chr1	6821137	6822473
Chr1	6824152	6824970
Chr1	6832307	6833318
Chr1	6833924	6834592
Chr1	6839789	6840344
Chr1	6858473	6859235
Chr1	6859772	6860803
Chr1	6895597	6896215
Chr1	6897546	6898695
Chr1	6900648	6901263
Chr1	6903559	6904305
Chr1	6908201	6908879
Chr1	6916176	6916851
Chr1	6924153	6924650
Chr1	6926055	6926676
Chr1	6930271	6930820
Chr1	6932854	6933481
Chr1	6934992	6935754
Chr1	6937975	6938501
Chr1	6942675	6943234
Chr1	6951063	6951689
Chr1	6969947	6970500
Chr1	6971318	6972399
Chr1	6977999	6978859
Chr1	6996069	6996641
Chr1	6996801	6997658
Chr1	7005365	7006378
Chr1	7024543	7026180
Chr1	7028390	7028902
Chr1	7029544	7031359
Chr1	7038958	7039712
Chr1	7042931	7043488
Chr1	7057843	7058433
Chr1	7084698	7085863
Chr1	7088154	7089089
Chr1	7108315	7109009
Chr1	7109616	7110202
Chr1	7115440	7116100
Chr1	7117395	7118017
Chr1	7167371	7168410
Chr1	7168790	7169520
Chr1	7176753	7177325
Chr1	7177902	7178523
Chr1	7179399	7180098
Chr1	7180693	7181437
Chr1	7212697	7213278
Chr1	7216300	7217519
Chr1	7219967	7220503
Chr1	7223938	7224605
Chr1	7229591	7230117
Chr1	7238687	7239246
Chr1	7244604	7245141
Chr1	7252040	7252641
Chr1	7257000	7257508
Chr1	7264554	7265490
Chr1	7272128	7273151
Chr1	7280658	7281280
Chr1	7284978	7286626
Chr1	7300908	7301553
Chr1	7308437	7310169
Chr1	7313757	7314743
Chr1	7318146	7319057
Chr1	7324814	7325473
Chr1	7330361	7331026
Chr1	7331634	7332290
Chr1	7337571	7338217
Chr1	7366685	7367584
Chr1	7375651	7376585
Chr1	7384470	7385362
Chr1	7385551	7386446
Chr1	7404531	7405101
Chr1	7411322	7412611
Chr1	7412919	7413641
Chr1	7421327	7422967
Chr1	7427082	7427729
Chr1	7428326	7428848
Chr1	7439040	7439623
Chr1	7443879	7444445
Chr1	7449037	7449652
Chr1	7449991	7450663
Chr1	7452047	7452578
Chr1	7453303	7455041
Chr1	7469400	7470085
Chr1	7480948	7481445
Chr1	7489803	7490649
Chr1	7493338	7493888
Chr1	7512020	7513346
Chr1	7526293	7526915
Chr1	7531952	7532705
Chr1	7542798	7543431
Chr1	7548826	7549532
Chr1	7550056	7550665
Chr1	7553273	7553871
Chr1	7554877	7555829
Chr1	7557254	7558063
Chr1	7565073	7565828
Chr1	7573349	7573895
Chr1	7579542	7580118
Chr1	7588571	7589142
Chr1	7591423	7591953
Chr1	7602613	7603987
Chr1	7610260	7610891
Chr1	7619186	7619802
Chr1	7623647	7624199
Chr1	7630249	7630921
Chr1	7640881	7641814
Chr1	7642090	7643148
Chr1	7644387	7644971
Chr1	7650863	7651422
Chr1	7657013	7658087
Chr1	7666344	7666919
Chr1	7680505	7681335
Chr1	7682329	7682930
Chr1	7696327	7697426
Chr1	7704858	7706397
Chr1	7734684	7736105
Chr1	7752886	7753531
Chr1	7754231	7755162
Chr1	7759239	7760985
Chr1	7765284	7765785
Chr1	7768196	7768820
Chr1	7785604	7786230
Chr1	7800313	7801315
Chr1	7801446	7802500
Chr1	7846807	7847616
Chr1	7849960	7851083
Chr1	7873516	7874494
Chr1	7874623	7875495
Chr1	7880488	7881542
Chr1	7882475	7883488
Chr1	7888327	7888986
Chr1	7890370	7891258
Chr1	7892721	7893715
Chr1	7894967	7895686
Chr1	7898064	7898713
Chr1	7900424	7901036
Chr1	7903752	7904769
Chr1	7908958	7909702
Chr1	7911830	7912968
Chr1	7915558	7916180
Chr1	7937035	7937587
Chr1	7957396	7958595
Chr1	7964485	7965097
Chr1	7970191	7970835
Chr1	7987041	7987904
Chr1	7988457	7989676
Chr1	7994086	7994795
Chr1	7995646	7996275
Chr1	8009210	8009714
Chr1	8015564	8016292
Chr1	8017394	8017982
Chr1	8029369	8030069
Chr1	8032704	8033322
Chr1	8048097	8048611
Chr1	8056620	8057248
Chr1	8074592	8075155
Chr1	8076571	8077133
Chr1	8082291	8082967
Chr1	8098368	8099089
Chr1	8099186	8099871
Chr1	8100263	8101260
Chr1	8103932	8104643
Chr1	8105420	8106113
Chr1	8106960	8107541
Chr1	8112774	8113315
Chr1	8117732	8118417
Chr1	8121105	8122481
Chr1	8129382	8130378
Chr1	8132886	8133411
Chr1	8150305	8150973
Chr1	8155938	8156470
Chr1	8164878	8165668
Chr1	8168473	8169100
Chr1	8177336	8178283
Chr1	8182695	8183597
Chr1	8197688	8198181
Chr1	8206467	8207455
Chr1	8234268	8234960
Chr1	8242198	8242845
Chr1	8258167	8258792
Chr1	8267871	8268717
Chr1	8286026	8286695
Chr1	8295966	8296756
Chr1	8297753	8298891
Chr1	8309302	8310021
Chr1	8313652	8314639
Chr1	8314824	8315536
Chr1	8315857	8317124
Chr1	8317291	8317956
Chr1	8344305	8345075
Chr1	8348826	8349840
Chr1	8350741	8351301
Chr1	8353702	8354274
Chr1	8356036	8356541
Chr1	8381779	8382424
Chr1	8385598	8386214
Chr1	8388630	8391625
Chr1	8398834	8399489
Chr1	8402052	8402909
Chr1	8423088	8423973
Chr1	8424460	8425265
Chr1	8426426	8427668
Chr1	8436028	8436712
Chr1	8465330	8465843
Chr1	8477451	8477989
Chr1	8484899	8486110
Chr1	8503056	8503550
Chr1	8506143	8506739
Chr1	8525383	8526229
Chr1	8526366	8526984
Chr1	8529272	8529874
Chr1	8534207	8534841
Chr1	8549209	8550079
Chr1	8551164	8551916
Chr1	8554849	8555736
Chr1	8556032	8556555
Chr1	8558378	8559011
Chr1	8565270	8565947
Chr1	8569969	8570552
Chr1	8573683	8574348
Chr1	8595618	8596454
Chr1	8606883	8607620
Chr1	8609405	8609941
Chr1	8614508	8615036
Chr1	8620051	8620733
Chr1	8624098	8624745
Chr1	8631162	8631899
Chr1	8639791	8640381
Chr1	8653323	8653848
Chr1	8654918	8655474
Chr1	8657304	8657915
Chr1	8658982	8659641
Chr1	8664178	8664691
Chr1	8665801	8666327
Chr1	8666671	8667303
Chr1	8682198	8682788
Chr1	8692557	8693843
Chr1	8702602	8703943
Chr1	8714499	8715011
Chr1	8723411	8724587
Chr1	8726511	8727416
Chr1	8729081	8729727
Chr1	8741913	8742427
Chr1	8744082	8744650
Chr1	8753465	8754174
Chr1	8844751	8845267
Chr1	8845657	8846289
Chr1	8850738	8852122
Chr1	8852426	8853456
Chr1	8877660	8878326
Chr1	8881427	8882150
Chr1	8894790	8895725
Chr1	8898250	8898801
Chr1	8905246	8905807
Chr1	8911292	8912583
Chr1	8914067	8914840
Chr1	8915888	8916528
Chr1	8918767	8919433
Chr1	8920811	8921394
Chr1	8933952	8934930
Chr1	8939648	8941506
Chr1	8945720	8946418
Chr1	8957461	8958074
Chr1	8960346	8961078
Chr1	8982773	8983777
Chr1	8994584	8995897
Chr1	9019669	9020249
Chr1	9023293	9024006
Chr1	9041607	9042839
Chr1	9054748	9055277
Chr1	9077854	9079641
Chr1	9083937	9085446
Chr1	9087364	9087910
Chr1	9089613	9090718
Chr1	9097921	9098667
Chr1	9117039	9117687
Chr1	9149207	9149756
Chr1	9151711	9152309
Chr1	9157497	9158096
Chr1	9158354	9159975
Chr1	9167739	9168409
Chr1	9175536	9176145
Chr1	9178131	9178850
Chr1	9191464	9192291
Chr1	9205836	9206378
Chr1	9209756	9210285
Chr1	9210716	9211367
Chr1	9216417	9216989
Chr1	9225062	9225786
Chr1	9240589	9241681
Chr1	9248246	9249686
Chr1	9250230	9251610
Chr1	9263062	9263661
Chr1	9266663	9267776
Chr1	9269508	9270107
Chr1	9271853	9273391
Chr1	9274556	9275320
Chr1	9284521	9285043
Chr1	9285547	9286186
Chr1	9291138	9292246
Chr1	9295567	9296867
Chr1	9303441	9304264
Chr1	9314241	9314785
Chr1	9317929	9318624
Chr1	9319801	9320491
Chr1	9321548	9322082
Chr1	9329306	9330110
Chr1	9336264	9337116
Chr1	9343393	9344038
Chr1	9350677	9351912
Chr1	9359513	9360098
Chr1	9363088	9363611
Chr1	9372936	9373552
Chr1	9388960	9389724
Chr1	9398601	9399340
Chr1	9408253	9408840
Chr1	9421135	9422578
Chr1	9427549	9428169
Chr1	9434844	9435405
Chr1	9447145	9448390
Chr1	9450943	9451476
Chr1	9457001	9458060
Chr1	9458840	9459338
Chr1	9477289	9478034
Chr1	9478437	9479276
Chr1	9481479	9482382
Chr1	9487083	9487920
Chr1	9495032	9496260
Chr1	9503839	9504563
Chr1	9507687	9508777
Chr1	9509563	9510087
Chr1	9517311	9518019
Chr1	9521010	9521584
Chr1	9526541	9527313
Chr1	9530799	9531530
Chr1	9531916	9532607
Chr1	9537871	9539490
Chr1	9543471	9544253
Chr1	9553184	9554253
Chr1	9557784	9558400
Chr1	9572266	9572957
Chr1	9608295	9608947
Chr1	9609567	9610251
Chr1	9614531	9615224
Chr1	9615427	9616098
Chr1	9621005	9621932
Chr1	9622854	9624234
Chr1	9631299	9631815
Chr1	9636500	9637051
Chr1	9642439	9643339
Chr1	9648685	9649377
Chr1	9660624	9661312
Chr1	9666652	9667440
Chr1	9668469	9669198
Chr1	9703118	9703677
Chr1	9707815	9708386
Chr1	9708843	9709647
Chr1	9728517	9729549
Chr1	9745242	9745884
Chr1	9746380	9747303
Chr1	9749257	9749872
Chr1	9756553	9757379
Chr1	9768231	9769013
Chr1	9774637	9775184
Chr1	9776817	9777609
Chr1	9778939	9779695
Chr1	9781509	9782490
Chr1	9782824	9783437
Chr1	9787628	9788382
Chr1	9795686	9796325
Chr1	9805204	9805795
Chr1	9810651	9811230
Chr1	9830849	9831910
Chr1	9844138	9845045
Chr1	9846931	9847742
Chr1	9851722	9852293
Chr1	9878656	9879438
Chr1	9883512	9884045
Chr1	9885926	9887690
Chr1	9890262	9890797
Chr1	9899368	9900188
Chr1	9912763	9913681
Chr1	9943887	9944407
Chr1	9949540	9950088
Chr1	9951767	9952646
Chr1	9963399	9964441
Chr1	9966772	9967622
Chr1	9973277	9974035
Chr1	9979643	9980285
Chr1	9981459	9982215
Chr1	9986488	9987603
Chr1	9994032	9994679
Chr1	9996587	9997590
Chr1	10013537	10014281
Chr1	10016789	10017820
Chr1	10018996	10019648
Chr1	10029094	10029746
Chr1	10035056	10035666
Chr1	10064160	10064693
Chr1	10078152	10078805
Chr1	10102975	10104113
Chr1	10113595	10114492
Chr1	10117470	10117976
Chr1	10135456	10135959
Chr1	10182665	10183230
Chr1	10183970	10184607
Chr1	10192344	10193039
Chr1	10194633	10195355
Chr1	10204057	10204583
Chr1	10205924	10206828
Chr1	10212098	10212912
Chr1	10215794	10216722
Chr1	10219311	10219881
Chr1	10225382	10226051
Chr1	10236179	10236866
Chr1	10247349	10247892
Chr1	10248705	10249806
Chr1	10257582	10258302
Chr1	10264799	10265512
Chr1	10265792	10266490
Chr1	10275134	10275675
Chr1	10283812	10284653
Chr1	10294026	10294638
Chr1	10310354	10310851
Chr1	10312645	10313873
Chr1	10315461	10315980
Chr1	10326473	10327071
Chr1	10332218	10332782
Chr1	10336877	10337637
Chr1	10343713	10344293
Chr1	10356036	10356608
Chr1	10414126	10414668
Chr1	10428555	10429133
Chr1	10429886	10431095
Chr1	10463284	10463838
Chr1	10468088	10468935
Chr1	10491450	10492123
Chr1	10493606	10494156
Chr1	10505878	10506495
Chr1	10513128	10514538
Chr1	10537362	10538614
Chr1	10539693	10540187
Chr1	10540526	10541035
Chr1	10551307	10551910
Chr1	10552748	10553432
Chr1	10559773	10560395
Chr1	10571232	10571976
Chr1	10581326	10581955
Chr1	10587560	10588202
Chr1	10596361	10596892
Chr1	10601615	10602587
Chr1	10602789	10603306
Chr1	10605187	10605703
Chr1	10618786	10619413
Chr1	10624889	10625602
Chr1	10628517	10629103
Chr1	10630101	10631103
Chr1	10640549	10641093
Chr1	10645418	10646088
Chr1	10654760	10655309
Chr1	10655545	10656362
Chr1	10659774	10660783
Chr1	10663316	10664022
Chr1	10681817	10682536
Chr1	10686828	10687580
Chr1	10690176	10690736
Chr1	10715516	10716018
Chr1	10727691	10728321
Chr1	10758813	10759397
Chr1	10761450	10762280
Chr1	10770312	10770917
Chr1	10771430	10772538
Chr1	10787088	10787630
Chr1	10790284	10791161
Chr1	10800437	10801237
Chr1	10814755	10815340
Chr1	10815707	10816407
Chr1	10827222	10827718
Chr1	10828340	10828927
Chr1	10838162	10838719
Chr1	10844575	10845105
Chr1	10846539	10848003
Chr1	10854432	10855434
Chr1	10870359	10871031
Chr1	10879887	10880601
Chr1	10887591	10889047
Chr1	10892567	10893196
Chr1	10895215	10895772
Chr1	10898109	10898760
Chr1	10900789	10901515
Chr1	10904812	10905515
Chr1	10918173	10918771
Chr1	10919850	10920486
Chr1	10935706	10936314
Chr1	10936841	10937801
Chr1	10948844	10949426
Chr1	10968592	10969161
Chr1	10974596	10976042
Chr1	10987231	10988195
Chr1	10994397	10994935
Chr1	11002989	11003521
Chr1	11013272	11014334
Chr1	11023474	11024099
Chr1	11035988	11036792
Chr1	11043140	11044044
Chr1	11052383	11052919
Chr1	11058741	11059235
Chr1	11069766	11070351
Chr1	11071944	11072611
Chr1	11107116	11107823
Chr1	11114927	11116075
Chr1	11156535	11157470
Chr1	11164035	11165032
Chr1	11166417	11167091
Chr1	11176677	11177422
Chr1	11188149	11189029
Chr1	11193492	11194228
Chr1	11197688	11198288
Chr1	11198567	11199414
Chr1	11199692	11200322
Chr1	11208471	11209017
Chr1	11215352	11216251
Chr1	11216793	11217309
Chr1	11221472	11222576
Chr1	11239060	11239766
Chr1	11243099	11243659
Chr1	11249484	11250196
Chr1	11254660	11255797
Chr1	11258167	11258681
Chr1	11260655	11261495
Chr1	11265826	11266463
Chr1	11279570	11280225
Chr1	11316043	11316732
Chr1	11329674	11330972
Chr1	11349760	11350314
Chr1	11359542	11360083
Chr1	11370787	11371374
Chr1	11372980	11373937
Chr1	11394715	11395342
Chr1	11402807	11404024
Chr1	11405680	11406229
Chr1	11424172	11424906
Chr1	11429714	11430800
Chr1	11436914	11437474
Chr1	11445264	11445890
Chr1	11454880	11455421
Chr1	11458555	11459096
Chr1	11464950	11465539
Chr1	11465875	11466681
Chr1	11468457	11469106
Chr1	11474806	11475384
Chr1	11479622	11480562
Chr1	11514940	11516128
Chr1	11523368	11524221
Chr1	11531992	11533143
Chr1	11535717	11536463
Chr1	11538379	11539360
Chr1	11540625	11541131
Chr1	11543651	11544174
Chr1	11552739	11553812
Chr1	11560762	11561772
Chr1	11575691	11576236
Chr1	11595210	11596068
Chr1	11612877	11613732
Chr1	11615288	11615883
Chr1	11620333	11620885
Chr1	11625224	11625937
Chr1	11629471	11630939
Chr1	11637251	11637864
Chr1	11644560	11645087
Chr1	11650104	11650910
Chr1	11655162	11656048
Chr1	11659687	11660502
Chr1	11661853	11662417
Chr1	11665431	11666047
Chr1	11673554	11674368
Chr1	11675492	11676531
Chr1	11681839	11682412
Chr1	11695598	11696547
Chr1	11697299	11697925
Chr1	11709572	11710224
Chr1	11711984	11713240
Chr1	11750672	11751782
Chr1	11760796	11762728
Chr1	11774282	11775317
Chr1	11777686	11778528
Chr1	11784223	11784856
Chr1	11795121	11795633
Chr1	11797605	11798418
Chr1	11798996	11799973
Chr1	11800221	11801212
Chr1	11832901	11833428
Chr1	11845223	11845865
Chr1	11846822	11847678
Chr1	11856307	11856819
Chr1	11858062	11859327
Chr1	11871891	11872426
Chr1	11876908	11877620
Chr1	11881427	11882641
Chr1	11885211	11885882
Chr1	11886379	11886935
Chr1	11902296	11903295
Chr1	11907694	11909137
Chr1	11912008	11912667
Chr1	11920441	11920978
Chr1	11923243	11923938
Chr1	11955727	11956359
Chr1	11970356	11971401
Chr1	11971941	11972515
Chr1	11975506	11976201
Chr1	12002904	12003550
Chr1	12020812	12021324
Chr1	12036973	12037517
Chr1	12046694	12047412
Chr1	12050876	12053671
Chr1	12054065	12054677
Chr1	12055755	12056399
Chr1	12058719	12059468
Chr1	12064267	12065159
Chr1	12074138	12074694
Chr1	12090843	12092318
Chr1	12099677	12100308
Chr1	12118871	12119438
Chr1	12123039	12123628
Chr1	12127984	12128541
Chr1	12136104	12136603
Chr1	12138744	12139237
Chr1	12140340	12141383
Chr1	12144412	12144973
Chr1	12149518	12150224
Chr1	12157570	12158789
Chr1	12169145	12169869
Chr1	12177603	12178237
Chr1	12181210	12181813
Chr1	12187394	12187935
Chr1	12194744	12195376
Chr1	12204211	12205001
Chr1	12209280	12209853
Chr1	12213442	12214333
Chr1	12223523	12224064
Chr1	12237590	12238243
Chr1	12241657	12242228
Chr1	12245644	12246343
Chr1	12249660	12250489
Chr1	12261229	12261814
Chr1	12273871	12274796
Chr1	12294907	12295519
Chr1	12350383	12351210
Chr1	12351682	12352345
Chr1	12360248	12361321
Chr1	12366741	12367414
Chr1	12378203	12378806
Chr1	12381240	12381922
Chr1	12411037	12411806
Chr1	12411933	12412795
Chr1	12418635	12419557
Chr1	12420513	12421446
Chr1	12433940	12434657
Chr1	12441390	12443214
Chr1	12451830	12452532
Chr1	12455718	12456356
Chr1	12472577	12473296
Chr1	12485260	12486769
Chr1	12493627	12494666
Chr1	12503367	12504068
Chr1	12520115	12520632
Chr1	12524973	12525506
Chr1	12529144	12529688
Chr1	12530829	12531450
Chr1	12550369	12550990
Chr1	12556237	12556820
Chr1	12565751	12566533
Chr1	12582046	12582717
Chr1	12589050	12590294
Chr1	12592948	12593464
Chr1	12601251	12601746
Chr1	12604304	12605195
Chr1	12627338	12628143
Chr1	12629053	12629657
Chr1	12649893	12651193
Chr1	12658160	12658938
Chr1	12685047	12685670
Chr1	12728636	12729156
Chr1	12733227	12733804
Chr1	12747252	12747905
Chr1	12763807	12764450
Chr1	12841616	12842156
Chr1	12851681	12852318
Chr1	12859876	12860863
Chr1	12867030	12867540
Chr1	12887164	12887707
Chr1	12896735	12897717
Chr1	12907259	12907987
Chr1	12917090	12917777
Chr1	12936982	12937730
Chr1	12956430	12957021
Chr1	12957207	12957817
Chr1	12969020	12970034
Chr1	12970605	12971646
Chr1	12974458	12975452
Chr1	12977653	12978627
Chr1	12996945	12997650
Chr1	12999306	12999839
Chr1	13000123	13001110
Chr1	13006804	13007313
Chr1	13020558	13022126
Chr1	13026293	13027380
Chr1	13030585	13031167
Chr1	13054149	13054721
Chr1	13071071	13072210
Chr1	13098529	13099201
Chr1	13102022	13103154
Chr1	13108811	13109396
Chr1	13116191	13116760
Chr1	13124700	13125544
Chr1	13145697	13146253
Chr1	13167693	13168296
Chr1	13192662	13193453
Chr1	13208739	13209297
Chr1	13229447	13230106
Chr1	13237069	13237886
Chr1	13238744	13239307
Chr1	13258392	13259122
Chr1	13279394	13279927
Chr1	13282721	13283326
Chr1	13297208	13297977
Chr1	13314899	13315460
Chr1	13321100	13322460
Chr1	13327362	13328092
Chr1	13339845	13340653
Chr1	13341097	13341758
Chr1	13359529	13360044
Chr1	13395800	13396408
Chr1	13402883	13404118
Chr1	13412643	13413268
Chr1	13419162	13419852
Chr1	13420585	13421428
Chr1	13421595	13422118
Chr1	13426457	13427214
Chr1	13427340	13427840
Chr1	13428306	13429690
Chr1	13430007	13430681
Chr1	13431052	13431599
Chr1	13434812	13435469
Chr1	13455051	13455786
Chr1	13470011	13470721
Chr1	13472871	13473525
Chr1	13490075	13490572
Chr1	13492355	13493046
Chr1	13498659	13499571
Chr1	13501401	13502141
Chr1	13505548	13506487
Chr1	13529024	13529656
Chr1	13533082	13533904
Chr1	13568715	13569392
Chr1	13575992	13576620
Chr1	13592039	13592860
Chr1	13604244	13605042
Chr1	13605701	13606546
Chr1	13607909	13608922
Chr1	13610162	13610982
Chr1	13613748	13614468
Chr1	13638522	13639343
Chr1	13640435	13641043
Chr1	13643314	13644082
Chr1	13645792	13646503
Chr1	13653551	13654109
Chr1	13670059	13670690
Chr1	13680492	13681093
Chr1	13700843	13701416
Chr1	13701894	13703695
Chr1	13706656	13707284
Chr1	13710134	13710673
Chr1	13713935	13714770
Chr1	13726657	13728066
Chr1	13731881	13732529
Chr1	13746225	13746719
Chr1	13748547	13749134
Chr1	13772422	13772923
Chr1	13843522	13844116
Chr1	13844818	13845422
Chr1	13850228	13851488
Chr1	13857723	13858315
Chr1	13859807	13860390
Chr1	13862276	13862832
Chr1	13865927	13866538
Chr1	13867395	13868349
Chr1	13892627	13893307
Chr1	13899228	13899961
Chr1	13900258	13900983
Chr1	13920040	13920698
Chr1	13961574	13962122
Chr1	13976056	13976617
Chr1	13979108	13979744
Chr1	13994736	13995313
Chr1	14004151	14004828
Chr1	14019771	14020944
Chr1	14029751	14030542
Chr1	14035651	14036177
Chr1	14040880	14041409
Chr1	14043935	14044444
Chr1	14058621	14059631
Chr1	14065440	14067912
Chr1	14069379	14070057
Chr1	14079995	14080883
Chr1	14081510	14082140
Chr1	14102305	14102806
Chr1	14111451	14112112
Chr1	14122453	14123086
Chr1	14139447	14140192
Chr1	14147518	14148073
Chr1	14170635	14171312
Chr1	14171599	14172353
Chr1	14184699	14185219
Chr1	14242673	14243183
Chr1	14251888	14252819
Chr1	14275377	14275887
Chr1	14276589	14277095
Chr1	14335051	14336092
Chr1	14499330	14500045
Chr1	14593142	14593639
Chr1	15058671	15059377
Chr1	15140553	15141064
Chr1	15154842	15155363
Chr1	15200119	15201351
Chr1	15214097	15214936
Chr1	15415062	15416071
Chr1	15420990	15422073
Chr1	15424460	15424992
Chr1	15427385	15428082
Chr1	15429446	15430527
Chr1	15431199	15431842
Chr1	15434736	15435371
Chr1	15499828	15500327
Chr1	15525563	15526171
Chr1	15527602	15528294
Chr1	15533784	15534388
Chr1	15535076	15535604
Chr1	15540591	15541605
Chr1	15573734	15574296
Chr1	15596585	15597083
Chr1	15600959	15601595
Chr1	15607408	15607999
Chr1	15621775	15622407
Chr1	15632930	15633484
Chr1	15645474	15646056
Chr1	15709002	15710126
Chr1	15731876	15732397
Chr1	15734312	15734930
Chr1	15766655	15767556
Chr1	15769538	15770073
Chr1	15792625	15793242
Chr1	15815295	15815797
Chr1	15818502	15819438
Chr1	15854170	15854936
Chr1	15878463	15879016
Chr1	15891919	15892535
Chr1	15893298	15894200
Chr1	15925923	15926695
Chr1	15943514	15944044
Chr1	15951934	15952647
Chr1	15965219	15965855
Chr1	15966371	15967029
Chr1	15977051	15978496
Chr1	15978694	15979871
Chr1	15990132	15990664
Chr1	15993376	15994013
Chr1	16011076	16011676
Chr1	16053931	16054690
Chr1	16063970	16064564
Chr1	16066075	16066693
Chr1	16085426	16086117
Chr1	16107252	16107829
Chr1	16108995	16109873
Chr1	16124664	16125183
Chr1	16125787	16126326
Chr1	16136247	16137502
Chr1	16140458	16141034
Chr1	16141295	16142137
Chr1	16149712	16150265
Chr1	16154072	16154827
Chr1	16155094	16155753
Chr1	16165226	16166813
Chr1	16172255	16173020
Chr1	16175492	16176670
Chr1	16179409	16179956
Chr1	16238115	16238701
Chr1	16246535	16247075
Chr1	16251831	16252413
Chr1	16277038	16277602
Chr1	16278078	16279082
Chr1	16281458	16282252
Chr1	16310171	16312559
Chr1	16315245	16316239
Chr1	16317841	16318463
Chr1	16318920	16319705
Chr1	16320859	16321498
Chr1	16337429	16337980
Chr1	16348484	16349028
Chr1	16352539	16353674
Chr1	16365902	16366592
Chr1	16371269	16371905
Chr1	16372364	16372893
Chr1	16373501	16374229
Chr1	16388659	16389678
Chr1	16399333	16400037
Chr1	16405569	16406223
Chr1	16416362	16417385
Chr1	16419788	16420458
Chr1	16420568	16421197
Chr1	16422385	16422919
Chr1	16455302	16455797
Chr1	16466827	16467377
Chr1	16471184	16471896
Chr1	16478578	16479300
Chr1	16484382	16485282
Chr1	16487288	16488415
Chr1	16500537	16501036
Chr1	16502020	16502563
Chr1	16502965	16503631
Chr1	16508237	16508806
Chr1	16548524	16549305
Chr1	16563165	16563922
Chr1	16577466	16578125
Chr1	16581622	16582204
Chr1	16604096	16604611
Chr1	16616654	16617615
Chr1	16623439	16623949
Chr1	16637320	16638117
Chr1	16649296	16649992
Chr1	16653905	16654652
Chr1	16657218	16657894
Chr1	16660154	16660738
Chr1	16660883	16661432
Chr1	16663101	16664237
Chr1	16673244	16673879
Chr1	16688790	16689490
Chr1	16727162	16727767
Chr1	16739155	16739840
Chr1	16745358	16746128
Chr1	16767033	16767654
Chr1	16775837	16776432
Chr1	16776902	16777479
Chr1	16788796	16789426
Chr1	16795472	16796111
Chr1	16800628	16801233
Chr1	16809804	16810487
Chr1	16810969	16811636
Chr1	16813215	16814713
Chr1	16829890	16830471
Chr1	16837776	16838510
Chr1	16850688	16851376
Chr1	16852277	16852923
Chr1	16854711	16855552
Chr1	16855938	16856458
Chr1	16868177	16868870
Chr1	16875663	16876443
Chr1	16885593	16886183
Chr1	16888149	16888706
Chr1	16898065	16898755
Chr1	16909685	16910413
Chr1	16910564	16911157
Chr1	16911450	16912115
Chr1	16923030	16924645
Chr1	16926204	16927371
Chr1	16934668	16935356
Chr1	16970025	16970609
Chr1	16977539	16978032
Chr1	16979435	16979995
Chr1	16981879	16982737
Chr1	16983837	16984408
Chr1	16985150	16985679
Chr1	16991348	16992251
Chr1	16995557	16996462
Chr1	17007475	17008259
Chr1	17029323	17029933
Chr1	17034562	17035089
Chr1	17075514	17076034
Chr1	17090015	17090621
Chr1	17094552	17095237
Chr1	17098367	17099066
Chr1	17132994	17133827
Chr1	17150258	17150900
Chr1	17167026	17167763
Chr1	17170874	17171548
Chr1	17180720	17182522
Chr1	17184985	17186199
Chr1	17191410	17191955
Chr1	17218965	17219560
Chr1	17222656	17223706
Chr1	17233421	17234250
Chr1	17234839	17235638
Chr1	17236837	17238199
Chr1	17249288	17249896
Chr1	17251878	17252476
Chr1	17279231	17279967
Chr1	17295799	17296352
Chr1	17297946	17298663
Chr1	17300694	17301394
Chr1	17319349	17319921
Chr1	17339368	17340540
Chr1	17342979	17343575
Chr1	17343954	17344619
Chr1	17353908	17354902
Chr1	17361441	17362157
Chr1	17362886	17363481
Chr1	17375470	17376034
Chr1	17382881	17383450
Chr1	17385619	17386145
Chr1	17411717	17412267
Chr1	17418666	17419405
Chr1	17424055	17425164
Chr1	17428721	17430809
Chr1	17431934	17433181
Chr1	17444768	17445371
Chr1	17487058	17487690
Chr1	17497197	17497869
Chr1	17505436	17505999
Chr1	17515437	17516115
Chr1	17525177	17526169
Chr1	17527327	17527883
Chr1	17529950	17530508
Chr1	17530787	17531333
Chr1	17532935	17534232
Chr1	17558155	17559402
Chr1	17569169	17570089
Chr1	17577898	17578516
Chr1	17610136	17611343
Chr1	17614174	17614755
Chr1	17616441	17616945
Chr1	17622484	17623247
Chr1	17627705	17628259
Chr1	17629920	17630507
Chr1	17634547	17635495
Chr1	17644851	17645390
Chr1	17649775	17651782
Chr1	17655789	17656566
Chr1	17661723	17662272
Chr1	17662872	17663463
Chr1	17664026	17664552
Chr1	17687003	17688750
Chr1	17691975	17692508
Chr1	17712442	17713006
Chr1	17714436	17714996
Chr1	17719186	17720267
Chr1	17723180	17723928
Chr1	17732134	17732652
Chr1	17757032	17757554
Chr1	17757957	17758569
Chr1	17766679	17767387
Chr1	17779550	17780073
Chr1	17784460	17785445
Chr1	17811102	17811778
Chr1	17812488	17813000
Chr1	17825342	17826026
Chr1	17835130	17835757
Chr1	17846968	17848293
Chr1	17855168	17855804
Chr1	17861881	17862519
Chr1	17866746	17867375
Chr1	17874254	17874812
Chr1	17878586	17879130
Chr1	17882638	17883329
Chr1	17891753	17892345
Chr1	17897902	17898834
Chr1	17904629	17905618
Chr1	17911450	17912006
Chr1	17918182	17919895
Chr1	17920172	17920929
Chr1	17945363	17946187
Chr1	17960470	17960980
Chr1	17972435	17973311
Chr1	17975680	17976607
Chr1	18036583	18037206
Chr1	18040093	18040908
Chr1	18041840	18042544
Chr1	18045244	18045878
Chr1	18054328	18054966
Chr1	18067531	18068086
Chr1	18070891	18071573
Chr1	18074006	18074915
Chr1	18081128	18081879
Chr1	18085014	18085638
Chr1	18095630	18096197
Chr1	18097987	18098750
Chr1	18100695	18101452
Chr1	18104300	18104875
Chr1	18117000	18117584
Chr1	18121270	18122100
Chr1	18128577	18129385
Chr1	18132282	18132945
Chr1	18150432	18151071
Chr1	18163984	18164595
Chr1	18173391	18174326
Chr1	18174756	18176099
Chr1	18179338	18180043
Chr1	18209123	18209656
Chr1	18229010	18230290
Chr1	18232683	18233289
Chr1	18276723	18277753
Chr1	18284705	18285259
Chr1	18290848	18291530
Chr1	18306588	18307373
Chr1	18310360	18311446
Chr1	18313103	18313807
Chr1	18315938	18316597
Chr1	18317465	18318818
Chr1	18326838	18327430
Chr1	18330341	18331093
Chr1	18332860	18333463
Chr1	18339363	18340085
Chr1	18342386	18343245
Chr1	18351234	18352213
Chr1	18359906	18360678
Chr1	18365624	18366336
Chr1	18374813	18375461
Chr1	18375708	18376293
Chr1	18377305	18379881
Chr1	18393314	18394015
Chr1	18400091	18400631
Chr1	18405155	18405697
Chr1	18411605	18413061
Chr1	18424330	18424862
Chr1	18425816	18426448
Chr1	18451934	18452482
Chr1	18454247	18454769
Chr1	18455936	18456786
Chr1	18462246	18463418
Chr1	18470018	18471107
Chr1	18474875	18475832
Chr1	18481671	18482272
Chr1	18483348	18484139
Chr1	18485969	18486791
Chr1	18491126	18491935
Chr1	18494300	18494860
Chr1	18519301	18519920
Chr1	18521338	18521845
Chr1	18541984	18542511
Chr1	18556359	18556852
Chr1	18606580	18607101
Chr1	18616453	18616999
Chr1	18621933	18623036
Chr1	18624972	18625550
Chr1	18628782	18629407
Chr1	18649788	18650297
Chr1	18656497	18657217
Chr1	18658883	18659444
Chr1	18662193	18662794
Chr1	18685655	18686168
Chr1	18690322	18690922
Chr1	18692308	18693241
Chr1	18693454	18694403
Chr1	18696749	18697429
Chr1	18700720	18701283
Chr1	18719245	18720167
[truncated: 11,645 more rows]
