# Supplementary material for: N4-acetyldeoxycytosine DNA modification marks euchromatin regions in Arabidopsis thaliana
Source: Genome Biol. 2022 Jan 3;23:5. doi: 10.1186/s13059-021-02578-7 (PMC8722123; doi:10.1186/s13059-021-02578-7)
Supplement: Supplementary file 4 — Additional file 4: Table S3. GO analysis of 4acC-containing expressed genes. [file 13059_2021_2578_MOESM4_ESM.xlsx]

## Sheet: 4acC-GO
Go analysis of 4acC containing expressed genes
GO_acc	term_type	Term	queryitem	querytotal	bgitem	bgtotal	pvalue	FDR
GO:0050789	P	regulation of biological process	2408	9884	5306	28362	8.4e-33	1.5e-28
GO:0046483	P	heterocycle metabolic process	2066	9884	4433	28362	2.1e-32	1.9e-28
GO:0090304	P	nucleic acid metabolic process	1801	9884	3768	28362	4.5e-32	2.7e-28
GO:0006139	P	nucleobase-containing compound metabolic process	1962	9884	4178	28362	5.9e-32	2.7e-28
GO:1901360	P	organic cyclic compound metabolic process	2162	9884	4700	28362	1.6e-31	5.8e-28
GO:0006725	P	cellular aromatic compound metabolic process	2115	9884	4588	28362	3.7e-31	1.1e-27
GO:0016070	P	RNA metabolic process	1646	9884	3403	28362	5.8e-31	1.5e-27
GO:0050794	P	regulation of cellular process	2201	9884	4857	28362	3.1e-29	7.1e-26
GO:0032502	P	developmental process	1556	9884	3233	28362	2.2e-28	4.5e-25
GO:0044767	P	single-organism developmental process	1511	9884	3131	28362	6.7e-28	1.2e-24
GO:0048856	P	anatomical structure development	1515	9884	3146	28362	1.2e-27	1.9e-24
GO:0009987	P	cellular process	5071	9884	12771	28362	2.9e-27	4.5e-24
GO:0032501	P	multicellular organismal process	1464	9884	3032	28362	4.8e-27	6.7e-24
GO:0044707	P	single-multicellular organism process	1397	9884	2875	28362	1.3e-26	1.7e-23
GO:0007275	P	multicellular organism development	1362	9884	2811	28362	1.6e-25	2e-22
GO:0048731	P	system development	983	9884	1929	28362	2.9e-23	3.3e-20
GO:0044699	P	single-organism process	3837	9884	9448	28362	3.8e-23	4.1e-20
GO:0006351	P	transcription, DNA-templated	1232	9884	2559	28362	3e-22	2.9e-19
GO:0097659	P	nucleic acid-templated transcription	1233	9884	2561	28362	2.8e-22	2.9e-19
GO:0032774	P	RNA biosynthetic process	1233	9884	2566	28362	4.8e-22	4.4e-19
GO:0065007	P	biological regulation	2579	9884	6062	28362	6.9e-22	6e-19
GO:0019219	P	regulation of nucleobase-containing compound metabolic process	1215	9884	2529	28362	1.1e-21	8.5e-19
GO:0051252	P	regulation of RNA metabolic process	1193	9884	2474	28362	1e-21	8.5e-19
GO:0031323	P	regulation of cellular metabolic process	1394	9884	2980	28362	1.4e-21	1.1e-18
GO:0044763	P	single-organism cellular process	2772	9884	6591	28362	1.5e-21	1.1e-18
GO:1903506	P	regulation of nucleic acid-templated transcription	1178	9884	2445	28362	2.4e-21	1.6e-18
GO:2001141	P	regulation of RNA biosynthetic process	1178	9884	2445	28362	2.4e-21	1.6e-18
GO:0019222	P	regulation of metabolic process	1471	9884	3181	28362	2.5e-21	1.6e-18
GO:0006355	P	regulation of transcription, DNA-templated	1177	9884	2443	28362	2.5e-21	1.6e-18
GO:0009889	P	regulation of biosynthetic process	1297	9884	2752	28362	6.6e-21	4.1e-18
GO:0018130	P	heterocycle biosynthetic process	1378	9884	2957	28362	7.3e-21	4.3e-18
GO:0009791	P	post-embryonic development	817	9884	1576	28362	7.5e-21	4.3e-18
GO:0080090	P	regulation of primary metabolic process	1350	9884	2889	28362	9.4e-21	5.2e-18
GO:0034654	P	nucleobase-containing compound biosynthetic process	1307	9884	2781	28362	9.7e-21	5.2e-18
GO:0060255	P	regulation of macromolecule metabolic process	1392	9884	2998	28362	1.2e-20	6.5e-18
GO:0010468	P	regulation of gene expression	1318	9884	2814	28362	1.6e-20	8.2e-18
GO:0051171	P	regulation of nitrogen compound metabolic process	1288	9884	2739	28362	1.7e-20	8.2e-18
GO:0031326	P	regulation of cellular biosynthetic process	1286	9884	2734	28362	1.7e-20	8.2e-18
GO:0010556	P	regulation of macromolecule biosynthetic process	1256	9884	2666	28362	3.5e-20	1.6e-17
GO:2000112	P	regulation of cellular macromolecule biosynthetic process	1252	9884	2657	28362	3.8e-20	1.8e-17
GO:1901362	P	organic cyclic compound biosynthetic process	1456	9884	3174	28362	4.2e-20	1.9e-17
GO:0019438	P	aromatic compound biosynthetic process	1406	9884	3058	28362	1.2e-19	5.1e-17
GO:0003006	P	developmental process involved in reproduction	772	9884	1496	28362	2.3e-19	1e-16
GO:0048608	P	reproductive structure development	670	9884	1265	28362	9.1e-19	3.7e-16
GO:0061458	P	reproductive system development	670	9884	1265	28362	9.1e-19	3.7e-16
GO:0000003	P	reproduction	856	9884	1721	28362	3.5e-18	1.4e-15
GO:0022414	P	reproductive process	852	9884	1715	28362	5.3e-18	2.1e-15
GO:0050896	P	response to stimulus	2595	9884	6250	28362	1.2e-17	4.6e-15
GO:0043412	P	macromolecule modification	1178	9884	2532	28362	1.3e-17	4.8e-15
GO:0044237	P	cellular metabolic process	3913	9884	9879	28362	1.7e-17	6.1e-15
GO:0044702	P	single organism reproductive process	773	9884	1544	28362	5.6e-17	2e-14
GO:0042221	P	response to chemical	1292	9884	2853	28362	2.1e-16	7.3e-14
GO:0071704	P	organic substance metabolic process	4168	9884	10672	28362	9.9e-16	3.4e-13
GO:0044260	P	cellular macromolecule metabolic process	2994	9884	7410	28362	9.8e-16	3.4e-13
GO:0048367	P	shoot system development	489	9884	896	28362	1.3e-15	4.3e-13
GO:0044238	P	primary metabolic process	3881	9884	9890	28362	3.2e-15	1e-12
GO:0010033	P	response to organic substance	949	9884	2023	28362	6.2e-15	2e-12
GO:0009628	P	response to abiotic stimulus	947	9884	2022	28362	9e-15	2.8e-12
GO:1901700	P	response to oxygen-containing compound	759	9884	1557	28362	9.9e-15	3.1e-12
GO:0006464	P	cellular protein modification process	983	9884	2126	28362	3.1e-14	9.3e-12
GO:0036211	P	protein modification process	983	9884	2126	28362	3.1e-14	9.3e-12
GO:0043170	P	macromolecule metabolic process	3220	9884	8111	28362	6.5e-14	1.9e-11
GO:0008152	P	metabolic process	4609	9884	12035	28362	2.5e-13	7.3e-11
GO:0016043	P	cellular component organization	1096	9884	2456	28362	1.1e-12	3.1e-10
GO:0009719	P	response to endogenous stimulus	805	9884	1732	28362	3.8e-12	1.1e-09
GO:0090567	P	reproductive shoot system development	306	9884	533	28362	4.4e-12	1.2e-09
GO:0009908	P	flower development	297	9884	520	28362	1.4e-11	3.8e-09
GO:0009653	P	anatomical structure morphogenesis	466	9884	919	28362	2.9e-11	7.8e-09
GO:0071840	P	cellular component organization or biogenesis	1214	9884	2812	28362	4.2e-11	1.1e-08
GO:0099402	P	plant organ development	481	9884	961	28362	5.8e-11	1.5e-08
GO:0051716	P	cellular response to stimulus	1229	9884	2856	28362	5.8e-11	1.5e-08
GO:0048869	P	cellular developmental process	493	9884	1001	28362	1.9e-10	4.9e-08
GO:0007165	P	signal transduction	878	9884	1965	28362	2.1e-10	5.2e-08
GO:0006996	P	organelle organization	627	9884	1335	28362	3e-10	7.3e-08
GO:0009725	P	response to hormone	744	9884	1631	28362	3.6e-10	8.8e-08
GO:0023052	P	signaling	887	9884	1997	28362	4.1e-10	9.9e-08
GO:0044700	P	single organism signaling	886	9884	1995	28362	4.3e-10	1e-07
GO:0050793	P	regulation of developmental process	333	9884	627	28362	4.8e-10	1.1e-07
GO:0009888	P	tissue development	311	9884	577	28362	5.6e-10	1.3e-07
GO:0030154	P	cell differentiation	392	9884	768	28362	6e-10	1.4e-07
GO:2000026	P	regulation of multicellular organismal development	250	9884	442	28362	1.1e-09	2.5e-07
GO:0007154	P	cell communication	968	9884	2223	28362	1.4e-09	3.2e-07
GO:0001101	P	response to acid chemical	557	9884	1181	28362	1.9e-09	4.2e-07
GO:0071310	P	cellular response to organic substance	493	9884	1023	28362	1.9e-09	4.2e-07
GO:0070887	P	cellular response to chemical stimulus	553	9884	1176	28362	3e-09	6.5e-07
GO:0051239	P	regulation of multicellular organismal process	267	9884	490	28362	4.3e-09	9.1e-07
GO:0048519	P	negative regulation of biological process	417	9884	848	28362	5.7e-09	1.2e-06
GO:0006793	P	phosphorus metabolic process	775	9884	1751	28362	9.1e-09	1.9e-06
GO:0006468	P	protein phosphorylation	451	9884	936	28362	9.5e-09	2e-06
GO:0016310	P	phosphorylation	578	9884	1254	28362	1.2e-08	2.5e-06
GO:0006796	P	phosphate-containing compound metabolic process	767	9884	1735	28362	1.3e-08	2.6e-06
GO:0071495	P	cellular response to endogenous stimulus	429	9884	890	28362	2.1e-08	4.2e-06
GO:0048827	P	phyllome development	269	9884	508	28362	2.6e-08	5.2e-06
GO:0033993	P	response to lipid	379	9884	772	28362	3.2e-08	6.2e-06
GO:0032870	P	cellular response to hormone stimulus	422	9884	879	28362	3.9e-08	7.5e-06
GO:0009790	P	embryo development	294	9884	571	28362	4.5e-08	8.6e-06
GO:0048580	P	regulation of post-embryonic development	189	9884	329	28362	4.9e-08	9.3e-06
GO:0010154	P	fruit development	348	9884	702	28362	5.5e-08	1e-05
GO:0009755	P	hormone-mediated signaling pathway	396	9884	821	28362	7e-08	1.3e-05
GO:0009266	P	response to temperature stimulus	287	9884	559	28362	7.9e-08	1.4e-05
GO:0048316	P	seed development	329	9884	661	28362	9.4e-08	1.7e-05
GO:0006807	P	nitrogen compound metabolic process	2426	9884	6241	28362	1.3e-07	2.3e-05
GO:0009416	P	response to light stimulus	361	9884	744	28362	1.7e-07	3e-05
GO:0014070	P	response to organic cyclic compound	218	9884	405	28362	2.1e-07	3.8e-05
GO:0009314	P	response to radiation	371	9884	772	28362	2.4e-07	4.1e-05
GO:0009657	P	plastid organization	129	9884	207	28362	2.7e-07	4.7e-05
GO:0009793	P	embryo development ending in seed dormancy	247	9884	478	28362	4.2e-07	7.2e-05
GO:0034641	P	cellular nitrogen compound metabolic process	2257	9884	5805	28362	4.2e-07	7.2e-05
GO:0007389	P	pattern specification process	125	9884	201	28362	4.4e-07	7.5e-05
GO:0040007	P	growth	330	9884	678	28362	4.5e-07	7.5e-05
GO:0006396	P	RNA processing	333	9884	693	28362	9.7e-07	0.00016
GO:0006325	P	chromatin organization	177	9884	322	28362	1.1e-06	0.00018
GO:0048507	P	meristem development	141	9884	241	28362	1.1e-06	0.00018
GO:2000241	P	regulation of reproductive process	152	9884	266	28362	1.2e-06	0.00019
GO:0003002	P	regionalization	108	9884	173	28362	2.3e-06	0.00036
GO:0048366	P	leaf development	189	9884	356	28362	2.6e-06	0.0004
GO:0051276	P	chromosome organization	242	9884	482	28362	2.8e-06	0.00043
GO:0097305	P	response to alcohol	283	9884	583	28362	3.4e-06	0.00052
GO:0016567	P	protein ubiquitination	259	9884	526	28362	3.9e-06	0.0006
GO:0009737	P	response to abscisic acid	280	9884	578	28362	4.3e-06	0.00065
GO:0070647	P	protein modification by small protein conjugation or removal	292	9884	610	28362	5.5e-06	0.00084
GO:1901701	P	cellular response to oxygen-containing compound	302	9884	635	28362	5.8e-06	0.00086
GO:0048513	P	animal organ development	214	9884	422	28362	6.2e-06	0.00092
GO:0048523	P	negative regulation of cellular process	284	9884	594	28362	7.9e-06	0.0012
GO:0032446	P	protein modification by small protein conjugation	266	9884	550	28362	8e-06	0.0012
GO:0016071	P	mRNA metabolic process	207	9884	409	28362	9.5e-06	0.0014
GO:0043933	P	macromolecular complex subunit organization	344	9884	745	28362	9.6e-06	0.0014
GO:1901698	P	response to nitrogen compound	144	9884	264	28362	1.4e-05	0.002
GO:0048589	P	developmental growth	226	9884	458	28362	1.4e-05	0.002
GO:0048518	P	positive regulation of biological process	395	9884	881	28362	1.8e-05	0.0025
GO:0009909	P	regulation of flower development	92	9884	150	28362	2e-05	0.0028
GO:0009658	P	chloroplast organization	92	9884	150	28362	2e-05	0.0028
GO:0048583	P	regulation of response to stimulus	268	9884	565	28362	2.2e-05	0.003
GO:0048522	P	positive regulation of cellular process	312	9884	676	28362	2.5e-05	0.0034
GO:0071396	P	cellular response to lipid	203	9884	409	28362	2.8e-05	0.0038
GO:0048831	P	regulation of shoot system development	115	9884	204	28362	3.4e-05	0.0046
GO:0009058	P	biosynthetic process	2372	9884	6255	28362	3.9e-05	0.0052
GO:0010016	P	shoot system morphogenesis	102	9884	176	28362	4.1e-05	0.0054
GO:0010605	P	negative regulation of macromolecule metabolic process	230	9884	480	28362	4.9e-05	0.0065
GO:0016569	P	covalent chromatin modification	124	9884	228	28362	5.7e-05	0.0074
GO:0045892	P	negative regulation of transcription, DNA-templated	118	9884	215	28362	6.3e-05	0.0082
GO:0090558	P	plant epidermis development	131	9884	245	28362	6.4e-05	0.0082
GO:0007166	P	cell surface receptor signaling pathway	126	9884	234	28362	6.9e-05	0.0089
GO:1901576	P	organic substance biosynthetic process	2242	9884	5913	28362	7.1e-05	0.0089
GO:0010243	P	response to organonitrogen compound	96	9884	166	28362	7.1e-05	0.0089
GO:0009892	P	negative regulation of metabolic process	245	9884	521	28362	7.2e-05	0.0089
GO:0006082	P	organic acid metabolic process	472	9884	1099	28362	7.2e-05	0.0089
GO:0022622	P	root system development	230	9884	484	28362	7.3e-05	0.0089
GO:0007049	P	cell cycle	260	9884	558	28362	7.1e-05	0.0089
GO:0051253	P	negative regulation of RNA metabolic process	125	9884	232	28362	7.2e-05	0.0089
GO:0048437	P	floral organ development	124	9884	230	28362	7.5e-05	0.0091
GO:0006397	P	mRNA processing	164	9884	324	28362	7.5e-05	0.0091
GO:0009887	P	organ morphogenesis	102	9884	180	28362	7.8e-05	0.0094
GO:0045934	P	negative regulation of nucleobase-containing compound metabolic process	132	9884	249	28362	8e-05	0.0095
GO:0031325	P	positive regulation of cellular metabolic process	234	9884	495	28362	8.1e-05	0.0096
GO:1902679	P	negative regulation of RNA biosynthetic process	124	9884	231	28362	8.6e-05	0.01
GO:1903507	P	negative regulation of nucleic acid-templated transcription	124	9884	231	28362	8.6e-05	0.01
GO:0006950	P	response to stress	1368	9884	3506	28362	8.7e-05	0.01
GO:0010629	P	negative regulation of gene expression	201	9884	415	28362	9e-05	0.01
GO:0043436	P	oxoacid metabolic process	422	9884	973	28362	9.1e-05	0.01
GO:0048364	P	root development	228	9884	482	28362	9.6e-05	0.011
GO:0016049	P	cell growth	206	9884	428	28362	9.7e-05	0.011
GO:0019752	P	carboxylic acid metabolic process	379	9884	864	28362	0.0001	0.012
GO:0045165	P	cell fate commitment	41	9884	52	28362	0.0001	0.012
GO:0032787	P	monocarboxylic acid metabolic process	227	9884	481	28362	0.00011	0.012
GO:0010228	P	vegetative to reproductive phase transition of meristem	104	9884	187	28362	0.00011	0.013
GO:0009409	P	response to cold	187	9884	384	28362	0.00012	0.014
GO:0009408	P	response to heat	109	9884	199	28362	0.00012	0.014
GO:0071229	P	cellular response to acid chemical	228	9884	485	28362	0.00013	0.014
GO:0010200	P	response to chitin	80	9884	134	28362	0.00013	0.014
GO:0009893	P	positive regulation of metabolic process	248	9884	535	28362	0.00013	0.014
GO:0000902	P	cell morphogenesis	194	9884	402	28362	0.00014	0.015
GO:0051641	P	cellular localization	272	9884	601	28362	0.00021	0.022
GO:0048532	P	anatomical structure arrangement	52	9884	77	28362	0.00023	0.024
GO:0044249	P	cellular biosynthetic process	2212	9884	5870	28362	0.00023	0.024
GO:0010035	P	response to inorganic substance	398	9884	926	28362	0.00025	0.026
GO:0048468	P	cell development	152	9884	306	28362	0.00026	0.027
GO:0010073	P	meristem maintenance	70	9884	116	28362	0.00026	0.027
GO:0032989	P	cellular component morphogenesis	205	9884	436	28362	0.00027	0.027
GO:0051093	P	negative regulation of developmental process	74	9884	125	28362	0.00027	0.028
GO:0007167	P	enzyme linked receptor protein signaling pathway	76	9884	130	28362	0.0003	0.03
GO:0007169	P	transmembrane receptor protein tyrosine kinase signaling pathway	76	9884	130	28362	0.0003	0.03
GO:0051241	P	negative regulation of multicellular organismal process	71	9884	119	28362	0.0003	0.03
GO:0031328	P	positive regulation of cellular biosynthetic process	188	9884	396	28362	0.00032	0.032
GO:0044711	P	single-organism biosynthetic process	702	9884	1735	28362	0.00034	0.034
GO:0044764	P	multi-organism cellular process	87	9884	156	28362	0.00037	0.036
GO:0010604	P	positive regulation of macromolecule metabolic process	222	9884	482	28362	0.00037	0.036
GO:0060560	P	developmental growth involved in morphogenesis	162	9884	334	28362	0.00039	0.038
GO:0010628	P	positive regulation of gene expression	181	9884	383	28362	0.00049	0.047
GO:0009723	P	response to ethylene	150	9884	307	28362	0.00049	0.047
GO:0009743	P	response to carbohydrate	76	9884	133	28362	0.00049	0.047
GO:0000904	P	cell morphogenesis involved in differentiation	116	9884	226	28362	0.00052	0.05
GO:0051173	P	positive regulation of nitrogen compound metabolic process	187	9884	399	28362	0.00054	0.052
GO:0009826	P	unidimensional cell growth	145	9884	296	28362	0.00055	0.052
GO:0009891	P	positive regulation of biosynthetic process	191	9884	409	28362	0.00055	0.052
GO:0031324	P	negative regulation of cellular metabolic process	192	9884	412	28362	0.00057	0.054
GO:0006913	P	nucleocytoplasmic transport	62	9884	103	28362	0.00059	0.055
GO:0051169	P	nuclear transport	62	9884	103	28362	0.00059	0.055
GO:0010467	P	gene expression	1795	9884	4747	28362	0.00067	0.062
GO:0071215	P	cellular response to abscisic acid stimulus	132	9884	267	28362	0.00072	0.065
GO:0097306	P	cellular response to alcohol	132	9884	267	28362	0.00072	0.065
GO:0044281	P	small molecule metabolic process	644	9884	1597	28362	0.00076	0.069
GO:0051254	P	positive regulation of RNA metabolic process	168	9884	356	28362	0.00079	0.072
GO:0072594	P	establishment of protein localization to organelle	100	9884	192	28362	0.00084	0.076
GO:0031327	P	negative regulation of cellular biosynthetic process	167	9884	355	28362	0.00091	0.081
GO:0009890	P	negative regulation of biosynthetic process	169	9884	360	28362	0.00092	0.081
GO:0033365	P	protein localization to organelle	112	9884	221	28362	0.0009	0.081
GO:0048581	P	negative regulation of post-embryonic development	60	9884	101	28362	0.00091	0.081
GO:0051649	P	establishment of localization in cell	220	9884	488	28362	0.00093	0.082
GO:0009933	P	meristem structural organization	44	9884	67	28362	0.001	0.087
GO:0006970	P	response to osmotic stress	277	9884	636	28362	0.0011	0.097
GO:0016053	P	organic acid biosynthetic process	236	9884	531	28362	0.0011	0.097
GO:0007623	P	circadian rhythm	74	9884	134	28362	0.0012	0.1
GO:2000113	P	negative regulation of cellular macromolecule biosynthetic process	153	9884	323	28362	0.0012	0.1
GO:0006605	P	protein targeting	106	9884	209	28362	0.0012	0.1
GO:0009738	P	abscisic acid-activated signaling pathway	120	9884	243	28362	0.0012	0.11
GO:0009059	P	macromolecule biosynthetic process	1702	9884	4511	28362	0.0013	0.11
GO:0051172	P	negative regulation of nitrogen compound metabolic process	166	9884	356	28362	0.0013	0.11
GO:0010558	P	negative regulation of macromolecule biosynthetic process	159	9884	339	28362	0.0013	0.11
GO:0045935	P	positive regulation of nucleobase-containing compound metabolic process	175	9884	379	28362	0.0013	0.11
GO:0001708	P	cell fate specification	26	9884	32	28362	0.0013	0.11
GO:0045595	P	regulation of cell differentiation	39	9884	58	28362	0.0014	0.11
GO:0045893	P	positive regulation of transcription, DNA-templated	162	9884	347	28362	0.0014	0.11
GO:0046907	P	intracellular transport	212	9884	473	28362	0.0014	0.12
GO:0009753	P	response to jasmonic acid	112	9884	225	28362	0.0014	0.12
GO:0044283	P	small molecule biosynthetic process	282	9884	653	28362	0.0015	0.12
GO:1902680	P	positive regulation of RNA biosynthetic process	162	9884	348	28362	0.0015	0.12
GO:1903508	P	positive regulation of nucleic acid-templated transcription	162	9884	348	28362	0.0015	0.12
GO:0010557	P	positive regulation of macromolecule biosynthetic process	172	9884	373	28362	0.0015	0.12
GO:0009739	P	response to gibberellin	81	9884	152	28362	0.0015	0.12
GO:0010051	P	xylem and phloem pattern formation	44	9884	69	28362	0.0015	0.12
GO:0009751	P	response to salicylic acid	105	9884	209	28362	0.0016	0.13
GO:0008380	P	RNA splicing	116	9884	236	28362	0.0017	0.13
GO:0009886	P	post-embryonic morphogenesis	90	9884	174	28362	0.0017	0.13
GO:0072330	P	monocarboxylic acid biosynthetic process	122	9884	251	28362	0.0018	0.14
GO:0040008	P	regulation of growth	132	9884	276	28362	0.0019	0.14
GO:0051301	P	cell division	165	9884	358	28362	0.0019	0.15
GO:0000271	P	polysaccharide biosynthetic process	101	9884	202	28362	0.0021	0.17
GO:0048438	P	floral whorl development	95	9884	188	28362	0.0022	0.17
GO:0009651	P	response to salt stress	249	9884	574	28362	0.0022	0.17
GO:0044723	P	single-organism carbohydrate metabolic process	264	9884	613	28362	0.0023	0.17
GO:0010646	P	regulation of cell communication	114	9884	234	28362	0.0023	0.17
GO:0010015	P	root morphogenesis	120	9884	249	28362	0.0024	0.18
GO:0006633	P	fatty acid biosynthetic process	82	9884	158	28362	0.0025	0.19
GO:0006631	P	fatty acid metabolic process	121	9884	252	28362	0.0025	0.19
GO:0090626	P	plant epidermis morphogenesis	51	9884	87	28362	0.0026	0.19
GO:0016570	P	histone modification	75	9884	142	28362	0.0026	0.2
GO:0023051	P	regulation of signaling	112	9884	231	28362	0.0028	0.21
GO:0034645	P	cellular macromolecule biosynthetic process	1671	9884	4455	28362	0.0028	0.21
GO:0006457	P	protein folding	118	9884	247	28362	0.0032	0.23
GO:0009741	P	response to brassinosteroid	54	9884	95	28362	0.0032	0.23
GO:1902580	P	single-organism cellular localization	87	9884	172	28362	0.0033	0.24
GO:0048511	P	rhythmic process	76	9884	146	28362	0.0033	0.24
GO:1902582	P	single-organism intracellular transport	84	9884	165	28362	0.0033	0.24
GO:0071407	P	cellular response to organic cyclic compound	93	9884	187	28362	0.0035	0.25
GO:0048588	P	developmental cell growth	95	9884	192	28362	0.0036	0.26
GO:0010374	P	stomatal complex development	35	9884	54	28362	0.0036	0.26
GO:0010286	P	heat acclimation	31	9884	46	28362	0.0039	0.28
GO:0046394	P	carboxylic acid biosynthetic process	193	9884	438	28362	0.0039	0.28
GO:0006259	P	DNA metabolic process	232	9884	539	28362	0.0041	0.29
GO:0000160	P	phosphorelay signal transduction system	108	9884	225	28362	0.0041	0.29
GO:0072598	P	protein localization to chloroplast	27	9884	38	28362	0.0042	0.29
GO:0010583	P	response to cyclopentenone	25	9884	34	28362	0.0042	0.29
GO:0019827	P	stem cell population maintenance	34	9884	53	28362	0.0046	0.32
GO:0098727	P	maintenance of cell number	34	9884	53	28362	0.0046	0.32
GO:0009965	P	leaf morphogenesis	56	9884	102	28362	0.0047	0.32
GO:0016032	P	viral process	68	9884	130	28362	0.0048	0.33
GO:0048440	P	carpel development	44	9884	75	28362	0.0048	0.33
GO:0044255	P	cellular lipid metabolic process	273	9884	649	28362	0.005	0.33
GO:0080167	P	response to karrikin	67	9884	128	28362	0.005	0.33
GO:0009966	P	regulation of signal transduction	108	9884	227	28362	0.0051	0.33
GO:0035266	P	meristem growth	38	9884	62	28362	0.005	0.33
GO:0044419	P	interspecies interaction between organisms	78	9884	154	28362	0.005	0.33
GO:0048509	P	regulation of meristem development	61	9884	114	28362	0.005	0.33
GO:0010648	P	negative regulation of cell communication	47	9884	82	28362	0.005	0.33
GO:0016051	P	carbohydrate biosynthetic process	154	9884	342	28362	0.0051	0.33
GO:2000280	P	regulation of root development	38	9884	62	28362	0.005	0.33
GO:0023057	P	negative regulation of signaling	47	9884	82	28362	0.005	0.33
GO:0045489	P	pectin biosynthetic process	29	9884	43	28362	0.0052	0.34
GO:0035556	P	intracellular signal transduction	277	9884	660	28362	0.0052	0.34
GO:0048585	P	negative regulation of response to stimulus	84	9884	169	28362	0.0053	0.35
GO:0045036	P	protein targeting to chloroplast	26	9884	37	28362	0.0054	0.35
GO:0072596	P	establishment of protein localization to chloroplast	26	9884	37	28362	0.0054	0.35
GO:0048229	P	gametophyte development	185	9884	422	28362	0.0055	0.35
GO:0044262	P	cellular carbohydrate metabolic process	179	9884	407	28362	0.0056	0.36
GO:0048573	P	photoperiodism, flowering	52	9884	94	28362	0.0056	0.36
GO:0071369	P	cellular response to ethylene stimulus	99	9884	206	28362	0.0057	0.36
GO:0046148	P	pigment biosynthetic process	75	9884	148	28362	0.0057	0.36
GO:0090351	P	seedling development	87	9884	177	28362	0.0058	0.37
GO:0048825	P	cotyledon development	31	9884	48	28362	0.0062	0.39
GO:0044403	P	symbiosis, encompassing mutualism through parasitism	76	9884	151	28362	0.0062	0.39
GO:0022402	P	cell cycle process	164	9884	370	28362	0.0062	0.39
GO:2000242	P	negative regulation of reproductive process	37	9884	61	28362	0.0062	0.39
GO:0009451	P	RNA modification	134	9884	294	28362	0.0062	0.39
GO:0009873	P	ethylene-activated signaling pathway	90	9884	185	28362	0.0063	0.39
GO:0009648	P	photoperiodism	56	9884	104	28362	0.0063	0.39
GO:2000243	P	positive regulation of reproductive process	36	9884	59	28362	0.0065	0.4
GO:0006399	P	tRNA metabolic process	69	9884	135	28362	0.0067	0.41
GO:0006403	P	RNA localization	44	9884	77	28362	0.0068	0.41
GO:0051168	P	nuclear export	34	9884	55	28362	0.0069	0.42
GO:0051726	P	regulation of cell cycle	92	9884	191	28362	0.0071	0.43
GO:0044706	P	multi-multicellular organism process	123	9884	268	28362	0.0072	0.43
GO:0009856	P	pollination	123	9884	268	28362	0.0072	0.43
GO:0009932	P	cell tip growth	80	9884	162	28362	0.0072	0.44
GO:0009860	P	pollen tube growth	70	9884	138	28362	0.0073	0.44
GO:0048467	P	gynoecium development	49	9884	89	28362	0.0075	0.45
GO:1901699	P	cellular response to nitrogen compound	49	9884	89	28362	0.0075	0.45
GO:0009735	P	response to cytokinin	113	9884	244	28362	0.0079	0.47
GO:0090627	P	plant epidermal cell differentiation	73	9884	146	28362	0.008	0.48
GO:0015994	P	chlorophyll metabolic process	47	9884	85	28362	0.0082	0.48
GO:0046686	P	response to cadmium ion	152	9884	343	28362	0.0082	0.48
GO:0017038	P	protein import	62	9884	120	28362	0.0083	0.49
GO:0002376	P	immune system process	162	9884	369	28362	0.0085	0.5
GO:0010074	P	maintenance of meristem identity	26	9884	39	28362	0.0087	0.51
GO:0033692	P	cellular polysaccharide biosynthetic process	83	9884	171	28362	0.0088	0.51
GO:0033554	P	cellular response to stress	348	9884	858	28362	0.0088	0.51
GO:0050658	P	RNA transport	41	9884	72	28362	0.0091	0.52
GO:0050657	P	nucleic acid transport	41	9884	72	28362	0.0091	0.52
GO:0044038	P	cell wall macromolecule biosynthetic process	32	9884	52	28362	0.009	0.52
GO:0051236	P	establishment of RNA localization	41	9884	72	28362	0.0091	0.52
GO:0009955	P	adaxial/abaxial pattern specification	24	9884	35	28362	0.009	0.52
GO:0070589	P	cellular component macromolecule biosynthetic process	32	9884	52	28362	0.009	0.52
GO:0048868	P	pollen tube development	91	9884	191	28362	0.0091	0.52
GO:0009943	P	adaxial/abaxial axis specification	19	9884	25	28362	0.0093	0.52
GO:0010229	P	inflorescence development	19	9884	25	28362	0.0093	0.52
GO:0015995	P	chlorophyll biosynthetic process	36	9884	61	28362	0.0094	0.53
GO:0009968	P	negative regulation of signal transduction	44	9884	79	28362	0.0094	0.53
GO:0070592	P	cell wall polysaccharide biosynthetic process	31	9884	50	28362	0.0093	0.53
GO:0009910	P	negative regulation of flower development	30	9884	48	28362	0.0096	0.54
GO:0071359	P	cellular response to dsRNA	29	9884	46	28362	0.01	0.55
GO:0070918	P	production of small RNA involved in gene silencing by RNA	29	9884	46	28362	0.01	0.55
GO:0043331	P	response to dsRNA	29	9884	46	28362	0.01	0.55
GO:0031050	P	dsRNA fragmentation	29	9884	46	28362	0.01	0.55
GO:0061024	P	membrane organization	99	9884	212	28362	0.01	0.56
GO:0051179	P	localization	955	9884	2517	28362	0.01	0.56
GO:0010038	P	response to metal ion	204	9884	481	28362	0.011	0.58
GO:0000278	P	mitotic cell cycle	112	9884	245	28362	0.011	0.59
GO:1903047	P	mitotic cell cycle process	105	9884	228	28362	0.011	0.61
GO:0009415	P	response to water	155	9884	355	28362	0.011	0.61
GO:0042440	P	pigment metabolic process	86	9884	181	28362	0.012	0.62
GO:0044085	P	cellular component biogenesis	434	9884	1095	28362	0.012	0.63
GO:0051186	P	cofactor metabolic process	168	9884	389	28362	0.012	0.63
GO:0010305	P	leaf vascular tissue pattern formation	21	9884	30	28362	0.012	0.64
GO:0044786	P	cell cycle DNA replication	29	9884	47	28362	0.012	0.64
GO:0010103	P	stomatal complex morphogenesis	19	9884	26	28362	0.012	0.64
GO:0009615	P	response to virus	45	9884	83	28362	0.012	0.64
GO:0009292	P	genetic transfer	19	9884	26	28362	0.012	0.64
GO:0009294	P	DNA mediated transformation	19	9884	26	28362	0.012	0.64
GO:0043414	P	macromolecule methylation	78	9884	162	28362	0.012	0.65
GO:0042742	P	defense response to bacterium	154	9884	354	28362	0.013	0.66
GO:0034285	P	response to disaccharide	37	9884	65	28362	0.013	0.67
GO:0009606	P	tropism	44	9884	81	28362	0.013	0.67
GO:0080134	P	regulation of response to stress	139	9884	316	28362	0.013	0.68
GO:0045491	P	xylan metabolic process	26	9884	41	28362	0.013	0.7
GO:0070727	P	cellular macromolecule localization	187	9884	441	28362	0.014	0.72
GO:0009617	P	response to bacterium	187	9884	441	28362	0.014	0.72
GO:0045596	P	negative regulation of cell differentiation	12	9884	13	28362	0.014	0.72
GO:0070271	P	protein complex biogenesis	130	9884	294	28362	0.014	0.73
GO:0009630	P	gravitropism	38	9884	68	28362	0.014	0.73
GO:0018193	P	peptidyl-amino acid modification	126	9884	284	28362	0.014	0.73
GO:0009845	P	seed germination	77	9884	161	28362	0.014	0.73
GO:0009642	P	response to light intensity	70	9884	144	28362	0.015	0.74
GO:0031399	P	regulation of protein modification process	58	9884	115	28362	0.015	0.74
GO:0006955	P	immune response	145	9884	333	28362	0.015	0.75
GO:0010087	P	phloem or xylem histogenesis	37	9884	66	28362	0.015	0.76
GO:0048563	P	post-embryonic organ morphogenesis	28	9884	46	28362	0.015	0.76
GO:0048444	P	floral organ morphogenesis	28	9884	46	28362	0.015	0.76
GO:0071166	P	ribonucleoprotein complex localization	28	9884	46	28362	0.015	0.76
GO:0071426	P	ribonucleoprotein complex export from nucleus	28	9884	46	28362	0.015	0.76
GO:0071367	P	cellular response to brassinosteroid stimulus	40	9884	73	28362	0.015	0.76
GO:0010075	P	regulation of meristem growth	28	9884	46	28362	0.015	0.76
GO:0048638	P	regulation of developmental growth	61	9884	123	28362	0.016	0.78
GO:0009742	P	brassinosteroid mediated signaling pathway	39	9884	71	28362	0.016	0.78
GO:0016575	P	histone deacetylation	17	9884	23	28362	0.016	0.78
GO:0048545	P	response to steroid hormone	39	9884	71	28362	0.016	0.78
GO:0033014	P	tetrapyrrole biosynthetic process	39	9884	71	28362	0.016	0.78
GO:0043401	P	steroid hormone mediated signaling pathway	39	9884	71	28362	0.016	0.78
GO:0071383	P	cellular response to steroid hormone stimulus	39	9884	71	28362	0.016	0.78
GO:0009414	P	response to water deprivation	150	9884	347	28362	0.016	0.78
GO:0009639	P	response to red or far red light	101	9884	222	28362	0.016	0.78
GO:0009744	P	response to sucrose	35	9884	62	28362	0.016	0.79
GO:0051094	P	positive regulation of developmental process	53	9884	104	28362	0.016	0.79
GO:0034660	P	ncRNA metabolic process	146	9884	337	28362	0.016	0.79
GO:0042023	P	DNA endoreduplication	26	9884	42	28362	0.017	0.79
GO:0051170	P	nuclear import	31	9884	53	28362	0.016	0.79
GO:0044264	P	cellular polysaccharide metabolic process	121	9884	273	28362	0.017	0.79
GO:0046777	P	protein autophosphorylation	65	9884	133	28362	0.017	0.79
GO:0006778	P	porphyrin-containing compound metabolic process	50	9884	97	28362	0.017	0.79
GO:0051234	P	establishment of localization	908	9884	2406	28362	0.017	0.82
GO:0010453	P	regulation of cell fate commitment	10	9884	10	28362	0.018	0.82
GO:0065003	P	macromolecular complex assembly	179	9884	424	28362	0.018	0.83
GO:0048646	P	anatomical structure formation involved in morphogenesis	87	9884	188	28362	0.018	0.84
GO:0045859	P	regulation of protein kinase activity	33	9884	58	28362	0.018	0.84
GO:0006461	P	protein complex assembly	126	9884	287	28362	0.018	0.84
GO:0051240	P	positive regulation of multicellular organismal process	51	9884	100	28362	0.018	0.84
GO:0051028	P	mRNA transport	36	9884	65	28362	0.019	0.86
GO:0071365	P	cellular response to auxin stimulus	94	9884	206	28362	0.019	0.86
GO:0034504	P	protein localization to nucleus	32	9884	56	28362	0.019	0.87
GO:0032879	P	regulation of localization	60	9884	122	28362	0.019	0.87
GO:0043487	P	regulation of RNA stability	11	9884	12	28362	0.019	0.87
GO:0033013	P	tetrapyrrole metabolic process	50	9884	98	28362	0.019	0.87
GO:0001934	P	positive regulation of protein phosphorylation	21	9884	32	28362	0.019	0.88
GO:0046496	P	nicotinamide nucleotide metabolic process	57	9884	115	28362	0.02	0.89
GO:0000373	P	Group II intron splicing	12	9884	14	28362	0.02	0.91
GO:0001932	P	regulation of protein phosphorylation	34	9884	61	28362	0.02	0.92
GO:0006333	P	chromatin assembly or disassembly	30	9884	52	28362	0.021	0.93
GO:0006779	P	porphyrin-containing compound biosynthetic process	37	9884	68	28362	0.021	0.93
GO:0006476	P	protein deacetylation	17	9884	24	28362	0.021	0.94
GO:0009798	P	axis specification	25	9884	41	28362	0.021	0.94
GO:0065001	P	specification of axis polarity	16	9884	22	28362	0.021	0.94
GO:0009944	P	polarity specification of adaxial/abaxial axis	16	9884	22	28362	0.021	0.94
GO:0009734	P	auxin-activated signaling pathway	87	9884	190	28362	0.022	0.96
GO:0044271	P	cellular nitrogen compound biosynthetic process	1632	9884	4436	28362	0.022	0.96
GO:0022607	P	cellular component assembly	239	9884	586	28362	0.022	0.97
GO:0046434	P	organophosphate catabolic process	12	9884	27	28362	0.29	1
GO:0046341	P	CDP-diacylglycerol metabolic process	7	9884	17	28362	0.43	1
GO:0034605	P	cellular response to heat	18	9884	31	28362	0.061	1
GO:0046348	P	amino sugar catabolic process	7	9884	24	28362	0.73	1
GO:0051656	P	establishment of organelle localization	24	9884	40	28362	0.026	1
GO:0051651	P	maintenance of location in cell	14	9884	32	28362	0.29	1
GO:0051650	P	establishment of vesicle localization	6	9884	12	28362	0.31	1
GO:0051495	P	positive regulation of cytoskeleton organization	9	9884	27	28362	0.61	1
GO:0051494	P	negative regulation of cytoskeleton organization	9	9884	21	28362	0.37	1
GO:0051493	P	regulation of cytoskeleton organization	20	9884	56	28362	0.51	1
GO:0033238	P	regulation of cellular amine metabolic process	5	9884	9	28362	0.28	1
GO:0030855	P	epithelial cell differentiation	14	9884	19	28362	0.028	1
GO:0007088	P	regulation of mitotic nuclear division	5	9884	15	28362	0.62	1
GO:0046501	P	protoporphyrinogen IX metabolic process	6	9884	15	28362	0.47	1
GO:0006284	P	base-excision repair	13	9884	31	28362	0.34	1
GO:0006282	P	regulation of DNA repair	7	9884	17	28362	0.43	1
GO:0006281	P	DNA repair	124	9884	295	28362	0.045	1
GO:0015849	P	organic acid transport	15	9884	52	28362	0.78	1
GO:0043902	P	positive regulation of multi-organism process	13	9884	24	28362	0.14	1
GO:0031109	P	microtubule polymerization or depolymerization	10	9884	21	28362	0.26	1
GO:0006289	P	nucleotide-excision repair	10	9884	31	28362	0.64	1
GO:0050832	P	defense response to fungus	109	9884	504	28362	1	1
GO:0050776	P	regulation of immune response	37	9884	101	28362	0.43	1
GO:0006570	P	tyrosine metabolic process	5	9884	11	28362	0.4	1
GO:0006573	P	valine metabolic process	12	9884	18	28362	0.063	1
GO:0006574	P	valine catabolic process	6	9884	8	28362	0.13	1
GO:0006575	P	cellular modified amino acid metabolic process	22	9884	69	28362	0.68	1
GO:0006576	P	cellular biogenic amine metabolic process	19	9884	57	28362	0.61	1
GO:0034284	P	response to monosaccharide	31	9884	56	28362	0.027	1
GO:0051783	P	regulation of nuclear division	10	9884	26	28362	0.46	1
GO:0006378	P	mRNA polyadenylation	10	9884	18	28362	0.16	1
GO:0006379	P	mRNA cleavage	8	9884	21	28362	0.49	1
GO:0048564	P	photosystem I assembly	6	9884	11	28362	0.26	1
GO:0048569	P	post-embryonic organ development	79	9884	175	28362	0.034	1
GO:0017004	P	cytochrome complex assembly	5	9884	24	28362	0.9	1
GO:0006595	P	polyamine metabolic process	7	9884	20	28362	0.57	1
GO:0061647	P	histone H3-K9 modification	6	9884	16	28362	0.52	1
GO:0061640	P	cytoskeleton-dependent cytokinesis	31	9884	69	28362	0.14	1
GO:0046653	P	tetrahydrofolate metabolic process	8	9884	28	28362	0.75	1
GO:0015996	P	chlorophyll catabolic process	7	9884	18	28362	0.48	1
GO:0015992	P	proton transport	21	9884	74	28362	0.83	1
GO:0015991	P	ATP hydrolysis coupled proton transport	8	9884	31	28362	0.83	1
GO:0009863	P	salicylic acid mediated signaling pathway	21	9884	56	28362	0.43	1
GO:0009861	P	jasmonic acid and ethylene-dependent systemic resistance	9	9884	15	28362	0.14	1
GO:0009867	P	jasmonic acid mediated signaling pathway	41	9884	84	28362	0.049	1
GO:0042558	P	pteridine-containing compound metabolic process	11	9884	38	28362	0.76	1
GO:0042559	P	pteridine-containing compound biosynthetic process	7	9884	25	28362	0.76	1
GO:0043144	P	snoRNA processing	6	9884	8	28362	0.13	1
GO:0006112	P	energy reserve metabolic process	7	9884	18	28362	0.48	1
GO:0006119	P	oxidative phosphorylation	5	9884	33	28362	0.98	1
GO:0006629	P	lipid metabolic process	380	9884	994	28362	0.063	1
GO:0043200	P	response to amino acid	6	9884	10	28362	0.21	1
GO:0006625	P	protein targeting to peroxisome	6	9884	13	28362	0.36	1
GO:0006626	P	protein targeting to mitochondrion	13	9884	42	28362	0.69	1
GO:0052018	P	modulation by symbiont of RNA levels in host	7	9884	12	28362	0.2	1
GO:0006623	P	protein targeting to vacuole	17	9884	37	28362	0.21	1
GO:0009260	P	ribonucleotide biosynthetic process	33	9884	101	28362	0.66	1
GO:0048497	P	maintenance of floral organ identity	7	9884	8	28362	0.066	1
GO:0048496	P	maintenance of organ identity	7	9884	8	28362	0.066	1
GO:0070897	P	DNA-templated transcriptional preinitiation complex assembly	7	9884	14	28362	0.29	1
GO:0009267	P	cellular response to starvation	52	9884	153	28362	0.59	1
GO:0009269	P	response to desiccation	14	9884	24	28362	0.089	1
GO:0042430	P	indole-containing compound metabolic process	35	9884	77	28362	0.12	1
GO:0010346	P	shoot axis formation	12	9884	25	28362	0.23	1
GO:0019856	P	pyrimidine nucleobase biosynthetic process	5	9884	14	28362	0.57	1
GO:0043207	P	response to external biotic stimulus	421	9884	1212	28362	0.53	1
GO:0006002	P	fructose 6-phosphate metabolic process	6	9884	13	28362	0.36	1
GO:0006022	P	aminoglycan metabolic process	9	9884	27	28362	0.61	1
GO:0006020	P	inositol metabolic process	5	9884	15	28362	0.62	1
GO:0006753	P	nucleoside phosphate metabolic process	114	9884	305	28362	0.28	1
GO:0006026	P	aminoglycan catabolic process	7	9884	24	28362	0.73	1
GO:0006757	P	ATP generation from ADP	34	9884	71	28362	0.08	1
GO:0048639	P	positive regulation of developmental growth	5	9884	6	28362	0.13	1
GO:1904029	P	regulation of cyclin-dependent protein kinase activity	15	9884	27	28362	0.1	1
GO:0051123	P	RNA polymerase II transcriptional preinitiation complex assembly	7	9884	14	28362	0.29	1
GO:0043648	P	dicarboxylic acid metabolic process	31	9884	71	28362	0.17	1
GO:0051129	P	negative regulation of cellular component organization	19	9884	49	28362	0.39	1
GO:0051128	P	regulation of cellular component organization	124	9884	286	28362	0.025	1
GO:0031497	P	chromatin assembly	22	9884	39	28362	0.05	1
GO:0098732	P	macromolecule deacylation	17	9884	25	28362	0.027	1
GO:0098739	P	import across plasma membrane	5	9884	12	28362	0.46	1
GO:0009396	P	folic acid-containing compound biosynthetic process	6	9884	23	28362	0.8	1
GO:0000288	P	nuclear-transcribed mRNA catabolic process, deadenylation-dependent decay	14	9884	33	28362	0.32	1
GO:0000289	P	nuclear-transcribed mRNA poly(A) tail shortening	7	9884	18	28362	0.48	1
GO:0042727	P	flavin-containing compound biosynthetic process	5	9884	11	28362	0.4	1
GO:0042726	P	flavin-containing compound metabolic process	5	9884	14	28362	0.57	1
GO:0000280	P	nuclear division	87	9884	215	28362	0.13	1
GO:0000281	P	mitotic cytokinesis	30	9884	65	28362	0.12	1
GO:0060284	P	regulation of cell development	12	9884	28	28362	0.33	1
GO:0030705	P	cytoskeleton-dependent intracellular transport	6	9884	7	28362	0.092	1
GO:0008284	P	positive regulation of cell proliferation	11	9884	29	28362	0.46	1
GO:0008285	P	negative regulation of cell proliferation	9	9884	16	28362	0.17	1
GO:0006892	P	post-Golgi vesicle-mediated transport	12	9884	21	28362	0.12	1
GO:0051017	P	actin filament bundle assembly	9	9884	22	28362	0.41	1
GO:0010496	P	intercellular transport	12	9884	17	28362	0.049	1
GO:0006974	P	cellular response to DNA damage stimulus	131	9884	318	28362	0.06	1
GO:1902456	P	regulation of stomatal opening	6	9884	10	28362	0.21	1
GO:0046885	P	regulation of hormone biosynthetic process	11	9884	15	28362	0.05	1
GO:0046886	P	positive regulation of hormone biosynthetic process	5	9884	6	28362	0.13	1
GO:0044257	P	cellular protein catabolic process	159	9884	444	28362	0.4	1
GO:0009646	P	response to absence of light	12	9884	35	28362	0.57	1
GO:0009132	P	nucleoside diphosphate metabolic process	37	9884	81	28362	0.1	1
GO:0009135	P	purine nucleoside diphosphate metabolic process	34	9884	73	28362	0.1	1
GO:0009641	P	shade avoidance	11	9884	20	28362	0.15	1
GO:0009640	P	photomorphogenesis	41	9884	86	28362	0.062	1
GO:0018107	P	peptidyl-threonine phosphorylation	14	9884	19	28362	0.028	1
GO:0018105	P	peptidyl-serine phosphorylation	35	9884	76	28362	0.1	1
GO:0022406	P	membrane docking	26	9884	72	28362	0.48	1
GO:0051307	P	meiotic chromosome separation	7	9884	13	28362	0.24	1
GO:0043631	P	RNA polyadenylation	10	9884	19	28362	0.19	1
GO:0043632	P	modification-dependent macromolecule catabolic process	145	9884	380	28362	0.19	1
GO:0051304	P	chromosome separation	12	9884	28	28362	0.33	1
GO:0008356	P	asymmetric cell division	11	9884	21	28362	0.18	1
GO:0051302	P	regulation of cell division	24	9884	49	28362	0.11	1
GO:0009733	P	response to auxin	169	9884	407	28362	0.031	1
GO:0032352	P	positive regulation of hormone metabolic process	5	9884	7	28362	0.18	1
GO:0032350	P	regulation of hormone metabolic process	12	9884	17	28362	0.049	1
GO:0016117	P	carotenoid biosynthetic process	15	9884	34	28362	0.27	1
GO:0080188	P	RNA-directed DNA methylation	15	9884	21	28362	0.028	1
GO:0080186	P	developmental vegetative growth	5	9884	10	28362	0.34	1
GO:0070828	P	heterochromatin organization	6	9884	12	28362	0.31	1
GO:0019747	P	regulation of isoprenoid metabolic process	9	9884	17	28362	0.21	1
GO:0019216	P	regulation of lipid metabolic process	21	9884	54	28362	0.38	1
GO:0019748	P	secondary metabolic process	169	9884	492	28362	0.58	1
GO:0070085	P	glycosylation	38	9884	107	28362	0.49	1
GO:0044003	P	modification by symbiont of host morphology or physiology	13	9884	30	28362	0.31	1
GO:0044000	P	movement in host	7	9884	12	28362	0.2	1
GO:0051273	P	beta-glucan metabolic process	43	9884	91	28362	0.062	1
GO:0071423	P	malate transmembrane transport	5	9884	7	28362	0.18	1
GO:0051275	P	beta-glucan catabolic process	8	9884	25	28362	0.65	1
GO:0051274	P	beta-glucan biosynthetic process	34	9884	64	28362	0.032	1
GO:0071428	P	rRNA-containing ribonucleoprotein complex export from nucleus	9	9884	15	28362	0.14	1
GO:0019693	P	ribose phosphate metabolic process	90	9884	245	28362	0.35	1
GO:0042044	P	fluid transport	7	9884	20	28362	0.57	1
GO:2000022	P	regulation of jasmonic acid mediated signaling pathway	13	9884	26	28362	0.19	1
GO:2000023	P	regulation of lateral root development	5	9884	9	28362	0.28	1
GO:2000024	P	regulation of leaf development	24	9884	52	28362	0.16	1
GO:2000028	P	regulation of photoperiodism, flowering	25	9884	42	28362	0.025	1
GO:0019362	P	pyridine nucleotide metabolic process	57	9884	117	28362	0.025	1
GO:0015729	P	oxaloacetate transport	5	9884	5	28362	0.088	1
GO:0016114	P	terpenoid biosynthetic process	40	9884	120	28362	0.63	1
GO:0043449	P	cellular alkene metabolic process	15	9884	32	28362	0.21	1
GO:0007163	P	establishment or maintenance of cell polarity	7	9884	12	28362	0.2	1
GO:0044712	P	single-organism catabolic process	202	9884	585	28362	0.56	1
GO:0044710	P	single-organism metabolic process	1453	9884	3970	28362	0.044	1
GO:0019674	P	NAD metabolic process	8	9884	18	28362	0.35	1
GO:1901002	P	positive regulation of response to salt stress	5	9884	7	28362	0.18	1
GO:1901000	P	regulation of response to salt stress	11	9884	21	28362	0.18	1
GO:0071331	P	cellular response to hexose stimulus	7	9884	17	28362	0.43	1
GO:0071333	P	cellular response to glucose stimulus	6	9884	15	28362	0.47	1
GO:0001906	P	cell killing	6	9884	274	28362	1	1
GO:0052173	P	response to defenses of other organism involved in symbiotic interaction	5	9884	13	28362	0.51	1
GO:0051667	P	establishment of plastid localization	10	9884	14	28362	0.067	1
GO:1900376	P	regulation of secondary metabolite biosynthetic process	9	9884	22	28362	0.41	1
GO:0009130	P	pyrimidine nucleoside monophosphate biosynthetic process	7	9884	16	28362	0.38	1
GO:0015851	P	nucleobase transport	15	9884	28	28362	0.12	1
GO:0046246	P	terpene biosynthetic process	5	9884	15	28362	0.62	1
GO:0006298	P	mismatch repair	5	9884	17	28362	0.71	1
GO:0050821	P	protein stabilization	7	9884	11	28362	0.16	1
GO:0050826	P	response to freezing	8	9884	21	28362	0.49	1
GO:0043603	P	cellular amide metabolic process	298	9884	1575	28362	1	1
GO:0071395	P	cellular response to jasmonic acid stimulus	43	9884	87	28362	0.039	1
GO:0006563	P	L-serine metabolic process	13	9884	30	28362	0.31	1
GO:0006568	P	tryptophan metabolic process	10	9884	29	28362	0.57	1
GO:0006364	P	rRNA processing	68	9884	185	28362	0.38	1
GO:0006367	P	transcription initiation from RNA polymerase II promoter	16	9884	29	28362	0.096	1
GO:0006366	P	transcription from RNA polymerase II promoter	147	9884	380	28362	0.15	1
GO:0006368	P	transcription elongation from RNA polymerase II promoter	9	9884	14	28362	0.11	1
GO:0032880	P	regulation of protein localization	12	9884	25	28362	0.23	1
GO:0007186	P	G-protein coupled receptor signaling pathway	10	9884	21	28362	0.26	1
GO:0090355	P	positive regulation of auxin metabolic process	5	9884	6	28362	0.13	1
GO:0090354	P	regulation of auxin metabolic process	9	9884	13	28362	0.089	1
GO:0035384	P	thioester biosynthetic process	8	9884	20	28362	0.44	1
GO:0050792	P	regulation of viral process	7	9884	15	28362	0.33	1
GO:0050790	P	regulation of catalytic activity	77	9884	213	28362	0.41	1
GO:0017014	P	protein nitrosylation	8	9884	16	28362	0.26	1
GO:0006586	P	indolalkylamine metabolic process	10	9884	29	28362	0.57	1
GO:0061077	P	chaperone-mediated protein folding	12	9884	28	28362	0.33	1
GO:0042545	P	cell wall modification	58	9884	156	28362	0.36	1
GO:0009113	P	purine nucleobase biosynthetic process	5	9884	10	28362	0.34	1
GO:0042547	P	cell wall modification involved in multidimensional cell growth	9	9884	28	28362	0.65	1
GO:0042546	P	cell wall biogenesis	99	9884	230	28362	0.046	1
GO:0052315	P	phytoalexin biosynthetic process	7	9884	14	28362	0.29	1
GO:0052314	P	phytoalexin metabolic process	7	9884	14	28362	0.29	1
GO:0052317	P	camalexin metabolic process	6	9884	13	28362	0.36	1
GO:0009819	P	drought recovery	6	9884	11	28362	0.26	1
GO:0009816	P	defense response to bacterium, incompatible interaction	20	9884	43	28362	0.18	1
GO:0022898	P	regulation of transmembrane transporter activity	5	9884	13	28362	0.51	1
GO:0009814	P	defense response, incompatible interaction	73	9884	170	28362	0.079	1
GO:0009812	P	flavonoid metabolic process	44	9884	109	28362	0.23	1
GO:0009813	P	flavonoid biosynthetic process	37	9884	93	28362	0.28	1
GO:0043155	P	negative regulation of photosynthesis, light reaction	6	9884	14	28362	0.42	1
GO:0010119	P	regulation of stomatal movement	34	9884	67	28362	0.049	1
GO:0006109	P	regulation of carbohydrate metabolic process	23	9884	47	28362	0.12	1
GO:0006108	P	malate metabolic process	9	9884	18	28362	0.25	1
GO:0010118	P	stomatal movement	53	9884	109	28362	0.03	1
GO:0010563	P	negative regulation of phosphorus metabolic process	8	9884	15	28362	0.22	1
GO:0006637	P	acyl-CoA metabolic process	14	9884	33	28362	0.32	1
GO:0006636	P	unsaturated fatty acid biosynthetic process	8	9884	24	28362	0.61	1
GO:0006635	P	fatty acid beta-oxidation	15	9884	39	28362	0.42	1
GO:0010564	P	regulation of cell cycle process	41	9884	86	28362	0.062	1
GO:0006639	P	acylglycerol metabolic process	14	9884	24	28362	0.089	1
GO:0006638	P	neutral lipid metabolic process	14	9884	24	28362	0.089	1
GO:0051247	P	positive regulation of protein metabolic process	46	9884	96	28362	0.048	1
GO:0042401	P	cellular biogenic amine biosynthetic process	12	9884	39	28362	0.7	1
GO:0009250	P	glucan biosynthetic process	53	9884	120	28362	0.089	1
GO:0009251	P	glucan catabolic process	15	9884	44	28362	0.58	1
GO:0010358	P	leaf shaping	6	9884	8	28362	0.13	1
GO:0009259	P	ribonucleotide metabolic process	76	9884	221	28362	0.56	1
GO:0070925	P	organelle assembly	33	9884	87	28362	0.37	1
GO:0000963	P	mitochondrial RNA processing	5	9884	9	28362	0.28	1
GO:0009057	P	macromolecule catabolic process	262	9884	747	28362	0.48	1
GO:0048826	P	cotyledon morphogenesis	13	9884	21	28362	0.077	1
GO:0009926	P	auxin polar transport	38	9884	91	28362	0.2	1
GO:0006749	P	glutathione metabolic process	7	9884	16	28362	0.38	1
GO:0006030	P	chitin metabolic process	7	9884	24	28362	0.73	1
GO:0006032	P	chitin catabolic process	7	9884	24	28362	0.73	1
GO:0048829	P	root cap development	5	9884	15	28362	0.62	1
GO:0008037	P	cell recognition	20	9884	45	28362	0.22	1
GO:0006458	P	'de novo' protein folding	5	9884	14	28362	0.57	1
GO:0048609	P	multicellular organismal reproductive process	61	9884	153	28362	0.21	1
GO:1902593	P	single-organism nuclear import	29	9884	51	28362	0.026	1
GO:0031627	P	telomeric loop formation	7	9884	15	28362	0.33	1
GO:0010052	P	guard cell differentiation	10	9884	15	28362	0.086	1
GO:0090150	P	establishment of protein localization to membrane	26	9884	48	28362	0.048	1
GO:0042168	P	heme metabolic process	10	9884	28	28362	0.54	1
GO:0009108	P	coenzyme biosynthetic process	38	9884	134	28362	0.89	1
GO:0010109	P	regulation of photosynthesis	20	9884	39	28362	0.1	1
GO:0072599	P	establishment of protein localization to endoplasmic reticulum	11	9884	15	28362	0.05	1
GO:0010104	P	regulation of ethylene-activated signaling pathway	15	9884	22	28362	0.036	1
GO:0010105	P	negative regulation of ethylene-activated signaling pathway	11	9884	16	28362	0.065	1
GO:0009100	P	glycoprotein metabolic process	37	9884	107	28362	0.55	1
GO:0009101	P	glycoprotein biosynthetic process	36	9884	102	28362	0.51	1
GO:0010100	P	negative regulation of photomorphogenesis	8	9884	12	28362	0.12	1
GO:0010101	P	post-embryonic root morphogenesis	23	9884	63	28362	0.47	1
GO:0018377	P	protein myristoylation	20	9884	48	28362	0.29	1
GO:0031537	P	regulation of anthocyanin metabolic process	12	9884	25	28362	0.23	1
GO:0080086	P	stamen filament development	5	9884	10	28362	0.34	1
GO:0018119	P	peptidyl-cysteine S-nitrosylation	8	9884	16	28362	0.26	1
GO:0022411	P	cellular component disassembly	30	9884	73	28362	0.25	1
GO:0016128	P	phytosteroid metabolic process	17	9884	45	28362	0.44	1
GO:0022412	P	cellular process involved in reproduction in multicellular organism	14	9884	41	28362	0.58	1
GO:0001731	P	formation of translation preinitiation complex	5	9884	12	28362	0.46	1
GO:0043624	P	cellular protein complex disassembly	18	9884	55	28362	0.64	1
GO:0043623	P	cellular protein complex assembly	76	9884	197	28362	0.24	1
GO:0043622	P	cortical microtubule organization	9	9884	25	28362	0.53	1
GO:0008610	P	lipid biosynthetic process	214	9884	522	28362	0.025	1
GO:0009746	P	response to hexose	29	9884	52	28362	0.03	1
GO:0009740	P	gibberellic acid mediated signaling pathway	42	9884	82	28362	0.028	1
GO:0009749	P	response to glucose	26	9884	47	28362	0.041	1
GO:0008299	P	isoprenoid biosynthetic process	53	9884	154	28362	0.56	1
GO:0006997	P	nucleus organization	30	9884	54	28362	0.029	1
GO:0019220	P	regulation of phosphate metabolic process	38	9884	85	28362	0.12	1
GO:0032434	P	regulation of proteasomal ubiquitin-dependent protein catabolic process	5	9884	20	28362	0.81	1
GO:0032386	P	regulation of intracellular transport	6	9884	8	28362	0.13	1
GO:0009864	P	induced systemic resistance, jasmonic acid mediated signaling pathway	6	9884	10	28362	0.21	1
GO:1901361	P	organic cyclic compound catabolic process	73	9884	183	28362	0.18	1
GO:0051205	P	protein insertion into membrane	5	9884	10	28362	0.34	1
GO:0040020	P	regulation of meiotic nuclear division	5	9884	11	28362	0.4	1
GO:0016998	P	cell wall macromolecule catabolic process	8	9884	31	28362	0.83	1
GO:0060918	P	auxin transport	41	9884	100	28362	0.22	1
GO:0040029	P	regulation of gene expression, epigenetic	84	9884	226	28362	0.33	1
GO:2000031	P	regulation of salicylic acid mediated signaling pathway	7	9884	21	28362	0.61	1
GO:2000030	P	regulation of response to red or far red light	22	9884	37	28362	0.035	1
GO:2000034	P	regulation of seed maturation	9	9884	20	28362	0.32	1
GO:2000037	P	regulation of stomatal complex patterning	7	9884	9	28362	0.093	1
GO:2000038	P	regulation of stomatal complex development	9	9884	13	28362	0.089	1
GO:0015718	P	monocarboxylic acid transport	12	9884	25	28362	0.23	1
GO:0015711	P	organic anion transport	36	9884	103	28362	0.53	1
GO:0072657	P	protein localization to membrane	26	9884	48	28362	0.048	1
GO:0072655	P	establishment of protein localization to mitochondrion	13	9884	42	28362	0.69	1
GO:0043433	P	negative regulation of sequence-specific DNA binding transcription factor activity	5	9884	6	28362	0.13	1
GO:0071695	P	anatomical structure maturation	6	9884	13	28362	0.36	1
GO:0016197	P	endosomal transport	23	9884	51	28362	0.18	1
GO:0044703	P	multi-organism reproductive process	152	9884	368	28362	0.043	1
GO:1901564	P	organonitrogen compound metabolic process	698	9884	2569	28362	1	1
GO:1901565	P	organonitrogen compound catabolic process	61	9884	164	28362	0.36	1
GO:0071323	P	cellular response to chitin	5	9884	6	28362	0.13	1
GO:0071322	P	cellular response to carbohydrate stimulus	28	9884	52	28362	0.044	1
GO:0051510	P	regulation of unidimensional cell growth	21	9884	45	28362	0.17	1
GO:0071326	P	cellular response to monosaccharide stimulus	7	9884	17	28362	0.43	1
GO:0045492	P	xylan biosynthetic process	19	9884	32	28362	0.048	1
GO:0045490	P	pectin catabolic process	27	9884	96	28362	0.86	1
GO:0070507	P	regulation of microtubule cytoskeleton organization	6	9884	11	28362	0.26	1
GO:0071103	P	DNA conformation change	43	9884	85	28362	0.031	1
GO:0042391	P	regulation of membrane potential	18	9884	31	28362	0.061	1
GO:0033674	P	positive regulation of kinase activity	20	9884	32	28362	0.031	1
GO:0042398	P	cellular modified amino acid biosynthetic process	9	9884	29	28362	0.68	1
GO:0008272	P	sulfate transport	7	9884	13	28362	0.24	1
GO:0042157	P	lipoprotein metabolic process	26	9884	71	28362	0.45	1
GO:0042158	P	lipoprotein biosynthetic process	26	9884	70	28362	0.43	1
GO:0043543	P	protein acylation	36	9884	96	28362	0.39	1
GO:0043549	P	regulation of kinase activity	33	9884	60	28362	0.025	1
GO:0016577	P	histone demethylation	6	9884	8	28362	0.13	1
GO:0016571	P	histone methylation	35	9884	65	28362	0.026	1
GO:0016573	P	histone acetylation	12	9884	41	28362	0.75	1
GO:0071216	P	cellular response to biotic stimulus	8	9884	12	28362	0.12	1
GO:0045727	P	positive regulation of translation	8	9884	14	28362	0.19	1
GO:0016579	P	protein deubiquitination	21	9884	47	28362	0.21	1
GO:0010601	P	positive regulation of auxin biosynthetic process	5	9884	5	28362	0.088	1
GO:0046700	P	heterocycle catabolic process	64	9884	157	28362	0.16	1
GO:0012501	P	programmed cell death	66	9884	147	28362	0.052	1
GO:0052255	P	modulation by organism of defense response of other organism involved in symbiotic interaction	5	9884	13	28362	0.51	1
GO:0009750	P	response to fructose	7	9884	15	28362	0.33	1
GO:0043094	P	cellular metabolic compound salvage	21	9884	95	28362	0.98	1
GO:0006354	P	DNA-templated transcription, elongation	12	9884	27	28362	0.29	1
GO:0061085	P	regulation of histone H3-K27 methylation	5	9884	7	28362	0.18	1
GO:0006357	P	regulation of transcription from RNA polymerase II promoter	120	9884	333	28362	0.39	1
GO:0006352	P	DNA-templated transcription, initiation	28	9884	56	28362	0.077	1
GO:0006353	P	DNA-templated transcription, termination	10	9884	17	28362	0.13	1
GO:0046417	P	chorismate metabolic process	8	9884	13	28362	0.15	1
GO:1901617	P	organic hydroxy compound biosynthetic process	60	9884	150	28362	0.2	1
GO:1901615	P	organic hydroxy compound metabolic process	90	9884	215	28362	0.082	1
GO:0010928	P	regulation of auxin mediated signaling pathway	10	9884	21	28362	0.26	1
GO:0010927	P	cellular component assembly involved in morphogenesis	15	9884	38	28362	0.39	1
GO:0042435	P	indole-containing compound biosynthetic process	17	9884	43	28362	0.38	1
GO:0009612	P	response to mechanical stimulus	10	9884	18	28362	0.16	1
GO:0030010	P	establishment of cell polarity	5	9884	8	28362	0.23	1
GO:0052325	P	cell wall pectin biosynthetic process	8	9884	12	28362	0.12	1
GO:0009809	P	lignin biosynthetic process	17	9884	70	28362	0.93	1
GO:0009808	P	lignin metabolic process	29	9884	95	28362	0.76	1
GO:0043161	P	proteasome-mediated ubiquitin-dependent protein catabolic process	72	9884	170	28362	0.095	1
GO:0009807	P	lignan biosynthetic process	5	9884	16	28362	0.67	1
GO:0009806	P	lignan metabolic process	5	9884	16	28362	0.67	1
GO:0009803	P	cinnamic acid metabolic process	5	9884	6	28362	0.13	1
GO:1903320	P	regulation of protein modification by small protein conjugation or removal	5	9884	14	28362	0.57	1
GO:0030243	P	cellulose metabolic process	37	9884	78	28362	0.076	1
GO:0051693	P	actin filament capping	5	9884	13	28362	0.51	1
GO:1903509	P	liposaccharide metabolic process	20	9884	59	28362	0.59	1
GO:0006644	P	phospholipid metabolic process	73	9884	185	28362	0.2	1
GO:0006643	P	membrane lipid metabolic process	38	9884	102	28362	0.39	1
GO:1990069	P	stomatal opening	7	9884	13	28362	0.24	1
GO:0006641	P	triglyceride metabolic process	10	9884	20	28362	0.23	1
GO:1903052	P	positive regulation of proteolysis involved in cellular protein catabolic process	5	9884	19	28362	0.78	1
GO:1903050	P	regulation of proteolysis involved in cellular protein catabolic process	5	9884	21	28362	0.84	1
GO:0009240	P	isopentenyl diphosphate biosynthetic process	12	9884	19	28362	0.08	1
GO:0009247	P	glycolipid biosynthetic process	15	9884	50	28362	0.74	1
GO:0060627	P	regulation of vesicle-mediated transport	11	9884	22	28362	0.21	1
GO:0030490	P	maturation of SSU-rRNA	9	9884	14	28362	0.11	1
GO:0030497	P	fatty acid elongation	6	9884	10	28362	0.21	1
GO:0009934	P	regulation of meristem structural organization	12	9884	20	28362	0.099	1
GO:0009937	P	regulation of gibberellic acid mediated signaling pathway	10	9884	19	28362	0.19	1
GO:0006890	P	retrograde vesicle-mediated transport, Golgi to ER	7	9884	17	28362	0.43	1
GO:0009938	P	negative regulation of gibberellic acid mediated signaling pathway	7	9884	11	28362	0.16	1
GO:0006006	P	glucose metabolic process	21	9884	40	28362	0.086	1
GO:0048544	P	recognition of pollen	20	9884	43	28362	0.18	1
GO:1902275	P	regulation of chromatin organization	26	9884	51	28362	0.075	1
GO:0044839	P	cell cycle G2/M phase transition	8	9884	20	28362	0.44	1
GO:0006998	P	nuclear envelope organization	5	9884	7	28362	0.18	1
GO:0060429	P	epithelium development	15	9884	22	28362	0.036	1
GO:0045017	P	glycerolipid biosynthetic process	35	9884	79	28362	0.14	1
GO:0045010	P	actin nucleation	7	9884	22	28362	0.65	1
GO:0072524	P	pyridine-containing compound metabolic process	59	9884	125	28362	0.034	1
GO:0019722	P	calcium-mediated signaling	6	9884	28	28362	0.91	1
GO:0006029	P	proteoglycan metabolic process	7	9884	13	28362	0.24	1
GO:0015986	P	ATP synthesis coupled proton transport	6	9884	29	28362	0.92	1
GO:0006914	P	autophagy	22	9884	55	28362	0.33	1
GO:0018298	P	protein-chromophore linkage	16	9884	46	28362	0.55	1
GO:0009112	P	nucleobase metabolic process	17	9884	42	28362	0.35	1
GO:0009110	P	vitamin biosynthetic process	29	9884	82	28362	0.51	1
GO:0009117	P	nucleotide metabolic process	113	9884	302	28362	0.28	1
GO:0009116	P	nucleoside metabolic process	97	9884	258	28362	0.28	1
GO:0010114	P	response to red light	24	9884	65	28362	0.44	1
GO:0009119	P	ribonucleoside metabolic process	77	9884	227	28362	0.6	1
GO:0010112	P	regulation of systemic acquired resistance	6	9884	18	28362	0.61	1
GO:0051592	P	response to calcium ion	6	9884	13	28362	0.36	1
GO:2001252	P	positive regulation of chromosome organization	13	9884	23	28362	0.11	1
GO:1902589	P	single-organism organelle organization	125	9884	316	28362	0.13	1
GO:0009231	P	riboflavin biosynthetic process	5	9884	11	28362	0.4	1
GO:0080092	P	regulation of pollen tube growth	11	9884	25	28362	0.32	1
GO:0018904	P	ether metabolic process	14	9884	31	28362	0.26	1
GO:0006820	P	anion transport	81	9884	227	28362	0.45	1
GO:0006826	P	iron ion transport	6	9884	19	28362	0.66	1
GO:0006825	P	copper ion transport	7	9884	24	28362	0.73	1
GO:0006829	P	zinc II ion transport	5	9884	26	28362	0.93	1
GO:0010600	P	regulation of auxin biosynthetic process	9	9884	12	28362	0.068	1
GO:0009756	P	carbohydrate mediated signaling	21	9884	37	28362	0.053	1
GO:0010608	P	posttranscriptional regulation of gene expression	100	9884	267	28362	0.29	1
GO:0070646	P	protein modification by small protein removal	26	9884	60	28362	0.21	1
GO:0019725	P	cellular homeostasis	133	9884	314	28362	0.034	1
GO:0032392	P	DNA geometric change	12	9884	21	28362	0.12	1
GO:0070585	P	protein localization to mitochondrion	13	9884	42	28362	0.69	1
GO:0040034	P	regulation of development, heterochronic	23	9884	45	28362	0.088	1
GO:0090421	P	embryonic meristem initiation	14	9884	22	28362	0.059	1
GO:0019430	P	removal of superoxide radicals	6	9884	13	28362	0.36	1
GO:0019432	P	triglyceride biosynthetic process	8	9884	15	28362	0.22	1
GO:0019439	P	aromatic compound catabolic process	71	9884	178	28362	0.19	1
GO:0015706	P	nitrate transport	8	9884	23	28362	0.57	1
GO:0007346	P	regulation of mitotic cell cycle	29	9884	65	28362	0.16	1
GO:0030029	P	actin filament-based process	37	9884	104	28362	0.49	1
GO:0045488	P	pectin metabolic process	62	9884	147	28362	0.12	1
GO:0019344	P	cysteine biosynthetic process	12	9884	25	28362	0.23	1
GO:1901800	P	positive regulation of proteasomal protein catabolic process	5	9884	19	28362	0.78	1
GO:0009691	P	cytokinin biosynthetic process	8	9884	20	28362	0.44	1
GO:0016143	P	S-glycoside metabolic process	15	9884	30	28362	0.16	1
GO:0042147	P	retrograde transport, endosome to Golgi	14	9884	30	28362	0.23	1
GO:0031122	P	cytoplasmic microtubule organization	11	9884	31	28362	0.54	1
GO:0051445	P	regulation of meiotic cell cycle	7	9884	14	28362	0.29	1
GO:0051446	P	positive regulation of meiotic cell cycle	6	9884	8	28362	0.13	1
GO:0015988	P	energy coupled proton transmembrane transport, against electrochemical gradient	8	9884	32	28362	0.85	1
GO:1900426	P	positive regulation of defense response to bacterium	9	9884	17	28362	0.21	1
GO:1900424	P	regulation of defense response to bacterium	11	9884	29	28362	0.46	1
GO:0030865	P	cortical cytoskeleton organization	10	9884	29	28362	0.57	1
GO:0045732	P	positive regulation of protein catabolic process	6	9884	22	28362	0.77	1
GO:0045737	P	positive regulation of cyclin-dependent protein serine/threonine kinase activity	6	9884	9	28362	0.17	1
GO:0045736	P	negative regulation of cyclin-dependent protein serine/threonine kinase activity	6	9884	8	28362	0.13	1
GO:0034728	P	nucleosome organization	23	9884	40	28362	0.04	1
GO:0050801	P	ion homeostasis	82	9884	229	28362	0.44	1
GO:0043086	P	negative regulation of catalytic activity	31	9884	99	28362	0.73	1
GO:0052249	P	modulation of RNA levels in other organism involved in symbiotic interaction	7	9884	12	28362	0.2	1
GO:0006349	P	regulation of gene expression by genetic imprinting	6	9884	14	28362	0.42	1
GO:0006342	P	chromatin silencing	31	9884	67	28362	0.12	1
GO:0006346	P	methylation-dependent chromatin silencing	5	9884	14	28362	0.57	1
GO:0046467	P	membrane lipid biosynthetic process	27	9884	78	28362	0.55	1
GO:1901605	P	alpha-amino acid metabolic process	91	9884	242	28362	0.29	1
GO:0046463	P	acylglycerol biosynthetic process	11	9884	18	28362	0.1	1
GO:1901607	P	alpha-amino acid biosynthetic process	60	9884	154	28362	0.25	1
GO:1901606	P	alpha-amino acid catabolic process	11	9884	40	28362	0.8	1
GO:0042343	P	indole glucosinolate metabolic process	15	9884	30	28362	0.16	1
GO:0030004	P	cellular monovalent inorganic cation homeostasis	11	9884	31	28362	0.54	1
GO:0030001	P	metal ion transport	103	9884	263	28362	0.17	1
GO:0030003	P	cellular cation homeostasis	47	9884	122	28362	0.31	1
GO:0009831	P	plant-type cell wall modification involved in multidimensional cell growth	8	9884	26	28362	0.68	1
GO:0009832	P	plant-type cell wall biogenesis	69	9884	160	28362	0.081	1
GO:0009833	P	plant-type primary cell wall biogenesis	9	9884	22	28362	0.41	1
GO:0009834	P	plant-type secondary cell wall biogenesis	29	9884	65	28362	0.16	1
GO:0009835	P	fruit ripening	6	9884	13	28362	0.36	1
GO:0009838	P	abscission	15	9884	31	28362	0.19	1
GO:0042360	P	vitamin E metabolic process	7	9884	11	28362	0.16	1
GO:0042362	P	fat-soluble vitamin biosynthetic process	7	9884	13	28362	0.24	1
GO:0042364	P	water-soluble vitamin biosynthetic process	22	9884	69	28362	0.68	1
GO:0017148	P	negative regulation of translation	33	9884	105	28362	0.73	1
GO:0045862	P	positive regulation of proteolysis	5	9884	19	28362	0.78	1
GO:0045860	P	positive regulation of protein kinase activity	20	9884	31	28362	0.025	1
GO:1903338	P	regulation of cell wall organization or biogenesis	13	9884	34	28362	0.44	1
GO:0048443	P	stamen development	47	9884	94	28362	0.029	1
GO:0048441	P	petal development	9	9884	21	28362	0.37	1
GO:0006650	P	glycerophospholipid metabolic process	40	9884	95	28362	0.18	1
GO:0048445	P	carpel morphogenesis	6	9884	8	28362	0.13	1
GO:0048448	P	stamen morphogenesis	9	9884	12	28362	0.068	1
GO:0048449	P	floral organ formation	16	9884	27	28362	0.067	1
GO:1903046	P	meiotic cell cycle process	36	9884	104	28362	0.55	1
GO:0046112	P	nucleobase biosynthetic process	10	9884	24	28362	0.38	1
GO:0046113	P	nucleobase catabolic process	5	9884	9	28362	0.28	1
GO:0030641	P	regulation of cellular pH	6	9884	22	28362	0.77	1
GO:0015893	P	drug transport	29	9884	74	28362	0.33	1
GO:0030488	P	tRNA methylation	5	9884	11	28362	0.4	1
GO:0050665	P	hydrogen peroxide biosynthetic process	5	9884	11	28362	0.4	1
GO:0046283	P	anthocyanin-containing compound metabolic process	22	9884	48	28362	0.17	1
GO:0008283	P	cell proliferation	53	9884	125	28362	0.13	1
GO:0009904	P	chloroplast accumulation movement	5	9884	7	28362	0.18	1
GO:0006012	P	galactose metabolic process	7	9884	28	28362	0.84	1
GO:0009900	P	dehiscence	9	9884	27	28362	0.61	1
GO:0009901	P	anther dehiscence	7	9884	21	28362	0.61	1
GO:0009902	P	chloroplast relocation	10	9884	14	28362	0.067	1
GO:0006014	P	D-ribose metabolic process	5	9884	11	28362	0.4	1
GO:0009581	P	detection of external stimulus	35	9884	72	28362	0.067	1
GO:0009582	P	detection of abiotic stimulus	35	9884	72	28362	0.067	1
GO:0009583	P	detection of light stimulus	31	9884	64	28362	0.084	1
GO:0009585	P	red, far-red light phototransduction	31	9884	63	28362	0.074	1
GO:0048193	P	Golgi vesicle transport	49	9884	108	28362	0.076	1
GO:1901575	P	organic substance catabolic process	447	9884	1249	28362	0.32	1
GO:0042773	P	ATP synthesis coupled electron transport	5	9884	33	28362	0.98	1
GO:0045003	P	double-strand break repair via synthesis-dependent strand annealing	6	9884	13	28362	0.36	1
GO:1902806	P	regulation of cell cycle G1/S phase transition	5	9884	6	28362	0.13	1
GO:0048284	P	organelle fusion	38	9884	88	28362	0.16	1
GO:0048285	P	organelle fission	107	9884	257	28362	0.069	1
GO:0098656	P	anion transmembrane transport	20	9884	54	28362	0.45	1
GO:0098542	P	defense response to other organism	295	9884	936	28362	0.94	1
GO:0098655	P	cation transmembrane transport	58	9884	172	28362	0.61	1
GO:0006972	P	hyperosmotic response	30	9884	75	28362	0.29	1
GO:0051049	P	regulation of transport	47	9884	95	28362	0.032	1
GO:0006906	P	vesicle fusion	23	9884	55	28362	0.27	1
GO:0006900	P	membrane budding	8	9884	16	28362	0.26	1
GO:0009694	P	jasmonic acid metabolic process	18	9884	33	28362	0.086	1
GO:0009167	P	purine ribonucleoside monophosphate metabolic process	60	9884	174	28362	0.55	1
GO:0009696	P	salicylic acid metabolic process	11	9884	28	28362	0.43	1
GO:0009165	P	nucleotide biosynthetic process	46	9884	137	28362	0.61	1
GO:0009690	P	cytokinin metabolic process	16	9884	35	28362	0.23	1
GO:0009692	P	ethylene metabolic process	15	9884	32	28362	0.21	1
GO:0009693	P	ethylene biosynthetic process	15	9884	32	28362	0.21	1
GO:0009698	P	phenylpropanoid metabolic process	53	9884	164	28362	0.71	1
GO:0009699	P	phenylpropanoid biosynthetic process	36	9884	121	28362	0.82	1
GO:0009168	P	purine ribonucleoside monophosphate biosynthetic process	20	9884	64	28362	0.7	1
GO:0009644	P	response to high light intensity	38	9884	76	28362	0.045	1
GO:0009643	P	photosynthetic acclimation	7	9884	8	28362	0.066	1
GO:0006771	P	riboflavin metabolic process	5	9884	11	28362	0.4	1
GO:0000165	P	MAPK cascade	28	9884	65	28362	0.2	1
GO:0033015	P	tetrapyrrole catabolic process	9	9884	22	28362	0.41	1
GO:0006979	P	response to oxidative stress	178	9884	453	28362	0.094	1
GO:0009218	P	pyrimidine ribonucleotide metabolic process	10	9884	22	28362	0.3	1
GO:0006473	P	protein acetylation	16	9884	47	28362	0.58	1
GO:1905269	P	positive regulation of chromatin organization	11	9884	20	28362	0.15	1
GO:1905268	P	negative regulation of chromatin organization	5	9884	14	28362	0.57	1
GO:0080111	P	DNA demethylation	5	9884	12	28362	0.46	1
GO:0006475	P	internal protein amino acid acetylation	14	9884	43	28362	0.64	1
GO:0009768	P	photosynthesis, light harvesting in photosystem I	5	9884	23	28362	0.89	1
GO:0006833	P	water transport	7	9884	20	28362	0.57	1
GO:0008360	P	regulation of cell shape	13	9884	34	28362	0.44	1
GO:0006835	P	dicarboxylic acid transport	8	9884	18	28362	0.35	1
GO:0006839	P	mitochondrial transport	32	9884	107	28362	0.8	1
GO:0009765	P	photosynthesis, light harvesting	15	9884	44	28362	0.58	1
GO:0009767	P	photosynthetic electron transport chain	19	9884	56	28362	0.58	1
GO:0070988	P	demethylation	11	9884	21	28362	0.18	1
GO:0051193	P	regulation of cofactor metabolic process	16	9884	29	28362	0.096	1
GO:0019538	P	protein metabolic process	1456	9884	4289	28362	0.83	1
GO:0009561	P	megagametogenesis	36	9884	71	28362	0.044	1
GO:0010638	P	positive regulation of organelle organization	26	9884	60	28362	0.21	1
GO:0010639	P	negative regulation of organelle organization	18	9884	47	28362	0.41	1
GO:2001251	P	negative regulation of chromosome organization	8	9884	23	28362	0.57	1
GO:0080156	P	mitochondrial mRNA modification	16	9884	33	28362	0.18	1
GO:0032412	P	regulation of ion transmembrane transporter activity	5	9884	13	28362	0.51	1
GO:0044036	P	cell wall macromolecule metabolic process	67	9884	158	28362	0.1	1
GO:0000578	P	embryonic axis specification	5	9884	15	28362	0.62	1
GO:0044030	P	regulation of DNA methylation	6	9884	15	28362	0.47	1
GO:0071902	P	positive regulation of protein serine/threonine kinase activity	12	9884	17	28362	0.049	1
GO:0071901	P	negative regulation of protein serine/threonine kinase activity	7	9884	11	28362	0.16	1
GO:0071900	P	regulation of protein serine/threonine kinase activity	23	9884	41	28362	0.048	1
GO:2000012	P	regulation of auxin polar transport	9	9884	18	28362	0.25	1
GO:0019400	P	alditol metabolic process	12	9884	28	28362	0.33	1
GO:0046856	P	phosphatidylinositol dephosphorylation	10	9884	16	28362	0.11	1
GO:0046855	P	inositol phosphate dephosphorylation	6	9884	8	28362	0.13	1
GO:0046854	P	phosphatidylinositol phosphorylation	5	9884	15	28362	0.62	1
GO:0032259	P	methylation	134	9884	331	28362	0.079	1
GO:0015772	P	oligosaccharide transport	6	9884	18	28362	0.61	1
GO:0015770	P	sucrose transport	6	9884	18	28362	0.61	1
GO:0043410	P	positive regulation of MAPK cascade	5	9884	8	28362	0.23	1
GO:0044728	P	DNA methylation or demethylation	33	9884	68	28362	0.075	1
GO:0019395	P	fatty acid oxidation	17	9884	44	28362	0.41	1
GO:0044724	P	single-organism carbohydrate catabolic process	42	9884	95	28362	0.12	1
GO:0003333	P	amino acid transmembrane transport	8	9884	28	28362	0.75	1
GO:0006783	P	heme biosynthetic process	8	9884	24	28362	0.61	1
GO:0070297	P	regulation of phosphorelay signal transduction system	15	9884	22	28362	0.036	1
GO:1901293	P	nucleoside phosphate biosynthetic process	47	9884	139	28362	0.6	1
GO:0010417	P	glucuronoxylan biosynthetic process	8	9884	12	28362	0.12	1
GO:0070298	P	negative regulation of phosphorelay signal transduction system	11	9884	16	28362	0.065	1
GO:0010411	P	xyloglucan metabolic process	16	9884	57	28362	0.82	1
GO:2000652	P	regulation of secondary cell wall biogenesis	6	9884	22	28362	0.77	1
GO:0009962	P	regulation of flavonoid biosynthetic process	10	9884	27	28362	0.5	1
GO:0042176	P	regulation of protein catabolic process	8	9884	33	28362	0.87	1
GO:0051453	P	regulation of intracellular pH	6	9884	22	28362	0.77	1
GO:0048510	P	regulation of timing of transition from vegetative to reproductive phase	17	9884	34	28362	0.14	1
GO:0043562	P	cellular response to nitrogen levels	7	9884	25	28362	0.76	1
GO:0016556	P	mRNA modification	25	9884	44	28362	0.036	1
GO:0016554	P	cytidine to uridine editing	6	9884	8	28362	0.13	1
GO:0016553	P	base conversion or substitution editing	7	9884	9	28362	0.093	1
GO:0022900	P	electron transport chain	32	9884	112	28362	0.86	1
GO:0051817	P	modification of morphology or physiology of other organism involved in symbiotic interaction	13	9884	31	28362	0.34	1
GO:0046274	P	lignin catabolic process	7	9884	17	28362	0.43	1
GO:0035601	P	protein deacylation	17	9884	25	28362	0.027	1
GO:0046271	P	phenylpropanoid catabolic process	7	9884	17	28362	0.43	1
GO:0051814	P	movement in other organism involved in symbiotic interaction	7	9884	12	28362	0.2	1
GO:0030258	P	lipid modification	40	9884	91	28362	0.13	1
GO:0051983	P	regulation of chromosome segregation	6	9884	17	28362	0.57	1
GO:0019761	P	glucosinolate biosynthetic process	14	9884	44	28362	0.67	1
GO:0006338	P	chromatin remodeling	18	9884	40	28362	0.22	1
GO:0006334	P	nucleosome assembly	20	9884	32	28362	0.031	1
GO:0046474	P	glycerophospholipid biosynthetic process	23	9884	57	28362	0.31	1
GO:0045926	P	negative regulation of growth	13	9884	26	28362	0.19	1
GO:0045927	P	positive regulation of growth	12	9884	22	28362	0.14	1
GO:0035510	P	DNA dealkylation	5	9884	12	28362	0.46	1
GO:1990267	P	response to transition metal nanoparticle	49	9884	119	28362	0.18	1
GO:0030036	P	actin cytoskeleton organization	26	9884	82	28362	0.7	1
GO:0042592	P	homeostatic process	215	9884	542	28362	0.058	1
GO:0042593	P	glucose homeostasis	10	9884	21	28362	0.26	1
GO:0042594	P	response to starvation	60	9884	162	28362	0.37	1
GO:0009827	P	plant-type cell wall modification	24	9884	53	28362	0.17	1
GO:0009825	P	multidimensional cell growth	22	9884	48	28362	0.17	1
GO:0009821	P	alkaloid biosynthetic process	9	9884	13	28362	0.089	1
GO:0009820	P	alkaloid metabolic process	9	9884	15	28362	0.14	1
GO:0009828	P	plant-type cell wall loosening	13	9884	36	28362	0.51	1
GO:0006241	P	CTP biosynthetic process	7	9884	15	28362	0.33	1
GO:0045814	P	negative regulation of gene expression, epigenetic	34	9884	73	28362	0.1	1
GO:0006469	P	negative regulation of protein kinase activity	8	9884	12	28362	0.12	1
GO:0048455	P	stamen formation	5	9884	7	28362	0.18	1
GO:0009225	P	nucleotide-sugar metabolic process	24	9884	53	28362	0.17	1
GO:0009226	P	nucleotide-sugar biosynthetic process	14	9884	36	28362	0.42	1
GO:0009220	P	pyrimidine ribonucleotide biosynthetic process	10	9884	22	28362	0.3	1
GO:0000375	P	RNA splicing, via transesterification reactions	59	9884	137	28362	0.1	1
GO:0000377	P	RNA splicing, via transesterification reactions with bulged adenosine as nucleophile	59	9884	137	28362	0.1	1
GO:0010380	P	regulation of chlorophyll biosynthetic process	13	9884	19	28362	0.048	1
GO:0010383	P	cell wall polysaccharide metabolic process	54	9884	118	28362	0.059	1
GO:0030104	P	water homeostasis	5	9884	8	28362	0.23	1
GO:0010389	P	regulation of G2/M transition of mitotic cell cycle	7	9884	17	28362	0.43	1
GO:0009736	P	cytokinin-activated signaling pathway	36	9884	70	28362	0.039	1
GO:0048859	P	formation of anatomical boundary	9	9884	16	28362	0.17	1
GO:0035194	P	posttranscriptional gene silencing by RNA	37	9884	124	28362	0.82	1
GO:0035195	P	gene silencing by miRNA	22	9884	90	28362	0.95	1
GO:0035196	P	production of miRNAs involved in gene silencing by miRNA	14	9884	19	28362	0.028	1
GO:0060147	P	regulation of posttranscriptional gene silencing	8	9884	14	28362	0.19	1
GO:0009914	P	hormone transport	43	9884	103	28362	0.18	1
GO:0006066	P	alcohol metabolic process	35	9884	88	28362	0.28	1
GO:0006790	P	sulfur compound metabolic process	120	9884	286	28362	0.05	1
GO:0048528	P	post-embryonic root development	49	9884	128	28362	0.31	1
GO:0048527	P	lateral root development	42	9884	115	28362	0.43	1
GO:0051347	P	positive regulation of transferase activity	23	9884	46	28362	0.1	1
GO:0009593	P	detection of chemical stimulus	10	9884	23	28362	0.34	1
GO:0000086	P	G2/M transition of mitotic cell cycle	7	9884	19	28362	0.52	1
GO:0000082	P	G1/S transition of mitotic cell cycle	6	9884	11	28362	0.26	1
GO:0045038	P	protein import into chloroplast thylakoid membrane	6	9884	7	28362	0.092	1
GO:0031348	P	negative regulation of defense response	21	9884	48	28362	0.23	1
GO:0042761	P	very long-chain fatty acid biosynthetic process	9	9884	15	28362	0.14	1
GO:0045037	P	protein import into chloroplast stroma	13	9884	18	28362	0.037	1
GO:0010252	P	auxin homeostasis	19	9884	36	28362	0.096	1
GO:0010256	P	endomembrane system organization	21	9884	56	28362	0.43	1
GO:0098869	P	cellular oxidant detoxification	6	9884	13	28362	0.36	1
GO:0030307	P	positive regulation of cell growth	5	9884	11	28362	0.4	1
GO:0006661	P	phosphatidylinositol biosynthetic process	12	9884	29	28362	0.36	1
GO:0006662	P	glycerol ether metabolic process	14	9884	31	28362	0.26	1
GO:0006664	P	glycolipid metabolic process	19	9884	56	28362	0.58	1
GO:0006665	P	sphingolipid metabolic process	17	9884	44	28362	0.41	1
GO:0010183	P	pollen tube guidance	8	9884	32	28362	0.85	1
GO:0009688	P	abscisic acid biosynthetic process	10	9884	21	28362	0.26	1
GO:0051053	P	negative regulation of DNA metabolic process	7	9884	17	28362	0.43	1
GO:0006935	P	chemotaxis	8	9884	32	28362	0.85	1
GO:0009682	P	induced systemic resistance	9	9884	29	28362	0.68	1
GO:0009687	P	abscisic acid metabolic process	13	9884	30	28362	0.31	1
GO:0009686	P	gibberellin biosynthetic process	15	9884	33	28362	0.24	1
GO:0009685	P	gibberellin metabolic process	15	9884	34	28362	0.27	1
GO:0009174	P	pyrimidine ribonucleoside monophosphate biosynthetic process	6	9884	12	28362	0.31	1
GO:0009173	P	pyrimidine ribonucleoside monophosphate metabolic process	7	9884	13	28362	0.24	1
GO:2001020	P	regulation of response to DNA damage stimulus	11	9884	21	28362	0.18	1
GO:0009179	P	purine ribonucleoside diphosphate metabolic process	34	9884	73	28362	0.1	1
GO:0031503	P	protein complex localization	6	9884	13	28362	0.36	1
GO:0000154	P	rRNA modification	11	9884	85	28362	1	1
GO:0046395	P	carboxylic acid catabolic process	38	9884	105	28362	0.45	1
GO:0002831	P	regulation of response to biotic stimulus	27	9884	69	28362	0.34	1
GO:0002833	P	positive regulation of response to biotic stimulus	13	9884	22	28362	0.094	1
GO:0001763	P	morphogenesis of a branching structure	14	9884	28	28362	0.17	1
GO:0006801	P	superoxide metabolic process	7	9884	16	28362	0.38	1
GO:0009773	P	photosynthetic electron transport in photosystem I	7	9884	16	28362	0.38	1
GO:0051187	P	cofactor catabolic process	9	9884	22	28362	0.41	1
GO:0046916	P	cellular transition metal ion homeostasis	27	9884	55	28362	0.092	1
GO:0080147	P	root hair cell development	40	9884	79	28362	0.036	1
GO:0051188	P	cofactor biosynthetic process	88	9884	229	28362	0.23	1
GO:0043085	P	positive regulation of catalytic activity	37	9884	81	28362	0.1	1
GO:0006220	P	pyrimidine nucleotide metabolic process	13	9884	32	28362	0.37	1
GO:0072507	P	divalent inorganic cation homeostasis	17	9884	53	28362	0.66	1
GO:0051238	P	sequestering of metal ion	10	9884	19	28362	0.19	1
GO:0051235	P	maintenance of location	22	9884	65	28362	0.59	1
GO:0090407	P	organophosphate biosynthetic process	105	9884	293	28362	0.42	1
GO:0070192	P	chromosome organization involved in meiotic cell cycle	10	9884	41	28362	0.88	1
GO:2000069	P	regulation of post-embryonic root development	6	9884	11	28362	0.26	1
GO:2000067	P	regulation of root morphogenesis	10	9884	13	28362	0.05	1
GO:0046132	P	pyrimidine ribonucleoside biosynthetic process	11	9884	23	28362	0.25	1
GO:0033044	P	regulation of chromosome organization	33	9884	72	28362	0.12	1
GO:0033045	P	regulation of sister chromatid segregation	6	9884	17	28362	0.57	1
GO:0015766	P	disaccharide transport	6	9884	18	28362	0.61	1
GO:0071482	P	cellular response to light stimulus	61	9884	130	28362	0.035	1
GO:0071483	P	cellular response to blue light	11	9884	24	28362	0.28	1
GO:0033043	P	regulation of organelle organization	63	9884	155	28362	0.17	1
GO:0072663	P	establishment of protein localization to peroxisome	6	9884	13	28362	0.36	1
GO:0072662	P	protein localization to peroxisome	6	9884	13	28362	0.36	1
GO:0072666	P	establishment of protein localization to vacuole	17	9884	37	28362	0.21	1
GO:0072665	P	protein localization to vacuole	17	9884	37	28362	0.21	1
GO:0071489	P	cellular response to red or far red light	41	9884	85	28362	0.055	1
GO:0043405	P	regulation of MAP kinase activity	6	9884	11	28362	0.26	1
GO:0032886	P	regulation of microtubule-based process	6	9884	13	28362	0.36	1
GO:0032885	P	regulation of polysaccharide biosynthetic process	7	9884	11	28362	0.16	1
GO:0032881	P	regulation of polysaccharide metabolic process	12	9884	19	28362	0.08	1
GO:0043408	P	regulation of MAPK cascade	6	9884	11	28362	0.26	1
GO:0071370	P	cellular response to gibberellin stimulus	42	9884	85	28362	0.042	1
GO:0000413	P	protein peptidyl-prolyl isomerization	16	9884	29	28362	0.096	1
GO:0071806	P	protein transmembrane transport	37	9884	75	28362	0.054	1
GO:0071804	P	cellular potassium ion transport	25	9884	48	28362	0.069	1
GO:0071805	P	potassium ion transmembrane transport	25	9884	48	28362	0.069	1
GO:0001944	P	vasculature development	17	9884	26	28362	0.034	1
GO:0032409	P	regulation of transporter activity	5	9884	13	28362	0.51	1
GO:0019253	P	reductive pentose-phosphate cycle	12	9884	20	28362	0.099	1
GO:0019252	P	starch biosynthetic process	14	9884	35	28362	0.38	1
GO:0016126	P	sterol biosynthetic process	22	9884	44	28362	0.11	1
GO:0040011	P	locomotion	15	9884	45	28362	0.61	1
GO:0016125	P	sterol metabolic process	31	9884	79	28362	0.32	1
GO:0016122	P	xanthophyll metabolic process	8	9884	14	28362	0.19	1
GO:0072593	P	reactive oxygen species metabolic process	62	9884	169	28362	0.39	1
GO:0016129	P	phytosteroid biosynthetic process	14	9884	39	28362	0.51	1
GO:0006164	P	purine nucleotide biosynthetic process	25	9884	85	28362	0.8	1
GO:0043572	P	plastid fission	12	9884	20	28362	0.099	1
GO:0006928	P	movement of cell or subcellular component	30	9884	55	28362	0.034	1
GO:0043574	P	peroxisomal transport	6	9884	14	28362	0.42	1
GO:0007033	P	vacuole organization	21	9884	41	28362	0.099	1
GO:0007030	P	Golgi organization	7	9884	20	28362	0.57	1
GO:0007031	P	peroxisome organization	14	9884	34	28362	0.35	1
GO:0007034	P	vacuolar transport	36	9884	96	28362	0.39	1
GO:1901137	P	carbohydrate derivative biosynthetic process	116	9884	329	28362	0.47	1
GO:1901136	P	carbohydrate derivative catabolic process	24	9884	64	28362	0.42	1
GO:1901135	P	carbohydrate derivative metabolic process	247	9884	645	28362	0.11	1
GO:0071427	P	mRNA-containing ribonucleoprotein complex export from nucleus	16	9884	29	28362	0.096	1
GO:0046460	P	neutral lipid biosynthetic process	11	9884	18	28362	0.1	1
GO:0010029	P	regulation of seed germination	34	9884	76	28362	0.13	1
GO:0070370	P	cellular heat acclimation	9	9884	10	28362	0.035	1
GO:0009064	P	glutamine family amino acid metabolic process	26	9884	71	28362	0.45	1
GO:0030245	P	cellulose catabolic process	8	9884	25	28362	0.65	1
GO:0030244	P	cellulose biosynthetic process	28	9884	51	28362	0.037	1
GO:0046040	P	IMP metabolic process	9	9884	15	28362	0.14	1
GO:0046049	P	UMP metabolic process	6	9884	12	28362	0.31	1
GO:0006323	P	DNA packaging	26	9884	51	28362	0.075	1
GO:0045930	P	negative regulation of mitotic cell cycle	8	9884	19	28362	0.4	1
GO:0045937	P	positive regulation of phosphate metabolic process	21	9884	35	28362	0.036	1
GO:0045936	P	negative regulation of phosphate metabolic process	8	9884	15	28362	0.22	1
GO:0046620	P	regulation of organ growth	7	9884	19	28362	0.52	1
GO:0030026	P	cellular manganese ion homeostasis	5	9884	10	28362	0.34	1
GO:0034050	P	host programmed cell death induced by symbiont	34	9884	85	28362	0.28	1
GO:0050918	P	positive chemotaxis	8	9884	32	28362	0.85	1
GO:0006497	P	protein lipidation	26	9884	70	28362	0.43	1
GO:0006491	P	N-glycan processing	7	9884	11	28362	0.16	1
GO:0052192	P	movement in environment of other organism involved in symbiotic interaction	7	9884	12	28362	0.2	1
GO:0006499	P	N-terminal protein myristoylation	18	9884	46	28362	0.38	1
GO:0006498	P	N-terminal protein lipidation	18	9884	46	28362	0.38	1
GO:0006479	P	protein methylation	40	9884	80	28362	0.041	1
GO:0048465	P	corolla development	9	9884	21	28362	0.37	1
GO:0048466	P	androecium development	47	9884	94	28362	0.029	1
GO:0048462	P	carpel formation	5	9884	6	28362	0.13	1
GO:0010393	P	galacturonan metabolic process	63	9884	148	28362	0.11	1
GO:0006470	P	protein dephosphorylation	56	9884	114	28362	0.023	1
GO:0048469	P	cell maturation	47	9884	100	28362	0.056	1
GO:0060321	P	acceptance of pollen	7	9884	12	28362	0.2	1
GO:0046134	P	pyrimidine nucleoside biosynthetic process	12	9884	26	28362	0.26	1
GO:0046131	P	pyrimidine ribonucleoside metabolic process	12	9884	32	28362	0.47	1
GO:1900864	P	mitochondrial RNA modification	18	9884	38	28362	0.18	1
GO:1900865	P	chloroplast RNA modification	12	9884	16	28362	0.037	1
GO:0009967	P	positive regulation of signal transduction	23	9884	58	28362	0.34	1
GO:0006787	P	porphyrin-containing compound catabolic process	9	9884	22	28362	0.41	1
GO:0009960	P	endosperm development	12	9884	36	28362	0.61	1
GO:0006075	P	(1->3)-beta-D-glucan biosynthetic process	6	9884	13	28362	0.36	1
GO:0006074	P	(1->3)-beta-D-glucan metabolic process	6	9884	13	28362	0.36	1
GO:0006071	P	glycerol metabolic process	12	9884	27	28362	0.29	1
GO:0006073	P	cellular glucan metabolic process	91	9884	218	28362	0.084	1
GO:0022904	P	respiratory electron transport chain	7	9884	42	28362	0.98	1
GO:0000096	P	sulfur amino acid metabolic process	11	9884	17	28362	0.083	1
GO:0045132	P	meiotic chromosome segregation	16	9884	49	28362	0.64	1
GO:0042752	P	regulation of circadian rhythm	29	9884	55	28362	0.048	1
GO:0042753	P	positive regulation of circadian rhythm	7	9884	18	28362	0.48	1
GO:0044801	P	single-organism membrane fusion	24	9884	57	28362	0.25	1
GO:0050778	P	positive regulation of immune response	22	9884	62	28362	0.51	1
GO:0006672	P	ceramide metabolic process	5	9884	16	28362	0.67	1
GO:0009148	P	pyrimidine nucleoside triphosphate biosynthetic process	7	9884	16	28362	0.38	1
GO:0043174	P	nucleoside salvage	5	9884	17	28362	0.71	1
GO:0019682	P	glyceraldehyde-3-phosphate metabolic process	24	9884	44	28362	0.053	1
GO:0009141	P	nucleoside triphosphate metabolic process	57	9884	170	28362	0.62	1
GO:0009142	P	nucleoside triphosphate biosynthetic process	17	9884	58	28362	0.77	1
GO:0009144	P	purine nucleoside triphosphate metabolic process	51	9884	157	28362	0.69	1
GO:0009145	P	purine nucleoside triphosphate biosynthetic process	11	9884	46	28362	0.9	1
GO:0009147	P	pyrimidine nucleoside triphosphate metabolic process	7	9884	17	28362	0.43	1
GO:0090662	P	ATP hydrolysis coupled transmembrane transport	8	9884	31	28362	0.83	1
GO:0090068	P	positive regulation of cell cycle process	10	9884	22	28362	0.3	1
GO:0090066	P	regulation of anatomical structure size	25	9884	74	28362	0.59	1
GO:0048645	P	organ formation	13	9884	21	28362	0.077	1
GO:0018393	P	internal peptidyl-lysine acetylation	12	9884	41	28362	0.75	1
GO:0075136	P	response to host	5	9884	13	28362	0.51	1
GO:0006818	P	hydrogen transport	21	9884	74	28362	0.83	1
GO:0018394	P	peptidyl-lysine acetylation	12	9884	41	28362	0.75	1
GO:0006813	P	potassium ion transport	40	9884	95	28362	0.18	1
GO:0006812	P	cation transport	131	9884	362	28362	0.37	1
GO:0006811	P	ion transport	231	9884	645	28362	0.37	1
GO:0006810	P	transport	899	9884	2391	28362	0.023	1
GO:0006817	P	phosphate ion transport	15	9884	36	28362	0.33	1
GO:0006816	P	calcium ion transport	16	9884	38	28362	0.31	1
GO:0006814	P	sodium ion transport	13	9884	31	28362	0.34	1
GO:0009787	P	regulation of abscisic acid-activated signaling pathway	38	9884	78	28362	0.058	1
GO:0009785	P	blue light signaling pathway	9	9884	18	28362	0.25	1
GO:1902532	P	negative regulation of intracellular signal transduction	13	9884	20	28362	0.061	1
GO:1902533	P	positive regulation of intracellular signal transduction	5	9884	10	28362	0.34	1
GO:0009788	P	negative regulation of abscisic acid-activated signaling pathway	21	9884	39	28362	0.073	1
GO:1902531	P	regulation of intracellular signal transduction	25	9884	44	28362	0.036	1
GO:0010099	P	regulation of photomorphogenesis	16	9884	28	28362	0.081	1
GO:0046903	P	secretion	44	9884	112	28362	0.28	1
GO:0010090	P	trichome morphogenesis	32	9884	62	28362	0.047	1
GO:0010091	P	trichome branching	16	9884	28	28362	0.081	1
GO:0080135	P	regulation of cellular response to stress	25	9884	54	28362	0.15	1
GO:0031407	P	oxylipin metabolic process	10	9884	25	28362	0.42	1
GO:1990748	P	cellular detoxification	6	9884	13	28362	0.36	1
GO:0000184	P	nuclear-transcribed mRNA catabolic process, nonsense-mediated decay	7	9884	17	28362	0.43	1
GO:0008544	P	epidermis development	14	9884	19	28362	0.028	1
GO:0009789	P	positive regulation of abscisic acid-activated signaling pathway	12	9884	29	28362	0.36	1
GO:2000070	P	regulation of response to water deprivation	11	9884	24	28362	0.28	1
GO:0046834	P	lipid phosphorylation	5	9884	15	28362	0.62	1
GO:0032270	P	positive regulation of cellular protein metabolic process	45	9884	91	28362	0.036	1
GO:0032271	P	regulation of protein polymerization	15	9884	45	28362	0.61	1
GO:0032272	P	negative regulation of protein polymerization	8	9884	20	28362	0.44	1
GO:0032273	P	positive regulation of protein polymerization	8	9884	25	28362	0.65	1
GO:0046839	P	phospholipid dephosphorylation	10	9884	16	28362	0.11	1
GO:0046838	P	phosphorylated carbohydrate dephosphorylation	6	9884	9	28362	0.17	1
GO:0071496	P	cellular response to external stimulus	74	9884	208	28362	0.46	1
GO:0032506	P	cytokinetic process	18	9884	37	28362	0.16	1
GO:0071490	P	cellular response to far red light	7	9884	16	28362	0.38	1
GO:0032504	P	multicellular organism reproduction	65	9884	160	28362	0.17	1
GO:0010150	P	leaf senescence	55	9884	114	28362	0.03	1
GO:0032508	P	DNA duplex unwinding	12	9884	20	28362	0.099	1
GO:0031408	P	oxylipin biosynthetic process	9	9884	24	28362	0.49	1
GO:0007338	P	single fertilization	5	9884	14	28362	0.57	1
GO:0032875	P	regulation of DNA endoreduplication	11	9884	23	28362	0.25	1
GO:0016485	P	protein processing	11	9884	33	28362	0.61	1
GO:0044744	P	protein targeting to nucleus	29	9884	51	28362	0.026	1
GO:0044743	P	intracellular protein transmembrane import	32	9884	67	28362	0.089	1
GO:0044270	P	cellular nitrogen compound catabolic process	67	9884	160	28362	0.12	1
GO:0051555	P	flavonol biosynthetic process	5	9884	12	28362	0.46	1
GO:0051552	P	flavone metabolic process	6	9884	13	28362	0.36	1
GO:0051553	P	flavone biosynthetic process	5	9884	12	28362	0.46	1
GO:0071368	P	cellular response to cytokinin stimulus	37	9884	72	28362	0.037	1
GO:0010476	P	gibberellin mediated signaling pathway	42	9884	83	28362	0.032	1
GO:0000956	P	nuclear-transcribed mRNA catabolic process	24	9884	60	28362	0.32	1
GO:0036293	P	response to decreased oxygen levels	27	9884	70	28362	0.36	1
GO:0000959	P	mitochondrial RNA metabolic process	24	9884	48	28362	0.096	1
GO:0046889	P	positive regulation of lipid biosynthetic process	6	9884	16	28362	0.52	1
GO:0010093	P	specification of floral organ identity	9	9884	14	28362	0.11	1
GO:0016131	P	brassinosteroid metabolic process	17	9884	41	28362	0.32	1
GO:0016132	P	brassinosteroid biosynthetic process	14	9884	35	28362	0.38	1
GO:0019288	P	isopentenyl diphosphate biosynthetic process, methylerythritol 4-phosphate pathway	5	9884	11	28362	0.4	1
GO:0019287	P	isopentenyl diphosphate biosynthetic process, mevalonate pathway	5	9884	7	28362	0.18	1
GO:0030832	P	regulation of actin filament length	13	9884	42	28362	0.69	1
GO:0030833	P	regulation of actin filament polymerization	12	9884	40	28362	0.72	1
GO:0030834	P	regulation of actin filament depolymerization	6	9884	15	28362	0.47	1
GO:0030835	P	negative regulation of actin filament depolymerization	5	9884	13	28362	0.51	1
GO:0030837	P	negative regulation of actin filament polymerization	6	9884	18	28362	0.61	1
GO:0030838	P	positive regulation of actin filament polymerization	7	9884	22	28362	0.65	1
GO:0015758	P	glucose transport	5	9884	31	28362	0.97	1
GO:0010508	P	positive regulation of autophagy	5	9884	7	28362	0.18	1
GO:0071702	P	organic substance transport	431	9884	1234	28362	0.49	1
GO:0010501	P	RNA secondary structure unwinding	15	9884	29	28362	0.14	1
GO:0010506	P	regulation of autophagy	8	9884	14	28362	0.19	1
GO:0016226	P	iron-sulfur cluster assembly	12	9884	28	28362	0.33	1
GO:0034220	P	ion transmembrane transport	82	9884	255	28362	0.76	1
GO:0034599	P	cellular response to oxidative stress	45	9884	97	28362	0.069	1
GO:0006310	P	DNA recombination	55	9884	134	28362	0.17	1
GO:0006312	P	mitotic recombination	5	9884	18	28362	0.75	1
GO:1901657	P	glycosyl compound metabolic process	119	9884	326	28362	0.35	1
GO:1901658	P	glycosyl compound catabolic process	11	9884	26	28362	0.35	1
GO:1901659	P	glycosyl compound biosynthetic process	33	9884	105	28362	0.73	1
GO:0045995	P	regulation of embryonic development	8	9884	13	28362	0.15	1
GO:0061025	P	membrane fusion	27	9884	67	28362	0.3	1
GO:0015977	P	carbon fixation	14	9884	24	28362	0.089	1
GO:0035265	P	organ growth	11	9884	29	28362	0.46	1
GO:0015979	P	photosynthesis	101	9884	253	28362	0.14	1
GO:0042335	P	cuticle development	18	9884	31	28362	0.061	1
GO:0042330	P	taxis	8	9884	32	28362	0.85	1
GO:0006265	P	DNA topological change	7	9884	16	28362	0.38	1
GO:0045834	P	positive regulation of lipid metabolic process	6	9884	16	28362	0.52	1
GO:0006782	P	protoporphyrinogen IX biosynthetic process	6	9884	15	28362	0.47	1
GO:1900674	P	olefin biosynthetic process	15	9884	32	28362	0.21	1
GO:0006268	P	DNA unwinding involved in DNA replication	6	9884	9	28362	0.17	1
GO:0009206	P	purine ribonucleoside triphosphate biosynthetic process	11	9884	45	28362	0.89	1
GO:0009205	P	purine ribonucleoside triphosphate metabolic process	51	9884	155	28362	0.67	1
GO:0009201	P	ribonucleoside triphosphate biosynthetic process	16	9884	55	28362	0.78	1
GO:0006446	P	regulation of translational initiation	11	9884	26	28362	0.35	1
GO:0009903	P	chloroplast avoidance movement	7	9884	10	28362	0.12	1
GO:0009209	P	pyrimidine ribonucleoside triphosphate biosynthetic process	7	9884	15	28362	0.33	1
GO:0009208	P	pyrimidine ribonucleoside triphosphate metabolic process	7	9884	15	28362	0.33	1
GO:0030162	P	regulation of proteolysis	11	9884	35	28362	0.67	1
GO:0030163	P	protein catabolic process	169	9884	467	28362	0.35	1
GO:0046129	P	purine ribonucleoside biosynthetic process	19	9884	72	28362	0.89	1
GO:0046128	P	purine ribonucleoside metabolic process	66	9884	197	28362	0.63	1
GO:0010876	P	lipid localization	45	9884	199	28362	1	1
GO:0061157	P	mRNA destabilization	5	9884	5	28362	0.088	1
GO:0006040	P	amino sugar metabolic process	10	9884	36	28362	0.79	1
GO:0009970	P	cellular response to sulfate starvation	6	9884	19	28362	0.66	1
GO:0048878	P	chemical homeostasis	135	9884	352	28362	0.18	1
GO:0048506	P	regulation of timing of meristematic phase transition	17	9884	34	28362	0.14	1
GO:0043038	P	amino acid activation	28	9884	55	28362	0.067	1
GO:0043039	P	tRNA aminoacylation	28	9884	55	28362	0.067	1
GO:0048508	P	embryonic meristem development	20	9884	31	28362	0.025	1
GO:0036503	P	ERAD pathway	10	9884	30	28362	0.61	1
GO:0042744	P	hydrogen peroxide catabolic process	23	9884	83	28362	0.86	1
GO:0000226	P	microtubule cytoskeleton organization	34	9884	83	28362	0.24	1
GO:0031365	P	N-terminal protein amino acid modification	22	9884	58	28362	0.41	1
GO:0009645	P	response to low light intensity stimulus	8	9884	19	28362	0.4	1
GO:0065002	P	intracellular protein transmembrane transport	35	9884	73	28362	0.076	1
GO:0098662	P	inorganic cation transmembrane transport	53	9884	153	28362	0.54	1
GO:0098661	P	inorganic anion transmembrane transport	10	9884	25	28362	0.42	1
GO:0065004	P	protein-DNA complex assembly	34	9884	66	28362	0.043	1
GO:0065009	P	regulation of molecular function	96	9884	249	28362	0.22	1
GO:0065008	P	regulation of biological quality	400	9884	1255	28362	0.95	1
GO:0052386	P	cell wall thickening	15	9884	28	28362	0.12	1
GO:0009156	P	ribonucleoside monophosphate biosynthetic process	29	9884	80	28362	0.46	1
GO:0009152	P	purine ribonucleotide biosynthetic process	25	9884	83	28362	0.77	1
GO:0009150	P	purine ribonucleotide metabolic process	68	9884	202	28362	0.62	1
GO:0008154	P	actin polymerization or depolymerization	16	9884	57	28362	0.82	1
GO:0016441	P	posttranscriptional gene silencing	41	9884	139	28362	0.85	1
GO:2001006	P	regulation of cellulose biosynthetic process	5	9884	6	28362	0.13	1
GO:0031400	P	negative regulation of protein modification process	14	9884	28	28362	0.17	1
GO:0042631	P	cellular response to water deprivation	11	9884	29	28362	0.46	1
GO:0090056	P	regulation of chlorophyll metabolic process	15	9884	25	28362	0.07	1
GO:0045168	P	cell-cell signaling involved in cell fate commitment	7	9884	9	28362	0.093	1
GO:0002218	P	activation of innate immune response	14	9884	39	28362	0.51	1
GO:0031401	P	positive regulation of protein modification process	32	9884	58	28362	0.026	1
GO:0002213	P	defense response to insect	11	9884	19	28362	0.13	1
GO:0048654	P	anther morphogenesis	6	9884	7	28362	0.092	1
GO:0048653	P	anther development	31	9884	64	28362	0.084	1
GO:0072359	P	circulatory system development	17	9884	26	28362	0.034	1
GO:0006869	P	lipid transport	40	9884	174	28362	0.99	1
GO:0006865	P	amino acid transport	17	9884	62	28362	0.84	1
GO:0006863	P	purine nucleobase transport	15	9884	25	28362	0.07	1
GO:0045229	P	external encapsulating structure organization	214	9884	551	28362	0.094	1
GO:0009799	P	specification of symmetry	6	9884	6	28362	0.063	1
GO:0010647	P	positive regulation of cell communication	26	9884	62	28362	0.25	1
GO:0009553	P	embryo sac development	67	9884	143	28362	0.029	1
GO:0070972	P	protein localization to endoplasmic reticulum	13	9884	23	28362	0.11	1
GO:0009556	P	microsporogenesis	15	9884	34	28362	0.27	1
GO:0010089	P	xylem development	21	9884	36	28362	0.044	1
GO:0009554	P	megasporogenesis	7	9884	11	28362	0.16	1
GO:0009559	P	embryo sac central cell differentiation	14	9884	32	28362	0.29	1
GO:0000041	P	transition metal ion transport	24	9884	80	28362	0.77	1
GO:0010082	P	regulation of root meristem growth	14	9884	27	28362	0.15	1
GO:0052564	P	response to immune response of other organism involved in symbiotic interaction	5	9884	12	28362	0.46	1
GO:0045597	P	positive regulation of cell differentiation	5	9884	7	28362	0.18	1
GO:0055080	P	cation homeostasis	71	9884	194	28362	0.38	1
GO:0055081	P	anion homeostasis	11	9884	30	28362	0.5	1
GO:0055082	P	cellular chemical homeostasis	66	9884	163	28362	0.17	1
GO:0016925	P	protein sumoylation	6	9884	17	28362	0.57	1
GO:0055085	P	transmembrane transport	228	9884	667	28362	0.61	1
GO:0008202	P	steroid metabolic process	47	9884	110	28362	0.14	1
GO:0032269	P	negative regulation of cellular protein metabolic process	48	9884	138	28362	0.53	1
GO:0032268	P	regulation of cellular protein metabolic process	138	9884	350	28362	0.12	1
GO:0051098	P	regulation of binding	5	9884	8	28362	0.23	1
GO:0080050	P	regulation of seed development	17	9884	36	28362	0.19	1
GO:0006144	P	purine nucleobase metabolic process	8	9884	19	28362	0.4	1
GO:0044770	P	cell cycle phase transition	20	9884	44	28362	0.2	1
GO:0044772	P	mitotic cell cycle phase transition	17	9884	40	28362	0.29	1
GO:0032507	P	maintenance of protein location in cell	6	9884	18	28362	0.61	1
GO:0071824	P	protein-DNA complex subunit organization	37	9884	74	28362	0.048	1
GO:0048280	P	vesicle fusion with Golgi apparatus	8	9884	9	28362	0.048	1
GO:0071826	P	ribonucleoprotein complex subunit organization	44	9884	109	28362	0.23	1
GO:0071822	P	protein complex subunit organization	143	9884	338	28362	0.03	1
GO:0071554	P	cell wall organization or biogenesis	273	9884	704	28362	0.07	1
GO:0071555	P	cell wall organization	202	9884	518	28362	0.093	1
GO:0032465	P	regulation of cytokinesis	5	9884	8	28362	0.23	1
GO:0006566	P	threonine metabolic process	7	9884	13	28362	0.24	1
GO:0098657	P	import into cell	5	9884	12	28362	0.46	1
GO:0007015	P	actin filament organization	23	9884	74	28362	0.72	1
GO:0007017	P	microtubule-based process	62	9884	132	28362	0.033	1
GO:0007010	P	cytoskeleton organization	66	9884	177	28362	0.34	1
GO:0071731	P	response to nitric oxide	8	9884	21	28362	0.49	1
GO:0071732	P	cellular response to nitric oxide	8	9884	20	28362	0.44	1
GO:0007018	P	microtubule-based movement	21	9884	35	28362	0.036	1
GO:1901421	P	positive regulation of response to alcohol	12	9884	29	28362	0.36	1
GO:1901420	P	negative regulation of response to alcohol	21	9884	39	28362	0.073	1
GO:0016036	P	cellular response to phosphate starvation	24	9884	97	28362	0.95	1
GO:0015748	P	organophosphate ester transport	8	9884	26	28362	0.68	1
GO:0015031	P	protein transport	255	9884	653	28362	0.065	1
GO:0015743	P	malate transport	7	9884	11	28362	0.16	1
GO:0044089	P	positive regulation of cellular component biogenesis	18	9884	48	28362	0.44	1
GO:0034219	P	carbohydrate transmembrane transport	7	9884	34	28362	0.93	1
GO:0019853	P	L-ascorbic acid biosynthetic process	6	9884	25	28362	0.85	1
GO:0006306	P	DNA methylation	28	9884	58	28362	0.099	1
GO:0006305	P	DNA alkylation	28	9884	58	28362	0.099	1
GO:0006304	P	DNA modification	33	9884	69	28362	0.084	1
GO:0006303	P	double-strand break repair via nonhomologous end joining	7	9884	12	28362	0.2	1
GO:0006302	P	double-strand break repair	44	9884	93	28362	0.059	1
GO:0006301	P	postreplication repair	6	9884	12	28362	0.31	1
GO:0044550	P	secondary metabolite biosynthetic process	111	9884	311	28362	0.43	1
GO:0016108	P	tetraterpenoid metabolic process	20	9884	42	28362	0.16	1
GO:0016109	P	tetraterpenoid biosynthetic process	15	9884	34	28362	0.27	1
GO:0016458	P	gene silencing	92	9884	240	28362	0.23	1
GO:0006904	P	vesicle docking involved in exocytosis	16	9884	44	28362	0.49	1
GO:0016101	P	diterpenoid metabolic process	17	9884	39	28362	0.26	1
GO:0016102	P	diterpenoid biosynthetic process	16	9884	36	28362	0.25	1
GO:0016482	P	cytosolic transport	17	9884	34	28362	0.14	1
GO:0090502	P	RNA phosphodiester bond hydrolysis, endonucleolytic	6	9884	12	28362	0.31	1
GO:0060548	P	negative regulation of cell death	13	9884	29	28362	0.27	1
GO:0051554	P	flavonol metabolic process	6	9884	13	28362	0.36	1
GO:0090501	P	RNA phosphodiester bond hydrolysis	17	9884	36	28362	0.19	1
GO:0046488	P	phosphatidylinositol metabolic process	27	9884	60	28362	0.16	1
GO:0046486	P	glycerolipid metabolic process	55	9884	122	28362	0.068	1
GO:0046487	P	glyoxylate metabolic process	5	9884	8	28362	0.23	1
GO:0042325	P	regulation of phosphorylation	35	9884	67	28362	0.035	1
GO:0010120	P	camalexin biosynthetic process	6	9884	13	28362	0.36	1
GO:0042327	P	positive regulation of phosphorylation	21	9884	33	28362	0.024	1
GO:0042326	P	negative regulation of phosphorylation	8	9884	13	28362	0.15	1
GO:0009695	P	jasmonic acid biosynthetic process	15	9884	27	28362	0.1	1
GO:0006270	P	DNA replication initiation	8	9884	20	28362	0.44	1
GO:0009164	P	nucleoside catabolic process	9	9884	20	28362	0.32	1
GO:0006275	P	regulation of DNA replication	13	9884	30	28362	0.31	1
GO:0035670	P	plant-type ovary development	30	9884	56	28362	0.039	1
GO:0045828	P	positive regulation of isoprenoid metabolic process	5	9884	7	28362	0.18	1
GO:0009896	P	positive regulation of catabolic process	10	9884	27	28362	0.5	1
GO:0030148	P	sphingolipid biosynthetic process	10	9884	27	28362	0.5	1
GO:0009894	P	regulation of catabolic process	19	9884	52	28362	0.47	1
GO:0044282	P	small molecule catabolic process	59	9884	162	28362	0.41	1
GO:0000305	P	response to oxygen radical	9	9884	17	28362	0.21	1
GO:1903008	P	organelle disassembly	5	9884	9	28362	0.28	1
GO:0000303	P	response to superoxide	7	9884	15	28362	0.33	1
GO:0000302	P	response to reactive oxygen species	75	9884	166	28362	0.038	1
GO:0098771	P	inorganic ion homeostasis	79	9884	215	28362	0.36	1
GO:0042255	P	ribosome assembly	20	9884	48	28362	0.29	1
GO:0042254	P	ribosome biogenesis	122	9884	341	28362	0.42	1
GO:1903409	P	reactive oxygen species biosynthetic process	12	9884	23	28362	0.17	1
GO:0002684	P	positive regulation of immune system process	22	9884	62	28362	0.51	1
GO:0002682	P	regulation of immune system process	42	9884	111	28362	0.35	1
GO:0009308	P	amine metabolic process	39	9884	102	28362	0.34	1
GO:0009309	P	amine biosynthetic process	12	9884	39	28362	0.7	1
GO:0009306	P	protein secretion	11	9884	28	28362	0.43	1
GO:0010262	P	somatic embryogenesis	5	9884	12	28362	0.46	1
GO:0010260	P	organ senescence	55	9884	114	28362	0.03	1
GO:0010267	P	production of ta-siRNAs involved in RNA interference	8	9884	14	28362	0.19	1
GO:0010268	P	brassinosteroid homeostasis	11	9884	30	28362	0.5	1
GO:0006694	P	steroid biosynthetic process	34	9884	82	28362	0.22	1
GO:0000162	P	tryptophan biosynthetic process	7	9884	21	28362	0.61	1
GO:1902600	P	hydrogen ion transmembrane transport	14	9884	56	28362	0.9	1
GO:0009411	P	response to UV	56	9884	115	28362	0.026	1
GO:0000122	P	negative regulation of transcription from RNA polymerase II promoter	6	9884	10	28362	0.21	1
GO:0002229	P	defense response to oomycetes	21	9884	42	28362	0.11	1
GO:0009098	P	leucine biosynthetic process	8	9884	14	28362	0.19	1
GO:0009099	P	valine biosynthetic process	5	9884	9	28362	0.28	1
GO:0009097	P	isoleucine biosynthetic process	7	9884	13	28362	0.24	1
GO:1902288	P	regulation of defense response to oomycetes	5	9884	8	28362	0.23	1
GO:0015985	P	energy coupled proton transport, down electrochemical gradient	6	9884	29	28362	0.92	1
GO:0006879	P	cellular iron ion homeostasis	11	9884	23	28362	0.25	1
GO:0006875	P	cellular metal ion homeostasis	41	9884	101	28362	0.23	1
GO:0006874	P	cellular calcium ion homeostasis	7	9884	30	28362	0.88	1
GO:0006873	P	cellular ion homeostasis	52	9884	138	28362	0.34	1
GO:0001558	P	regulation of cell growth	34	9884	75	28362	0.12	1
GO:0051156	P	glucose 6-phosphate metabolic process	18	9884	32	28362	0.073	1
GO:0010675	P	regulation of cellular carbohydrate metabolic process	14	9884	32	28362	0.29	1
GO:0015980	P	energy derivation by oxidation of organic compounds	34	9884	146	28362	0.99	1
GO:0010072	P	primary shoot apical meristem specification	9	9884	16	28362	0.17	1
GO:0080112	P	seed growth	6	9884	11	28362	0.26	1
GO:0080113	P	regulation of seed growth	6	9884	9	28362	0.17	1
GO:0010076	P	maintenance of floral meristem identity	6	9884	9	28362	0.17	1
GO:0010077	P	maintenance of inflorescence meristem identity	8	9884	9	28362	0.048	1
GO:0031425	P	chloroplast RNA processing	13	9884	19	28362	0.048	1
GO:0010078	P	maintenance of root meristem identity	9	9884	14	28362	0.11	1
GO:0042542	P	response to hydrogen peroxide	27	9884	60	28362	0.16	1
GO:0000054	P	ribosomal subunit export from nucleus	8	9884	13	28362	0.15	1
GO:0031124	P	mRNA 3'-end processing	14	9884	23	28362	0.073	1
GO:0009817	P	defense response to fungus, incompatible interaction	18	9884	47	28362	0.41	1
GO:1905177	P	tracheary element differentiation	5	9884	9	28362	0.28	1
GO:0046390	P	ribose phosphate biosynthetic process	33	9884	101	28362	0.66	1
GO:0052572	P	response to host immune response	5	9884	12	28362	0.46	1
GO:0008213	P	protein alkylation	40	9884	80	28362	0.041	1
GO:0010431	P	seed maturation	30	9884	69	28362	0.18	1
GO:0071941	P	nitrogen cycle metabolic process	16	9884	46	28362	0.55	1
GO:0008214	P	protein dealkylation	6	9884	9	28362	0.17	1
GO:0008219	P	cell death	87	9884	194	28362	0.031	1
GO:0007276	P	gamete generation	20	9884	53	28362	0.42	1
GO:0009638	P	phototropism	6	9884	15	28362	0.47	1
GO:0009631	P	cold acclimation	24	9884	46	28362	0.073	1
GO:0009636	P	response to toxic substance	33	9884	102	28362	0.68	1
GO:0009637	P	response to blue light	39	9884	81	28362	0.061	1
GO:0010187	P	negative regulation of seed germination	12	9884	22	28362	0.14	1
GO:0010182	P	sugar mediated signaling pathway	21	9884	37	28362	0.053	1
GO:0007140	P	male meiosis	10	9884	22	28362	0.3	1
GO:0010189	P	vitamin E biosynthetic process	7	9884	11	28362	0.16	1
GO:0032984	P	macromolecular complex disassembly	21	9884	59	28362	0.51	1
GO:0044766	P	multi-organism transport	9	9884	14	28362	0.11	1
GO:0044765	P	single-organism transport	369	9884	1004	28362	0.19	1
GO:0046942	P	carboxylic acid transport	36	9884	103	28362	0.53	1
GO:1903311	P	regulation of mRNA metabolic process	10	9884	19	28362	0.19	1
GO:1901259	P	chloroplast rRNA processing	9	9884	9	28362	0.024	1
GO:0008361	P	regulation of cell size	7	9884	25	28362	0.76	1
GO:0071545	P	inositol phosphate catabolic process	6	9884	8	28362	0.13	1
GO:0034440	P	lipid oxidation	24	9884	55	28362	0.21	1
GO:0032147	P	activation of protein kinase activity	11	9884	18	28362	0.1	1
GO:0019915	P	lipid storage	5	9884	25	28362	0.92	1
GO:0007006	P	mitochondrial membrane organization	5	9884	18	28362	0.75	1
GO:0007005	P	mitochondrion organization	48	9884	131	28362	0.41	1
GO:0071705	P	nitrogen compound transport	123	9884	339	28362	0.37	1
GO:0045786	P	negative regulation of cell cycle	18	9884	41	28362	0.25	1
GO:0045787	P	positive regulation of cell cycle	21	9884	38	28362	0.062	1
GO:0016024	P	CDP-diacylglycerol biosynthetic process	7	9884	17	28362	0.43	1
GO:0044093	P	positive regulation of molecular function	40	9884	90	28362	0.12	1
GO:0044092	P	negative regulation of molecular function	41	9884	112	28362	0.42	1
GO:0033037	P	polysaccharide localization	21	9884	39	28362	0.073	1
GO:0033036	P	macromolecule localization	371	9884	996	28362	0.14	1
GO:1901419	P	regulation of response to alcohol	38	9884	78	28362	0.058	1
GO:0046034	P	ATP metabolic process	48	9884	148	28362	0.69	1
GO:0046036	P	CTP metabolic process	7	9884	15	28362	0.33	1
GO:0046031	P	ADP metabolic process	34	9884	73	28362	0.1	1
GO:0051701	P	interaction with host	22	9884	45	28362	0.12	1
GO:0051707	P	response to other organism	419	9884	1210	28362	0.56	1
GO:0051704	P	multi-organism process	604	9884	1631	28362	0.099	1
GO:0030968	P	endoplasmic reticulum unfolded protein response	7	9884	13	28362	0.24	1
GO:0071616	P	acyl-CoA biosynthetic process	8	9884	20	28362	0.44	1
GO:0016119	P	carotene metabolic process	6	9884	12	28362	0.31	1
GO:1901072	P	glucosamine-containing compound catabolic process	7	9884	24	28362	0.73	1
GO:0016116	P	carotenoid metabolic process	20	9884	42	28362	0.16	1
GO:1901070	P	guanosine-containing compound biosynthetic process	5	9884	9	28362	0.28	1
GO:1901071	P	glucosamine-containing compound metabolic process	8	9884	26	28362	0.68	1
GO:0009566	P	fertilization	16	9884	45	28362	0.52	1
GO:0009567	P	double fertilization forming a zygote and endosperm	14	9884	40	28362	0.55	1
GO:0046323	P	glucose import	5	9884	30	28362	0.97	1
GO:0046490	P	isopentenyl diphosphate metabolic process	12	9884	19	28362	0.08	1
GO:0034661	P	ncRNA catabolic process	5	9884	11	28362	0.4	1
GO:0006206	P	pyrimidine nucleobase metabolic process	9	9884	23	28362	0.45	1
GO:0006207	P	'de novo' pyrimidine nucleobase biosynthetic process	5	9884	10	28362	0.34	1
GO:0080060	P	integument development	5	9884	10	28362	0.34	1
GO:1900618	P	regulation of shoot system morphogenesis	5	9884	16	28362	0.67	1
GO:0035428	P	hexose transmembrane transport	6	9884	29	28362	0.92	1
GO:0009880	P	embryonic pattern specification	14	9884	25	28362	0.11	1
GO:0031163	P	metallo-sulfur cluster assembly	12	9884	28	28362	0.33	1
GO:0031167	P	rRNA methylation	7	9884	16	28362	0.38	1
GO:0046149	P	pigment catabolic process	8	9884	19	28362	0.4	1
GO:0009957	P	epidermal cell fate specification	6	9884	7	28362	0.092	1
GO:0009956	P	radial pattern formation	9	9884	19	28362	0.28	1
GO:0009954	P	proximal/distal pattern formation	7	9884	9	28362	0.093	1
GO:0009958	P	positive gravitropism	18	9884	31	28362	0.061	1
GO:0002697	P	regulation of immune effector process	5	9884	11	28362	0.4	1
GO:0006511	P	ubiquitin-dependent protein catabolic process	143	9884	376	28362	0.2	1
GO:0006518	P	peptide metabolic process	287	9884	1540	28362	1	1
GO:0045962	P	positive regulation of development, heterochronic	5	9884	8	28362	0.23	1
GO:0006739	P	NADP metabolic process	22	9884	39	28362	0.05	1
GO:0006732	P	coenzyme metabolic process	104	9884	264	28362	0.16	1
GO:0006730	P	one-carbon metabolic process	11	9884	35	28362	0.67	1
GO:0009311	P	oligosaccharide metabolic process	40	9884	108	28362	0.4	1
GO:0009312	P	oligosaccharide biosynthetic process	20	9884	65	28362	0.73	1
GO:0090329	P	regulation of DNA-dependent DNA replication	11	9884	25	28362	0.32	1
GO:0000209	P	protein polyubiquitination	27	9884	63	28362	0.22	1
GO:0010216	P	maintenance of DNA methylation	8	9884	16	28362	0.26	1
GO:0010214	P	seed coat development	22	9884	43	28362	0.094	1
GO:0010215	P	cellulose microfibril organization	5	9884	17	28362	0.71	1
GO:0010212	P	response to ionizing radiation	13	9884	32	28362	0.37	1
GO:0010218	P	response to far red light	26	9884	60	28362	0.21	1
GO:0048235	P	pollen sperm cell differentiation	11	9884	34	28362	0.64	1
GO:0009403	P	toxin biosynthetic process	7	9884	14	28362	0.29	1
GO:0048236	P	plant-type spore development	21	9884	44	28362	0.15	1
GO:0042659	P	regulation of cell fate specification	5	9884	5	28362	0.088	1
GO:0009404	P	toxin metabolic process	16	9884	60	28362	0.86	1
GO:0009407	P	toxin catabolic process	9	9884	46	28362	0.97	1
GO:0048232	P	male gamete generation	15	9884	45	28362	0.61	1
GO:0045143	P	homologous chromosome segregation	8	9884	28	28362	0.75	1
GO:0031540	P	regulation of anthocyanin biosynthetic process	6	9884	15	28362	0.47	1
GO:0070838	P	divalent metal ion transport	26	9884	79	28362	0.64	1
GO:1903426	P	regulation of reactive oxygen species biosynthetic process	7	9884	8	28362	0.066	1
GO:1902290	P	positive regulation of defense response to oomycetes	5	9884	7	28362	0.18	1
GO:0042493	P	response to drug	29	9884	75	28362	0.35	1
GO:0010324	P	membrane invagination	19	9884	38	28362	0.13	1
GO:0002237	P	response to molecule of bacterial origin	16	9884	28	28362	0.081	1
GO:0009088	P	threonine biosynthetic process	5	9884	10	28362	0.34	1
GO:0009084	P	glutamine family amino acid biosynthetic process	12	9884	33	28362	0.51	1
GO:0002239	P	response to oomycetes	22	9884	49	28362	0.19	1
GO:0009086	P	methionine biosynthetic process	9	9884	27	28362	0.61	1
GO:0009081	P	branched-chain amino acid metabolic process	9	9884	17	28362	0.21	1
GO:0009082	P	branched-chain amino acid biosynthetic process	8	9884	14	28362	0.19	1
GO:0008033	P	tRNA processing	40	9884	79	28362	0.036	1
GO:0010065	P	primary meristem tissue development	8	9884	10	28362	0.068	1
GO:0010067	P	procambium histogenesis	7	9884	9	28362	0.093	1
GO:0000060	P	protein import into nucleus, translocation	7	9884	8	28362	0.066	1
GO:0042787	P	protein ubiquitination involved in ubiquitin-dependent protein catabolic process	27	9884	60	28362	0.16	1
GO:0052541	P	plant-type cell wall cellulose metabolic process	5	9884	9	28362	0.28	1
GO:0052542	P	defense response by callose deposition	10	9884	21	28362	0.26	1
GO:0052543	P	callose deposition in cell wall	14	9884	27	28362	0.15	1
GO:0052544	P	defense response by callose deposition in cell wall	6	9884	16	28362	0.52	1
GO:0052545	P	callose localization	20	9884	36	28362	0.066	1
GO:0052546	P	cell wall pectin metabolic process	13	9884	21	28362	0.077	1
GO:0055062	P	phosphate ion homeostasis	9	9884	23	28362	0.45	1
GO:0060966	P	regulation of gene silencing by RNA	5	9884	11	28362	0.4	1
GO:0055067	P	monovalent inorganic cation homeostasis	20	9884	68	28362	0.78	1
GO:0055065	P	metal ion homeostasis	64	9884	149	28362	0.094	1
GO:0007267	P	cell-cell signaling	12	9884	46	28362	0.85	1
GO:0006888	P	ER to Golgi vesicle-mediated transport	22	9884	46	28362	0.14	1
GO:0007264	P	small GTPase mediated signal transduction	34	9884	116	28362	0.84	1
GO:0060969	P	negative regulation of gene silencing	5	9884	8	28362	0.23	1
GO:0070482	P	response to oxygen levels	28	9884	71	28362	0.32	1
GO:0009629	P	response to gravity	41	9884	78	28362	0.023	1
GO:0071470	P	cellular response to osmotic stress	22	9884	46	28362	0.14	1
GO:0009625	P	response to insect	8	9884	26	28362	0.68	1
GO:0009624	P	response to nematode	39	9884	76	28362	0.033	1
GO:0009627	P	systemic acquired resistance	28	9884	67	28362	0.24	1
GO:0009626	P	plant-type hypersensitive response	33	9884	84	28362	0.31	1
GO:0010197	P	polar nucleus fusion	13	9884	31	28362	0.34	1
GO:0010191	P	mucilage metabolic process	19	9884	32	28362	0.048	1
GO:0010193	P	response to ozone	16	9884	35	28362	0.23	1
GO:0008645	P	hexose transport	6	9884	33	28362	0.96	1
GO:0010199	P	organ boundary specification between lateral organs and the meristem	6	9884	9	28362	0.17	1
GO:0051348	P	negative regulation of transferase activity	10	9884	15	28362	0.086	1
GO:0051568	P	histone H3-K4 methylation	10	9884	15	28362	0.086	1
GO:0051567	P	histone H3-K9 methylation	5	9884	15	28362	0.62	1
GO:0010449	P	root meristem growth	21	9884	39	28362	0.073	1
GO:0043650	P	dicarboxylic acid biosynthetic process	8	9884	16	28362	0.26	1
GO:0010444	P	guard mother cell differentiation	7	9884	11	28362	0.16	1
GO:0010440	P	stomatal lineage progression	12	9884	17	28362	0.049	1
GO:0030422	P	production of siRNA involved in RNA interference	16	9884	30	28362	0.11	1
GO:0042127	P	regulation of cell proliferation	29	9884	71	28362	0.27	1
GO:0042126	P	nitrate metabolic process	15	9884	41	28362	0.49	1
GO:0034470	P	ncRNA processing	113	9884	271	28362	0.062	1
GO:0009664	P	plant-type cell wall organization	59	9884	131	28362	0.061	1
GO:1901880	P	negative regulation of protein depolymerization	6	9884	14	28362	0.42	1
GO:0055114	P	oxidation-reduction process	520	9884	1566	28362	0.84	1
GO:0071281	P	cellular response to iron ion	14	9884	35	28362	0.38	1
GO:1901401	P	regulation of tetrapyrrole metabolic process	16	9884	27	28362	0.067	1
GO:0016052	P	carbohydrate catabolic process	92	9884	257	28362	0.43	1
GO:0016050	P	vesicle organization	35	9884	75	28362	0.095	1
GO:0071446	P	cellular response to salicylic acid stimulus	22	9884	62	28362	0.51	1
GO:0019637	P	organophosphate metabolic process	201	9884	524	28362	0.13	1
GO:0033559	P	unsaturated fatty acid metabolic process	9	9884	25	28362	0.53	1
GO:0032535	P	regulation of cellular component size	25	9884	74	28362	0.59	1
GO:0010321	P	regulation of vegetative phase change	5	9884	5	28362	0.088	1
GO:0051775	P	response to redox state	5	9884	6	28362	0.13	1
GO:0021700	P	developmental maturation	90	9884	199	28362	0.024	1
GO:1901663	P	quinone biosynthetic process	8	9884	28	28362	0.75	1
GO:0052031	P	modulation by symbiont of host defense response	5	9884	13	28362	0.51	1
GO:1901661	P	quinone metabolic process	8	9884	28	28362	0.75	1
GO:1904031	P	positive regulation of cyclin-dependent protein kinase activity	7	9884	10	28362	0.12	1
GO:1904030	P	negative regulation of cyclin-dependent protein kinase activity	6	9884	8	28362	0.13	1
GO:0060249	P	anatomical structure homeostasis	13	9884	38	28362	0.58	1
GO:0071668	P	plant-type cell wall assembly	7	9884	20	28362	0.57	1
GO:0071669	P	plant-type cell wall organization or biogenesis	109	9884	256	28362	0.046	1
GO:0015908	P	fatty acid transport	5	9884	8	28362	0.23	1
GO:0006189	P	'de novo' IMP biosynthetic process	9	9884	13	28362	0.089	1
GO:0006188	P	IMP biosynthetic process	9	9884	14	28362	0.11	1
GO:0034655	P	nucleobase-containing compound catabolic process	48	9884	116	28362	0.18	1
GO:0032951	P	regulation of beta-glucan biosynthetic process	5	9884	7	28362	0.18	1
GO:0006754	P	ATP biosynthetic process	8	9884	39	28362	0.94	1
GO:0051606	P	detection of stimulus	45	9884	99	28362	0.084	1
GO:0051607	P	defense response to virus	23	9884	50	28362	0.16	1
GO:0051604	P	protein maturation	15	9884	43	28362	0.55	1
GO:0007051	P	spindle organization	7	9884	19	28362	0.52	1
GO:0006213	P	pyrimidine nucleoside metabolic process	14	9884	37	28362	0.45	1
GO:0043413	P	macromolecule glycosylation	35	9884	101	28362	0.54	1
GO:0046794	P	transport of virus	8	9884	13	28362	0.15	1
GO:0010941	P	regulation of cell death	32	9884	71	28362	0.14	1
GO:0031935	P	regulation of chromatin silencing	11	9884	21	28362	0.18	1
GO:0031930	P	mitochondria-nucleus signaling pathway	6	9884	10	28362	0.21	1
GO:0006541	P	glutamine metabolic process	12	9884	33	28362	0.51	1
GO:0035435	P	phosphate ion transmembrane transport	6	9884	11	28362	0.26	1
GO:0046174	P	polyol catabolic process	9	9884	16	28362	0.17	1
GO:0030150	P	protein import into mitochondrial matrix	7	9884	22	28362	0.65	1
GO:0015833	P	peptide transport	17	9884	74	28362	0.96	1
GO:0042273	P	ribosomal large subunit biogenesis	19	9884	39	28362	0.15	1
GO:1900673	P	olefin metabolic process	15	9884	32	28362	0.21	1
GO:0042274	P	ribosomal small subunit biogenesis	13	9884	25	28362	0.16	1
GO:0005982	P	starch metabolic process	31	9884	66	28362	0.11	1
GO:0005983	P	starch catabolic process	7	9884	17	28362	0.43	1
GO:0005984	P	disaccharide metabolic process	24	9884	66	28362	0.47	1
GO:0005985	P	sucrose metabolic process	14	9884	38	28362	0.48	1
GO:0005986	P	sucrose biosynthetic process	7	9884	19	28362	0.52	1
GO:0006505	P	GPI anchor metabolic process	5	9884	17	28362	0.71	1
GO:0006506	P	GPI anchor biosynthetic process	5	9884	17	28362	0.71	1
GO:0006508	P	proteolysis	300	9884	907	28362	0.8	1
GO:0006261	P	DNA-dependent DNA replication	45	9884	99	28362	0.084	1
GO:0044042	P	glucan metabolic process	91	9884	218	28362	0.084	1
GO:0006721	P	terpenoid metabolic process	48	9884	137	28362	0.52	1
GO:0031331	P	positive regulation of cellular catabolic process	9	9884	24	28362	0.49	1
GO:0031333	P	negative regulation of protein complex assembly	8	9884	20	28362	0.44	1
GO:0090332	P	stomatal closure	8	9884	26	28362	0.68	1
GO:0010205	P	photoinhibition	6	9884	14	28362	0.42	1
GO:0010207	P	photosystem II assembly	11	9884	22	28362	0.21	1
GO:0010206	P	photosystem II repair	8	9884	13	28362	0.15	1
GO:0098813	P	nuclear chromosome segregation	37	9884	89	28362	0.21	1
GO:0050779	P	RNA destabilization	5	9884	5	28362	0.088	1
GO:0010208	P	pollen wall assembly	15	9884	38	28362	0.39	1
GO:0009185	P	ribonucleoside diphosphate metabolic process	34	9884	73	28362	0.1	1
GO:0046890	P	regulation of lipid biosynthetic process	17	9884	43	28362	0.38	1
GO:0000027	P	ribosomal large subunit assembly	6	9884	23	28362	0.8	1
GO:2001057	P	reactive nitrogen species metabolic process	18	9884	46	28362	0.38	1
GO:0048571	P	long-day photoperiodism	20	9884	34	28362	0.046	1
GO:0000105	P	histidine biosynthetic process	7	9884	11	28362	0.16	1
GO:0000103	P	sulfate assimilation	6	9884	15	28362	0.47	1
GO:0010102	P	lateral root morphogenesis	22	9884	62	28362	0.51	1
GO:0010332	P	response to gamma radiation	5	9884	13	28362	0.51	1
GO:0010337	P	regulation of salicylic acid metabolic process	6	9884	14	28362	0.42	1
GO:0006857	P	oligopeptide transport	16	9884	72	28362	0.97	1
GO:0006855	P	drug transmembrane transport	28	9884	70	28362	0.3	1
GO:0007584	P	response to nutrient	5	9884	11	28362	0.4	1
GO:0051174	P	regulation of phosphorus metabolic process	38	9884	85	28362	0.12	1
GO:0044843	P	cell cycle G1/S phase transition	9	9884	15	28362	0.14	1
GO:0009051	P	pentose-phosphate shunt, oxidative branch	7	9884	13	28362	0.24	1
GO:0009056	P	catabolic process	492	9884	1430	28362	0.61	1
GO:1902578	P	single-organism localization	385	9884	1040	28362	0.16	1
GO:1902579	P	multi-organism localization	9	9884	14	28362	0.11	1
GO:0010054	P	trichoblast differentiation	50	9884	105	28362	0.044	1
GO:0000070	P	mitotic sister chromatid segregation	18	9884	37	28362	0.16	1
GO:0010050	P	vegetative phase change	12	9884	15	28362	0.028	1
GO:0000075	P	cell cycle checkpoint	7	9884	20	28362	0.57	1
GO:0010053	P	root epidermal cell differentiation	56	9884	120	28362	0.044	1
GO:0010410	P	hemicellulose metabolic process	41	9884	96	28362	0.16	1
GO:0000079	P	regulation of cyclin-dependent protein serine/threonine kinase activity	15	9884	27	28362	0.1	1
GO:0010413	P	glucuronoxylan metabolic process	8	9884	12	28362	0.12	1
GO:0052556	P	positive regulation by symbiont of host immune response	5	9884	12	28362	0.46	1
GO:0052555	P	positive regulation by organism of immune response of other organism involved in symbiotic interaction	5	9884	12	28362	0.46	1
GO:0052553	P	modulation by symbiont of host immune response	5	9884	12	28362	0.46	1
GO:0052552	P	modulation by organism of immune response of other organism involved in symbiotic interaction	5	9884	12	28362	0.46	1
GO:0055071	P	manganese ion homeostasis	5	9884	12	28362	0.46	1
GO:0055070	P	copper ion homeostasis	5	9884	11	28362	0.4	1
GO:0055072	P	iron ion homeostasis	19	9884	49	28362	0.39	1
GO:0055075	P	potassium ion homeostasis	9	9884	17	28362	0.21	1
GO:0055074	P	calcium ion homeostasis	8	9884	34	28362	0.88	1
GO:0055076	P	transition metal ion homeostasis	41	9884	92	28362	0.11	1
GO:0055078	P	sodium ion homeostasis	6	9884	8	28362	0.13	1
GO:0023014	P	signal transduction by protein phosphorylation	30	9884	68	28362	0.17	1
GO:0006986	P	response to unfolded protein	9	9884	18	28362	0.25	1
GO:0018198	P	peptidyl-cysteine modification	10	9884	20	28362	0.23	1
GO:0070726	P	cell wall assembly	7	9884	20	28362	0.57	1
GO:0009616	P	virus induced gene silencing	7	9884	12	28362	0.2	1
GO:0009610	P	response to symbiotic fungus	6	9884	12	28362	0.31	1
GO:0009611	P	response to wounding	96	9884	217	28362	0.031	1
GO:0032784	P	regulation of DNA-templated transcription, elongation	8	9884	14	28362	0.19	1
GO:0032786	P	positive regulation of DNA-templated transcription, elongation	5	9884	9	28362	0.28	1
GO:0000460	P	maturation of 5.8S rRNA	6	9884	8	28362	0.13	1
GO:0000462	P	maturation of SSU-rRNA from tricistronic rRNA transcript (SSU-rRNA, 5.8S rRNA, LSU-rRNA)	7	9884	11	28362	0.16	1
GO:0000469	P	cleavage involved in rRNA processing	5	9884	7	28362	0.18	1
GO:0000910	P	cytokinesis	46	9884	99	28362	0.066	1
GO:0000911	P	cytokinesis by cell plate formation	16	9884	35	28362	0.23	1
GO:0052482	P	defense response by cell wall thickening	6	9884	16	28362	0.52	1
GO:0000919	P	cell plate assembly	7	9884	14	28362	0.29	1
GO:0070588	P	calcium ion transmembrane transport	8	9884	19	28362	0.4	1
GO:0043647	P	inositol phosphate metabolic process	11	9884	21	28362	0.18	1
GO:0010497	P	plasmodesmata-mediated intercellular transport	9	9884	12	28362	0.068	1
GO:0006089	P	lactate metabolic process	5	9884	12	28362	0.46	1
GO:1901879	P	regulation of protein depolymerization	8	9884	18	28362	0.35	1
GO:0032940	P	secretion by cell	41	9884	103	28362	0.26	1
GO:0019932	P	second-messenger-mediated signaling	10	9884	32	28362	0.68	1
GO:0007064	P	mitotic sister chromatid cohesion	11	9884	17	28362	0.083	1
GO:0007067	P	mitotic nuclear division	60	9884	131	28362	0.049	1
GO:0007062	P	sister chromatid cohesion	18	9884	37	28362	0.16	1
GO:0016042	P	lipid catabolic process	68	9884	224	28362	0.86	1
GO:0071451	P	cellular response to superoxide	6	9884	13	28362	0.36	1
GO:0071450	P	cellular response to oxygen radical	6	9884	13	28362	0.36	1
GO:0071453	P	cellular response to oxygen levels	11	9884	29	28362	0.46	1
GO:0030198	P	extracellular matrix organization	20	9884	56	28362	0.51	1
GO:0010540	P	basipetal auxin transport	9	9884	19	28362	0.28	1
GO:0071456	P	cellular response to hypoxia	10	9884	27	28362	0.5	1
GO:0032544	P	plastid translation	9	9884	12	28362	0.068	1
GO:0006260	P	DNA replication	66	9884	146	28362	0.048	1
GO:1901987	P	regulation of cell cycle phase transition	16	9884	35	28362	0.23	1
GO:0043254	P	regulation of protein complex assembly	24	9884	62	28362	0.37	1
GO:0043255	P	regulation of carbohydrate biosynthetic process	14	9884	29	28362	0.2	1
GO:1901988	P	negative regulation of cell cycle phase transition	5	9884	12	28362	0.46	1
GO:0016559	P	peroxisome fission	5	9884	11	28362	0.4	1
GO:1900056	P	negative regulation of leaf senescence	6	9884	11	28362	0.26	1
GO:1900055	P	regulation of leaf senescence	12	9884	24	28362	0.2	1
GO:2000896	P	amylopectin metabolic process	5	9884	7	28362	0.18	1
GO:0015931	P	nucleobase-containing compound transport	55	9884	115	28362	0.034	1
GO:0061572	P	actin filament bundle organization	9	9884	22	28362	0.41	1
GO:0030308	P	negative regulation of cell growth	6	9884	10	28362	0.21	1
GO:0016311	P	dephosphorylation	73	9884	158	28362	0.029	1
GO:0043628	P	ncRNA 3'-end processing	8	9884	16	28362	0.26	1
GO:0034644	P	cellular response to UV	7	9884	17	28362	0.43	1
GO:0052126	P	movement in host environment	7	9884	12	28362	0.2	1
GO:0072506	P	trivalent inorganic anion homeostasis	9	9884	23	28362	0.45	1
GO:0006221	P	pyrimidine nucleotide biosynthetic process	13	9884	32	28362	0.37	1
GO:0006222	P	UMP biosynthetic process	6	9884	12	28362	0.31	1
GO:0055069	P	zinc ion homeostasis	7	9884	17	28362	0.43	1
GO:0072503	P	cellular divalent inorganic cation homeostasis	10	9884	41	28362	0.88	1
GO:0046785	P	microtubule polymerization	8	9884	17	28362	0.31	1
GO:0060968	P	regulation of gene silencing	22	9884	39	28362	0.05	1
GO:0046165	P	alcohol biosynthetic process	10	9884	38	28362	0.83	1
GO:0046164	P	alcohol catabolic process	9	9884	16	28362	0.17	1
GO:0031146	P	SCF-dependent proteasomal ubiquitin-dependent protein catabolic process	5	9884	14	28362	0.57	1
GO:0000741	P	karyogamy	13	9884	31	28362	0.34	1
GO:0006084	P	acetyl-CoA metabolic process	11	9884	24	28362	0.28	1
GO:0006085	P	acetyl-CoA biosynthetic process	5	9884	15	28362	0.62	1
GO:0006081	P	cellular aldehyde metabolic process	33	9884	65	28362	0.052	1
GO:0005996	P	monosaccharide metabolic process	40	9884	99	28362	0.24	1
GO:0005992	P	trehalose biosynthetic process	8	9884	22	28362	0.53	1
GO:0005991	P	trehalose metabolic process	10	9884	24	28362	0.38	1
GO:0006534	P	cysteine metabolic process	13	9884	27	28362	0.21	1
GO:0006535	P	cysteine biosynthetic process from serine	9	9884	15	28362	0.14	1
GO:0006536	P	glutamate metabolic process	8	9884	19	28362	0.4	1
GO:0045944	P	positive regulation of transcription from RNA polymerase II promoter	43	9884	136	28362	0.74	1
GO:0009620	P	response to fungus	135	9884	573	28362	1	1
GO:0042743	P	hydrogen peroxide metabolic process	31	9884	104	28362	0.81	1
GO:0030091	P	protein repair	10	9884	24	28362	0.38	1
GO:0009991	P	response to extracellular stimulus	85	9884	225	28362	0.28	1
GO:0031329	P	regulation of cellular catabolic process	13	9884	35	28362	0.48	1
GO:0000266	P	mitochondrial fission	7	9884	18	28362	0.48	1
GO:1902183	P	regulation of shoot apical meristem development	5	9884	9	28362	0.28	1
GO:1902182	P	shoot apical meristem development	7	9884	11	28362	0.16	1
GO:0032200	P	telomere organization	13	9884	37	28362	0.54	1
GO:0090305	P	nucleic acid phosphodiester bond hydrolysis	25	9884	60	28362	0.26	1
GO:0010948	P	negative regulation of cell cycle process	10	9884	22	28362	0.3	1
GO:0010942	P	positive regulation of cell death	12	9884	25	28362	0.23	1
GO:0010232	P	vascular transport	7	9884	16	28362	0.38	1
GO:0010233	P	phloem transport	7	9884	16	28362	0.38	1
GO:0030522	P	intracellular receptor signaling pathway	9	9884	18	28362	0.25	1
GO:1905156	P	negative regulation of photosynthesis	8	9884	17	28362	0.31	1
GO:0006400	P	tRNA modification	17	9884	36	28362	0.19	1
GO:0006401	P	RNA catabolic process	34	9884	84	28362	0.26	1
GO:0006402	P	mRNA catabolic process	29	9884	68	28362	0.21	1
GO:0006405	P	RNA export from nucleus	24	9884	41	28362	0.032	1
GO:0006406	P	mRNA export from nucleus	16	9884	29	28362	0.096	1
GO:0009423	P	chorismate biosynthetic process	6	9884	9	28362	0.17	1
GO:0010192	P	mucilage biosynthetic process	15	9884	27	28362	0.1	1
GO:0010304	P	PSII associated light-harvesting complex II catabolic process	5	9884	8	28362	0.23	1
GO:1902749	P	regulation of cell cycle G2/M phase transition	8	9884	18	28362	0.35	1
GO:0002253	P	activation of immune response	14	9884	39	28362	0.51	1
GO:0002252	P	immune effector process	31	9884	67	28362	0.12	1
GO:0008064	P	regulation of actin polymerization or depolymerization	13	9884	42	28362	0.69	1
GO:0010048	P	vernalization response	9	9884	19	28362	0.28	1
GO:0010043	P	response to zinc ion	20	9884	47	28362	0.27	1
GO:0032436	P	positive regulation of proteasomal ubiquitin-dependent protein catabolic process	5	9884	19	28362	0.78	1
GO:0018210	P	peptidyl-threonine modification	14	9884	19	28362	0.028	1
GO:0009199	P	ribonucleoside triphosphate metabolic process	56	9884	165	28362	0.59	1
GO:0098660	P	inorganic ion transmembrane transport	63	9884	178	28362	0.48	1
GO:0055046	P	microgametogenesis	19	9884	52	28362	0.47	1
GO:1902410	P	mitotic cytokinetic process	18	9884	37	28362	0.16	1
GO:0070734	P	histone H3-K27 methylation	6	9884	10	28362	0.21	1
GO:0009607	P	response to biotic stimulus	428	9884	1253	28362	0.65	1
GO:0009605	P	response to external stimulus	579	9884	1582	28362	0.16	1
GO:0000712	P	resolution of meiotic recombination intermediates	6	9884	11	28362	0.26	1
GO:0009608	P	response to symbiont	8	9884	14	28362	0.19	1
GO:0019321	P	pentose metabolic process	10	9884	27	28362	0.5	1
GO:1905038	P	regulation of membrane lipid metabolic process	5	9884	8	28362	0.23	1
GO:1905039	P	carboxylic acid transmembrane transport	9	9884	32	28362	0.77	1
GO:0000470	P	maturation of LSU-rRNA	9	9884	11	28362	0.05	1
GO:1901264	P	carbohydrate derivative transport	17	9884	50	28362	0.58	1
GO:0071514	P	genetic imprinting	7	9884	15	28362	0.33	1
GO:0051345	P	positive regulation of hydrolase activity	5	9884	18	28362	0.75	1
GO:0043900	P	regulation of multi-organism process	45	9884	111	28362	0.22	1
GO:0006885	P	regulation of pH	10	9884	51	28362	0.97	1
GO:0006886	P	intracellular protein transport	147	9884	350	28362	0.033	1
GO:0006887	P	exocytosis	28	9884	80	28362	0.53	1
GO:0006880	P	intracellular sequestering of iron ion	7	9884	10	28362	0.12	1
GO:0008643	P	carbohydrate transport	34	9884	115	28362	0.83	1
GO:2000377	P	regulation of reactive oxygen species metabolic process	25	9884	48	28362	0.069	1
GO:0007050	P	cell cycle arrest	6	9884	13	28362	0.36	1
GO:0032950	P	regulation of beta-glucan metabolic process	5	9884	7	28362	0.18	1
GO:0007052	P	mitotic spindle organization	7	9884	15	28362	0.33	1
GO:0032956	P	regulation of actin cytoskeleton organization	14	9884	45	28362	0.69	1
GO:0007059	P	chromosome segregation	41	9884	109	28362	0.37	1
GO:0016072	P	rRNA metabolic process	69	9884	188	28362	0.38	1
GO:0016074	P	snoRNA metabolic process	6	9884	8	28362	0.13	1
GO:0015780	P	nucleotide-sugar transport	10	9884	22	28362	0.3	1
GO:1901463	P	regulation of tetrapyrrole biosynthetic process	13	9884	20	28362	0.061	1
GO:0019684	P	photosynthesis, light reaction	48	9884	134	28362	0.46	1
GO:0010555	P	response to mannitol	7	9884	11	28362	0.16	1
GO:0090487	P	secondary metabolite catabolic process	9	9884	46	28362	0.97	1
GO:0071462	P	cellular response to water stimulus	11	9884	29	28362	0.46	1
GO:0010014	P	meristem initiation	20	9884	31	28362	0.025	1
GO:0034250	P	positive regulation of cellular amide metabolic process	8	9884	14	28362	0.19	1
GO:0071248	P	cellular response to metal ion	17	9884	46	28362	0.47	1
GO:0010017	P	red or far-red light signaling pathway	41	9884	83	28362	0.044	1
GO:0033750	P	ribosome localization	8	9884	13	28362	0.15	1
GO:0071241	P	cellular response to inorganic substance	19	9884	55	28362	0.56	1
GO:0033753	P	establishment of ribosome localization	8	9884	13	28362	0.15	1
GO:1903827	P	regulation of cellular protein localization	6	9884	14	28362	0.42	1
GO:1903825	P	organic acid transmembrane transport	9	9884	32	28362	0.77	1
GO:1901991	P	negative regulation of mitotic cell cycle phase transition	5	9884	12	28362	0.46	1
GO:1901990	P	regulation of mitotic cell cycle phase transition	12	9884	31	28362	0.44	1
GO:0043244	P	regulation of protein complex disassembly	11	9884	23	28362	0.25	1
GO:0043241	P	protein complex disassembly	20	9884	58	28362	0.56	1
GO:0043242	P	negative regulation of protein complex disassembly	6	9884	14	28362	0.42	1
GO:0007126	P	meiotic nuclear division	33	9884	99	28362	0.62	1
GO:0007127	P	meiosis I	17	9884	58	28362	0.77	1
GO:0043489	P	RNA stabilization	5	9884	5	28362	0.088	1
GO:0043488	P	regulation of mRNA stability	9	9884	9	28362	0.024	1
GO:0043484	P	regulation of RNA splicing	7	9884	17	28362	0.43	1
GO:0007129	P	synapsis	7	9884	25	28362	0.76	1
GO:0015672	P	monovalent inorganic cation transport	67	9884	182	28362	0.37	1
GO:0051176	P	positive regulation of sulfur metabolic process	6	9884	7	28362	0.092	1
GO:0034637	P	cellular carbohydrate biosynthetic process	98	9884	219	28362	0.024	1
GO:0072511	P	divalent inorganic cation transport	26	9884	81	28362	0.68	1
GO:0047484	P	regulation of response to osmotic stress	14	9884	26	28362	0.13	1
GO:0060341	P	regulation of cellular localization	11	9884	21	28362	0.18	1
GO:0010166	P	wax metabolic process	11	9884	25	28362	0.32	1
GO:0006099	P	tricarboxylic acid cycle	16	9884	50	28362	0.66	1
GO:0006098	P	pentose-phosphate shunt	18	9884	32	28362	0.073	1
GO:0006091	P	generation of precursor metabolites and energy	122	9884	364	28362	0.66	1
GO:0006090	P	pyruvate metabolic process	43	9884	91	28362	0.062	1
GO:0006096	P	glycolytic process	34	9884	71	28362	0.08	1
GO:0006094	P	gluconeogenesis	13	9884	20	28362	0.061	1
GO:0042214	P	terpene metabolic process	9	9884	21	28362	0.37	1
GO:0006520	P	cellular amino acid metabolic process	133	9884	320	28362	0.049	1
GO:0006526	P	arginine biosynthetic process	7	9884	13	28362	0.24	1
GO:0006525	P	arginine metabolic process	10	9884	21	28362	0.26	1
GO:1990542	P	mitochondrial transmembrane transport	11	9884	41	28362	0.82	1
GO:1900150	P	regulation of defense response to fungus	6	9884	17	28362	0.57	1
GO:0043062	P	extracellular structure organization	20	9884	56	28362	0.51	1
GO:0046685	P	response to arsenic-containing substance	8	9884	15	28362	0.22	1
GO:0043069	P	negative regulation of programmed cell death	10	9884	22	28362	0.3	1
GO:0043068	P	positive regulation of programmed cell death	8	9884	17	28362	0.31	1
GO:0048598	P	embryonic morphogenesis	18	9884	34	28362	0.1	1
GO:1902170	P	cellular response to reactive nitrogen species	9	9884	26	28362	0.57	1
GO:0045089	P	positive regulation of innate immune response	20	9884	59	28362	0.59	1
GO:0045087	P	innate immune response	137	9884	323	28362	0.031	1
GO:0048658	P	anther wall tapetum development	11	9884	17	28362	0.083	1
GO:0006482	P	protein demethylation	6	9884	9	28362	0.17	1
GO:0000272	P	polysaccharide catabolic process	50	9884	167	28362	0.85	1
GO:0010959	P	regulation of metal ion transport	5	9884	13	28362	0.51	1
GO:0031047	P	gene silencing by RNA	66	9884	178	28362	0.36	1
GO:0010227	P	floral organ abscission	13	9884	27	28362	0.21	1
GO:0010225	P	response to UV-C	9	9884	12	28362	0.068	1
GO:0010224	P	response to UV-B	33	9884	72	28362	0.12	1
GO:0010223	P	secondary shoot formation	12	9884	25	28362	0.23	1
GO:0048655	P	anther wall tapetum morphogenesis	5	9884	6	28362	0.13	1
GO:0006486	P	protein glycosylation	35	9884	101	28362	0.54	1
GO:0006487	P	protein N-linked glycosylation	15	9884	37	28362	0.36	1
GO:0072348	P	sulfur compound transport	9	9884	21	28362	0.37	1
GO:0009853	P	photorespiration	13	9884	56	28362	0.93	1
GO:0009850	P	auxin metabolic process	31	9884	74	28362	0.22	1
GO:0009851	P	auxin biosynthetic process	23	9884	54	28362	0.25	1
GO:0006418	P	tRNA aminoacylation for protein translation	28	9884	55	28362	0.067	1
GO:0006417	P	regulation of translation	74	9884	211	28362	0.5	1
GO:0006415	P	translational termination	8	9884	21	28362	0.49	1
GO:0006414	P	translational elongation	35	9884	763	28362	1	1
GO:0006413	P	translational initiation	48	9884	114	28362	0.16	1
GO:0006412	P	translation	277	9884	1500	28362	1	1
GO:0008104	P	protein localization	280	9884	715	28362	0.051	1
GO:0009299	P	mRNA transcription	8	9884	16	28362	0.26	1
GO:0042445	P	hormone metabolic process	66	9884	152	28362	0.079	1
GO:0010311	P	lateral root formation	15	9884	44	28362	0.58	1
GO:0010310	P	regulation of hydrogen peroxide metabolic process	6	9884	13	28362	0.36	1
GO:0043067	P	regulation of programmed cell death	25	9884	54	28362	0.15	1
GO:0048359	P	mucilage metabolic process involved in seed coat development	15	9884	21	28362	0.028	1
GO:0048354	P	mucilage biosynthetic process involved in seed coat development	11	9884	14	28362	0.037	1
GO:0098586	P	cellular response to virus	8	9884	14	28362	0.19	1
GO:0046688	P	response to copper ion	7	9884	21	28362	0.61	1
GO:0001510	P	RNA methylation	17	9884	39	28362	0.26	1
GO:0009070	P	serine family amino acid biosynthetic process	17	9884	41	28362	0.32	1
GO:0010030	P	positive regulation of seed germination	5	9884	19	28362	0.78	1
GO:0016192	P	vesicle-mediated transport	158	9884	397	28362	0.086	1
GO:0044248	P	cellular catabolic process	353	9884	1024	28362	0.58	1
GO:0031668	P	cellular response to extracellular stimulus	72	9884	204	28362	0.49	1
GO:0031669	P	cellular response to nutrient levels	58	9884	170	28362	0.58	1
GO:0018209	P	peptidyl-serine modification	37	9884	78	28362	0.076	1
GO:1901566	P	organonitrogen compound biosynthetic process	500	9884	2076	28362	1	1
GO:0090174	P	organelle membrane fusion	23	9884	56	28362	0.29	1
GO:0018205	P	peptidyl-lysine modification	49	9884	116	28362	0.15	1
GO:0031667	P	response to nutrient levels	70	9884	190	28362	0.37	1
GO:0010162	P	seed dormancy process	16	9884	37	28362	0.28	1
GO:0016054	P	organic acid catabolic process	43	9884	121	28362	0.49	1
GO:0018022	P	peptidyl-lysine methylation	28	9884	56	28362	0.077	1
GO:0051026	P	chiasma assembly	5	9884	15	28362	0.62	1
GO:0009123	P	nucleoside monophosphate metabolic process	72	9884	196	28362	0.37	1
GO:0045088	P	regulation of innate immune response	34	9884	96	28362	0.5	1
GO:0010143	P	cutin biosynthetic process	11	9884	22	28362	0.21	1
GO:0080022	P	primary root development	16	9884	29	28362	0.096	1
GO:0044265	P	cellular macromolecule catabolic process	196	9884	541	28362	0.33	1
GO:0044247	P	cellular polysaccharide catabolic process	16	9884	50	28362	0.66	1
GO:0009163	P	nucleoside biosynthetic process	30	9884	96	28362	0.73	1
GO:0019318	P	hexose metabolic process	31	9884	72	28362	0.19	1
GO:0019319	P	hexose biosynthetic process	14	9884	24	28362	0.089	1
GO:0060236	P	regulation of mitotic spindle organization	5	9884	10	28362	0.34	1
GO:0042128	P	nitrate assimilation	15	9884	41	28362	0.49	1
GO:0035383	P	thioester metabolic process	14	9884	33	28362	0.32	1
GO:0051336	P	regulation of hydrolase activity	9	9884	33	28362	0.79	1
GO:0008652	P	cellular amino acid biosynthetic process	51	9884	132	28362	0.29	1
GO:0006891	P	intra-Golgi vesicle-mediated transport	20	9884	38	28362	0.09	1
GO:0006897	P	endocytosis	35	9884	70	28362	0.053	1
GO:0006896	P	Golgi to vacuole transport	9	9884	15	28362	0.14	1
GO:0010492	P	maintenance of shoot apical meristem identity	9	9884	14	28362	0.11	1
GO:0008654	P	phospholipid biosynthetic process	51	9884	126	28362	0.21	1
GO:0009700	P	indole phytoalexin biosynthetic process	7	9884	14	28362	0.29	1
GO:0044364	P	disruption of cells of other organism	6	9884	274	28362	1	1
GO:0010498	P	proteasomal protein catabolic process	72	9884	172	28362	0.11	1
GO:0051338	P	regulation of transferase activity	39	9884	78	28362	0.043	1
GO:0009555	P	pollen development	132	9884	311	28362	0.033	1
GO:0009161	P	ribonucleoside monophosphate metabolic process	70	9884	191	28362	0.38	1
GO:0033673	P	negative regulation of kinase activity	8	9884	12	28362	0.12	1
GO:0032103	P	positive regulation of response to external stimulus	15	9884	25	28362	0.07	1
GO:0032101	P	regulation of response to external stimulus	30	9884	74	28362	0.27	1
GO:0019953	P	sexual reproduction	39	9884	118	28362	0.64	1
GO:0046939	P	nucleotide phosphorylation	36	9884	78	28362	0.1	1
GO:0005977	P	glycogen metabolic process	7	9884	18	28362	0.48	1
GO:0051248	P	negative regulation of protein metabolic process	49	9884	139	28362	0.5	1
GO:0071478	P	cellular response to radiation	63	9884	135	28362	0.035	1
GO:0071472	P	cellular response to salt stress	16	9884	33	28362	0.18	1
GO:0051246	P	regulation of protein metabolic process	146	9884	376	28362	0.14	1
GO:0010565	P	regulation of cellular ketone metabolic process	24	9884	61	28362	0.35	1
GO:0010769	P	regulation of cell morphogenesis involved in differentiation	12	9884	28	28362	0.33	1
GO:0034243	P	regulation of transcription elongation from RNA polymerase II promoter	5	9884	8	28362	0.23	1
GO:0034249	P	negative regulation of cellular amide metabolic process	34	9884	107	28362	0.71	1
GO:0034248	P	regulation of cellular amide metabolic process	75	9884	213	28362	0.49	1
GO:0007131	P	reciprocal meiotic recombination	15	9884	46	28362	0.64	1
GO:0019852	P	L-ascorbic acid metabolic process	6	9884	25	28362	0.85	1
GO:0009913	P	epidermal cell differentiation	14	9884	19	28362	0.028	1
GO:0009911	P	positive regulation of flower development	23	9884	40	28362	0.04	1
GO:0071897	P	DNA biosynthetic process	9	9884	27	28362	0.61	1
GO:0046364	P	monosaccharide biosynthetic process	15	9884	26	28362	0.085	1
GO:0072528	P	pyrimidine-containing compound biosynthetic process	19	9884	52	28362	0.47	1
GO:0034620	P	cellular response to unfolded protein	9	9884	15	28362	0.14	1
GO:0034622	P	cellular macromolecular complex assembly	150	9884	365	28362	0.049	1
GO:0072521	P	purine-containing compound metabolic process	80	9884	233	28362	0.57	1
GO:0072522	P	purine-containing compound biosynthetic process	28	9884	93	28362	0.78	1
GO:0072523	P	purine-containing compound catabolic process	5	9884	12	28362	0.46	1
GO:0034629	P	cellular protein complex localization	6	9884	13	28362	0.36	1
GO:0072525	P	pyridine-containing compound biosynthetic process	7	9884	22	28362	0.65	1
GO:0072527	P	pyrimidine-containing compound metabolic process	22	9884	65	28362	0.59	1
GO:0016246	P	RNA interference	18	9884	39	28362	0.2	1
GO:1903364	P	positive regulation of cellular protein catabolic process	5	9884	19	28362	0.78	1
GO:0046185	P	aldehyde catabolic process	6	9884	14	28362	0.42	1
GO:0048268	P	clathrin coat assembly	9	9884	15	28362	0.14	1
GO:1903362	P	regulation of cellular protein catabolic process	5	9884	21	28362	0.84	1
GO:0046189	P	phenol-containing compound biosynthetic process	5	9884	13	28362	0.51	1
GO:0061136	P	regulation of proteasomal protein catabolic process	5	9884	21	28362	0.84	1
GO:0009855	P	determination of bilateral symmetry	5	9884	5	28362	0.088	1
GO:0031123	P	RNA 3'-end processing	23	9884	43	28362	0.066	1
GO:0010817	P	regulation of hormone levels	106	9884	251	28362	0.055	1
GO:0002097	P	tRNA wobble base modification	5	9884	11	28362	0.4	1
GO:0046217	P	indole phytoalexin metabolic process	7	9884	14	28362	0.29	1
GO:0030433	P	ER-associated ubiquitin-dependent protein catabolic process	10	9884	29	28362	0.57	1
GO:0046219	P	indolalkylamine biosynthetic process	7	9884	21	28362	0.61	1
GO:0034754	P	cellular hormone metabolic process	18	9884	39	28362	0.2	1
GO:0055088	P	lipid homeostasis	15	9884	40	28362	0.46	1
GO:0005975	P	carbohydrate metabolic process	433	9884	1144	28362	0.072	1
[truncated: 1,359 more rows]
