# Supplementary material for: N4-acetyldeoxycytosine DNA modification marks euchromatin regions in Arabidopsis thaliana
Source: Genome Biol. 2022 Jan 3;23:5. doi: 10.1186/s13059-021-02578-7 (PMC8722123; doi:10.1186/s13059-021-02578-7)
Supplement: Supplementary file 5 — Additional file 5: Table S4. GO analysis of non-4acC expressed genes. [file 13059_2021_2578_MOESM5_ESM.xlsx]

## Sheet: non4acC-GO
Go analysis of non-4acC expressed genes
GO_acc	term_type	Term	queryitem	querytotal	bgitem	bgtotal	pvalue	FDR
GO:0044699	P	single-organism process	4464	11725	9448	28362	6.5e-20	1.3e-15
GO:0044710	P	single-organism metabolic process	2056	11725	3970	28362	3e-19	3e-15
GO:0044763	P	single-organism cellular process	3096	11725	6591	28362	1.1e-11	7.6e-08
GO:0051179	P	localization	1289	11725	2517	28362	4.4e-11	2.2e-07
GO:0051234	P	establishment of localization	1236	11725	2406	28362	6.7e-11	2.2e-07
GO:0006810	P	transport	1230	11725	2391	28362	5.8e-11	2.2e-07
GO:0050896	P	response to stimulus	2927	11725	6250	28362	1.5e-10	4.3e-07
GO:0071702	P	organic substance transport	678	11725	1234	28362	1.1e-09	2.6e-06
GO:0055114	P	oxidation-reduction process	823	11725	1566	28362	7.7e-09	1.7e-05
GO:0044281	P	small molecule metabolic process	828	11725	1597	28362	3.9e-08	7.8e-05
GO:0009056	P	catabolic process	749	11725	1430	28362	5.5e-08	0.0001
GO:0044248	P	cellular catabolic process	558	11725	1024	28362	7.3e-08	0.00012
GO:0006950	P	response to stress	1676	11725	3506	28362	1.1e-07	0.00016
GO:0033036	P	macromolecule localization	530	11725	996	28362	1.3e-06	0.0018
GO:0008104	P	protein localization	397	11725	715	28362	1.4e-06	0.0019
GO:0015031	P	protein transport	366	11725	653	28362	1.9e-06	0.0022
GO:0045184	P	establishment of protein localization	370	11725	661	28362	1.8e-06	0.0022
GO:0044712	P	single-organism catabolic process	330	11725	585	28362	4e-06	0.0038
GO:0044711	P	single-organism biosynthetic process	862	11725	1735	28362	3.4e-06	0.0038
GO:1901575	P	organic substance catabolic process	641	11725	1249	28362	3.7e-06	0.0038
GO:0042221	P	response to chemical	1358	11725	2853	28362	3.9e-06	0.0038
GO:0009628	P	response to abiotic stimulus	985	11725	2022	28362	7.3e-06	0.0066
GO:0055085	P	transmembrane transport	366	11725	667	28362	7.9e-06	0.0068
GO:0010035	P	response to inorganic substance	474	11725	926	28362	7.8e-05	0.064
GO:0051716	P	cellular response to stimulus	1331	11725	2856	28362	8e-05	0.064
GO:1902578	P	single-organism localization	523	11725	1040	28362	0.00012	0.095
GO:0044765	P	single-organism transport	505	11725	1004	28362	0.00016	0.12
GO:0043094	P	cellular metabolic compound salvage	70	11725	95	28362	0.00021	0.15
GO:0006082	P	organic acid metabolic process	545	11725	1099	28362	0.00024	0.17
GO:1902589	P	single-organism organelle organization	181	11725	316	28362	0.00031	0.21
GO:0006970	P	response to osmotic stress	331	11725	636	28362	0.00038	0.22
GO:0033554	P	cellular response to stress	433	11725	858	28362	0.00037	0.22
GO:0019637	P	organophosphate metabolic process	279	11725	524	28362	0.00038	0.22
GO:0022607	P	cellular component assembly	308	11725	586	28362	0.00037	0.22
GO:0043436	P	oxoacid metabolic process	483	11725	973	28362	0.0005	0.28
GO:0006996	P	organelle organization	645	11725	1335	28362	0.00051	0.28
GO:0009108	P	coenzyme biosynthetic process	88	11725	134	28362	0.00057	0.29
GO:0045087	P	innate immune response	182	11725	323	28362	0.00054	0.29
GO:0009651	P	response to salt stress	300	11725	574	28362	0.00057	0.29
GO:0006508	P	proteolysis	452	11725	907	28362	0.00059	0.3
GO:1901605	P	alpha-amino acid metabolic process	142	11725	242	28362	0.00063	0.31
GO:0019752	P	carboxylic acid metabolic process	431	11725	864	28362	0.00074	0.35
GO:0002376	P	immune system process	202	11725	369	28362	0.00083	0.38
GO:0044265	P	cellular macromolecule catabolic process	282	11725	541	28362	0.00092	0.41
GO:0006955	P	immune response	184	11725	333	28362	0.001	0.44
GO:0019748	P	secondary metabolic process	258	11725	492	28362	0.0012	0.5
GO:1901135	P	carbohydrate derivative metabolic process	328	11725	645	28362	0.0012	0.51
GO:0006811	P	ion transport	328	11725	645	28362	0.0012	0.51
GO:0006259	P	DNA metabolic process	279	11725	539	28362	0.0013	0.53
GO:0034613	P	cellular protein localization	219	11725	410	28362	0.0013	0.53
GO:0006839	P	mitochondrial transport	71	11725	107	28362	0.0015	0.55
GO:0070727	P	cellular macromolecule localization	233	11725	441	28362	0.0015	0.55
GO:0006520	P	cellular amino acid metabolic process	176	11725	320	28362	0.0015	0.55
GO:0010033	P	response to organic substance	938	11725	2023	28362	0.0014	0.55
GO:0044282	P	small molecule catabolic process	99	11725	162	28362	0.0015	0.55
GO:0065003	P	macromolecular complex assembly	224	11725	424	28362	0.0018	0.63
GO:0006979	P	response to oxidative stress	237	11725	453	28362	0.0019	0.65
GO:0006732	P	coenzyme metabolic process	148	11725	264	28362	0.0019	0.65
GO:0016192	P	vesicle-mediated transport	211	11725	397	28362	0.0019	0.65
GO:0009698	P	phenylpropanoid metabolic process	99	11725	164	28362	0.002	0.67
GO:0009699	P	phenylpropanoid biosynthetic process	77	11725	121	28362	0.0022	0.71
GO:0007010	P	cytoskeleton organization	105	11725	177	28362	0.0023	0.71
GO:0071705	P	nitrogen compound transport	183	11725	339	28362	0.0022	0.71
GO:0010038	P	response to metal ion	249	11725	481	28362	0.0023	0.71
GO:0034622	P	cellular macromolecular complex assembly	195	11725	365	28362	0.0023	0.71
GO:0022402	P	cell cycle process	197	11725	370	28362	0.0025	0.72
GO:0044723	P	single-organism carbohydrate metabolic process	309	11725	613	28362	0.0025	0.72
GO:0016043	P	cellular component organization	1120	11725	2456	28362	0.0024	0.72
GO:0009725	P	response to hormone	761	11725	1631	28362	0.0025	0.73
GO:0080134	P	regulation of response to stress	171	11725	316	28362	0.0028	0.78
GO:0006886	P	intracellular protein transport	187	11725	350	28362	0.0028	0.78
GO:0051186	P	cofactor metabolic process	205	11725	389	28362	0.0029	0.8
GO:0044283	P	small molecule biosynthetic process	326	11725	653	28362	0.0029	0.8
GO:0009617	P	response to bacterium	229	11725	441	28362	0.003	0.8
GO:0009057	P	macromolecule catabolic process	368	11725	747	28362	0.0031	0.83
GO:0051188	P	cofactor biosynthetic process	129	11725	229	28362	0.0032	0.83
GO:0009987	P	cellular process	5455	11725	12771	28362	0.0032	0.83
GO:0006629	P	lipid metabolic process	478	11725	994	28362	0.0033	0.84
GO:0048285	P	organelle fission	142	11725	257	28362	0.0035	0.86
GO:0007264	P	small GTPase mediated signal transduction	73	11725	116	28362	0.0035	0.86
GO:1901607	P	alpha-amino acid biosynthetic process	92	11725	154	28362	0.0035	0.87
GO:0001101	P	response to acid chemical	560	11725	1181	28362	0.0036	0.87
GO:0051641	P	cellular localization	301	11725	601	28362	0.0036	0.87
GO:0071840	P	cellular component organization or biogenesis	1268	11725	2812	28362	0.0037	0.87
GO:0007126	P	meiotic nuclear division	64	11725	99	28362	0.0038	0.89
GO:0016054	P	organic acid catabolic process	75	11725	121	28362	0.0041	0.94
GO:0000280	P	nuclear division	121	11725	215	28362	0.0042	0.97
GO:0090407	P	organophosphate biosynthetic process	158	11725	293	28362	0.0043	0.97
GO:0055086	P	nucleobase-containing small molecule metabolic process	194	11725	370	28362	0.0043	0.97
GO:1903046	P	meiotic cell cycle process	66	11725	104	28362	0.0046	1
GO:0009414	P	response to water deprivation	183	11725	347	28362	0.0046	1
GO:0046434	P	organophosphate catabolic process	14	11725	27	28362	0.3	1
GO:0046341	P	CDP-diacylglycerol metabolic process	9	11725	17	28362	0.34	1
GO:0080147	P	root hair cell development	35	11725	79	28362	0.4	1
GO:0034605	P	cellular response to heat	13	11725	31	28362	0.54	1
GO:0046348	P	amino sugar catabolic process	10	11725	24	28362	0.56	1
GO:0051656	P	establishment of organelle localization	14	11725	40	28362	0.75	1
GO:0051651	P	maintenance of location in cell	16	11725	32	28362	0.32	1
GO:0051650	P	establishment of vesicle localization	6	11725	12	28362	0.44	1
GO:0051495	P	positive regulation of cytoskeleton organization	18	11725	27	28362	0.08	1
GO:0051494	P	negative regulation of cytoskeleton organization	11	11725	21	28362	0.32	1
GO:0051493	P	regulation of cytoskeleton organization	35	11725	56	28362	0.037	1
GO:0030855	P	epithelial cell differentiation	5	11725	19	28362	0.87	1
GO:0007088	P	regulation of mitotic nuclear division	10	11725	15	28362	0.17	1
GO:0046501	P	protoporphyrinogen IX metabolic process	8	11725	15	28362	0.35	1
GO:0046500	P	S-adenosylmethionine metabolic process	6	11725	10	28362	0.32	1
GO:0006284	P	base-excision repair	16	11725	31	28362	0.28	1
GO:0045851	P	pH reduction	7	11725	9	28362	0.16	1
GO:0006282	P	regulation of DNA repair	10	11725	17	28362	0.24	1
GO:0006281	P	DNA repair	155	11725	295	28362	0.0093	1
GO:0015849	P	organic acid transport	35	11725	52	28362	0.018	1
GO:0045859	P	regulation of protein kinase activity	22	11725	58	28362	0.67	1
GO:0043902	P	positive regulation of multi-organism process	10	11725	24	28362	0.56	1
GO:0050777	P	negative regulation of immune response	10	11725	14	28362	0.13	1
GO:0031109	P	microtubule polymerization or depolymerization	11	11725	21	28362	0.32	1
GO:0006289	P	nucleotide-excision repair	19	11725	31	28362	0.12	1
GO:0050832	P	defense response to fungus	184	11725	504	28362	0.93	1
GO:0010206	P	photosystem II repair	5	11725	13	28362	0.64	1
GO:0006570	P	tyrosine metabolic process	6	11725	11	28362	0.38	1
GO:0006573	P	valine metabolic process	6	11725	18	28362	0.75	1
GO:0006575	P	cellular modified amino acid metabolic process	38	11725	69	28362	0.095	1
GO:0006576	P	cellular biogenic amine metabolic process	33	11725	57	28362	0.078	1
GO:0034284	P	response to monosaccharide	23	11725	56	28362	0.55	1
GO:0051783	P	regulation of nuclear division	16	11725	26	28362	0.14	1
GO:0051781	P	positive regulation of cell division	5	11725	8	28362	0.32	1
GO:0051784	P	negative regulation of nuclear division	7	11725	11	28362	0.25	1
GO:0006378	P	mRNA polyadenylation	6	11725	18	28362	0.75	1
GO:0006379	P	mRNA cleavage	8	11725	21	28362	0.65	1
GO:0060260	P	regulation of transcription initiation from RNA polymerase II promoter	6	11725	10	28362	0.32	1
GO:0060261	P	positive regulation of transcription initiation from RNA polymerase II promoter	6	11725	10	28362	0.32	1
GO:0048563	P	post-embryonic organ morphogenesis	13	11725	46	28362	0.92	1
GO:0048569	P	post-embryonic organ development	81	11725	175	28362	0.22	1
GO:0006591	P	ornithine metabolic process	5	11725	8	28362	0.32	1
GO:0006596	P	polyamine biosynthetic process	7	11725	12	28362	0.31	1
GO:0017004	P	cytochrome complex assembly	16	11725	24	28362	0.095	1
GO:0006595	P	polyamine metabolic process	12	11725	20	28362	0.2	1
GO:0061647	P	histone H3-K9 modification	8	11725	16	28362	0.4	1
GO:0061640	P	cytoskeleton-dependent cytokinesis	36	11725	69	28362	0.15	1
GO:0046653	P	tetrahydrofolate metabolic process	17	11725	28	28362	0.14	1
GO:0050789	P	regulation of biological process	2233	11725	5306	28362	0.22	1
GO:0015996	P	chlorophyll catabolic process	11	11725	18	28362	0.2	1
GO:0015994	P	chlorophyll metabolic process	37	11725	85	28362	0.43	1
GO:0015995	P	chlorophyll biosynthetic process	24	11725	61	28362	0.62	1
GO:0015992	P	proton transport	38	11725	74	28362	0.16	1
GO:0015991	P	ATP hydrolysis coupled proton transport	19	11725	31	28362	0.12	1
GO:0009863	P	salicylic acid mediated signaling pathway	32	11725	56	28362	0.09	1
GO:0009862	P	systemic acquired resistance, salicylic acid mediated signaling pathway	9	11725	14	28362	0.21	1
GO:0009861	P	jasmonic acid and ethylene-dependent systemic resistance	6	11725	15	28362	0.61	1
GO:0009860	P	pollen tube growth	44	11725	138	28362	0.95	1
GO:0009867	P	jasmonic acid mediated signaling pathway	39	11725	84	28362	0.3	1
GO:0042558	P	pteridine-containing compound metabolic process	22	11725	38	28362	0.13	1
GO:0042559	P	pteridine-containing compound biosynthetic process	13	11725	25	28362	0.3	1
GO:0006112	P	energy reserve metabolic process	11	11725	18	28362	0.2	1
GO:0006119	P	oxidative phosphorylation	23	11725	33	28362	0.039	1
GO:0007623	P	circadian rhythm	59	11725	134	28362	0.37	1
GO:0019852	P	L-ascorbic acid metabolic process	14	11725	25	28362	0.23	1
GO:0006624	P	vacuolar protein processing	5	11725	6	28362	0.19	1
GO:0006625	P	protein targeting to peroxisome	7	11725	13	28362	0.36	1
GO:0006626	P	protein targeting to mitochondrion	29	11725	42	28362	0.024	1
GO:0006621	P	protein retention in ER lumen	5	11725	7	28362	0.26	1
GO:0006623	P	protein targeting to vacuole	19	11725	37	28362	0.26	1
GO:0009260	P	ribonucleotide biosynthetic process	48	11725	101	28362	0.24	1
GO:0009263	P	deoxyribonucleotide biosynthetic process	5	11725	9	28362	0.39	1
GO:0009262	P	deoxyribonucleotide metabolic process	6	11725	11	28362	0.38	1
GO:0070897	P	DNA-templated transcriptional preinitiation complex assembly	6	11725	14	28362	0.55	1
GO:0009267	P	cellular response to starvation	56	11725	153	28362	0.8	1
GO:0009266	P	response to temperature stimulus	244	11725	559	28362	0.25	1
GO:0042435	P	indole-containing compound biosynthetic process	25	11725	43	28362	0.11	1
GO:0042436	P	indole-containing compound catabolic process	6	11725	9	28362	0.26	1
GO:0042430	P	indole-containing compound metabolic process	38	11725	77	28362	0.21	1
GO:0010346	P	shoot axis formation	10	11725	25	28362	0.6	1
GO:0019856	P	pyrimidine nucleobase biosynthetic process	9	11725	14	28362	0.21	1
GO:0050658	P	RNA transport	31	11725	72	28362	0.46	1
GO:0043207	P	response to external biotic stimulus	536	11725	1212	28362	0.097	1
GO:0050657	P	nucleic acid transport	31	11725	72	28362	0.46	1
GO:0048367	P	shoot system development	335	11725	896	28362	0.95	1
GO:0048366	P	leaf development	139	11725	356	28362	0.73	1
GO:0048364	P	root development	207	11725	482	28362	0.34	1
GO:0006002	P	fructose 6-phosphate metabolic process	7	11725	13	28362	0.36	1
GO:0006022	P	aminoglycan metabolic process	10	11725	27	28362	0.68	1
GO:0006751	P	glutathione catabolic process	5	11725	8	28362	0.32	1
GO:0006020	P	inositol metabolic process	9	11725	15	28362	0.25	1
GO:0006021	P	inositol biosynthetic process	5	11725	6	28362	0.19	1
GO:0006754	P	ATP biosynthetic process	16	11725	39	28362	0.56	1
GO:0006757	P	ATP generation from ADP	34	11725	71	28362	0.27	1
GO:0048638	P	regulation of developmental growth	47	11725	123	28362	0.7	1
GO:1904029	P	regulation of cyclin-dependent protein kinase activity	10	11725	27	28362	0.68	1
GO:0051123	P	RNA polymerase II transcriptional preinitiation complex assembly	6	11725	14	28362	0.55	1
GO:0043648	P	dicarboxylic acid metabolic process	39	11725	71	28362	0.094	1
GO:0051129	P	negative regulation of cellular component organization	28	11725	49	28362	0.11	1
GO:0051128	P	regulation of cellular component organization	148	11725	286	28362	0.016	1
GO:0031497	P	chromatin assembly	15	11725	39	28362	0.64	1
GO:0098732	P	macromolecule deacylation	7	11725	25	28362	0.87	1
GO:0098739	P	import across plasma membrane	6	11725	12	28362	0.44	1
GO:0014070	P	response to organic cyclic compound	173	11725	405	28362	0.37	1
GO:0009395	P	phospholipid catabolic process	10	11725	13	28362	0.1	1
GO:0009394	P	2'-deoxyribonucleotide metabolic process	5	11725	8	28362	0.32	1
GO:0042723	P	thiamine-containing compound metabolic process	7	11725	10	28362	0.2	1
GO:0009396	P	folic acid-containing compound biosynthetic process	12	11725	23	28362	0.31	1
GO:0000288	P	nuclear-transcribed mRNA catabolic process, deadenylation-dependent decay	16	11725	33	28362	0.35	1
GO:0000289	P	nuclear-transcribed mRNA poly(A) tail shortening	8	11725	18	28362	0.51	1
GO:0042727	P	flavin-containing compound biosynthetic process	6	11725	11	28362	0.38	1
GO:0042726	P	flavin-containing compound metabolic process	9	11725	14	28362	0.21	1
GO:0000281	P	mitotic cytokinesis	33	11725	65	28362	0.2	1
GO:0060284	P	regulation of cell development	8	11725	28	28362	0.87	1
GO:1902850	P	microtubule cytoskeleton organization involved in mitosis	5	11725	6	28362	0.19	1
GO:0008284	P	positive regulation of cell proliferation	13	11725	29	28362	0.46	1
GO:0008285	P	negative regulation of cell proliferation	5	11725	16	28362	0.78	1
GO:0006892	P	post-Golgi vesicle-mediated transport	9	11725	21	28362	0.53	1
GO:0090068	P	positive regulation of cell cycle process	12	11725	22	28362	0.27	1
GO:0051017	P	actin filament bundle assembly	12	11725	22	28362	0.27	1
GO:0010496	P	intercellular transport	5	11725	17	28362	0.82	1
GO:0006974	P	cellular response to DNA damage stimulus	169	11725	318	28362	0.005	1
GO:0006890	P	retrograde vesicle-mediated transport, Golgi to ER	10	11725	17	28362	0.24	1
GO:0006972	P	hyperosmotic response	41	11725	75	28362	0.091	1
GO:0009648	P	photoperiodism	44	11725	104	28362	0.48	1
GO:0044257	P	cellular protein catabolic process	226	11725	444	28362	0.0062	1
GO:0009646	P	response to absence of light	22	11725	35	28362	0.082	1
GO:0044255	P	cellular lipid metabolic process	300	11725	649	28362	0.057	1
GO:0009644	P	response to high light intensity	34	11725	76	28362	0.39	1
GO:0009135	P	purine nucleoside diphosphate metabolic process	34	11725	73	28362	0.32	1
GO:0009641	P	shade avoidance	9	11725	20	28362	0.49	1
GO:0009640	P	photomorphogenesis	45	11725	86	28362	0.12	1
GO:0010492	P	maintenance of shoot apical meristem identity	5	11725	14	28362	0.69	1
GO:0018107	P	peptidyl-threonine phosphorylation	5	11725	19	28362	0.87	1
GO:0018105	P	peptidyl-serine phosphorylation	34	11725	76	28362	0.39	1
GO:0022406	P	membrane docking	35	11725	72	28362	0.25	1
GO:0009870	P	defense response signaling pathway, resistance gene-dependent	10	11725	15	28362	0.17	1
GO:0009704	P	de-etiolation	9	11725	11	28362	0.099	1
GO:0051307	P	meiotic chromosome separation	6	11725	13	28362	0.5	1
GO:0043631	P	RNA polyadenylation	7	11725	19	28362	0.67	1
GO:0043632	P	modification-dependent macromolecule catabolic process	184	11725	380	28362	0.043	1
GO:0051304	P	chromosome separation	16	11725	28	28362	0.19	1
GO:0008356	P	asymmetric cell division	8	11725	21	28362	0.65	1
GO:0051302	P	regulation of cell division	20	11725	49	28362	0.56	1
GO:0051301	P	cell division	177	11725	358	28362	0.029	1
GO:0009733	P	response to auxin	200	11725	407	28362	0.025	1
GO:0009737	P	response to abscisic acid	263	11725	578	28362	0.1	1
GO:0009736	P	cytokinin-activated signaling pathway	26	11725	70	28362	0.72	1
GO:0009735	P	response to cytokinin	113	11725	244	28362	0.17	1
GO:0009734	P	auxin-activated signaling pathway	86	11725	190	28362	0.26	1
GO:0016117	P	carotenoid biosynthetic process	15	11725	34	28362	0.47	1
GO:0009739	P	response to gibberellin	61	11725	152	28362	0.6	1
GO:0009738	P	abscisic acid-activated signaling pathway	102	11725	243	28362	0.47	1
GO:2000112	P	regulation of cellular macromolecule biosynthetic process	980	11725	2657	28362	1	1
GO:0019566	P	arabinose metabolic process	5	11725	6	28362	0.19	1
GO:0031327	P	negative regulation of cellular biosynthetic process	113	11725	355	28362	0.99	1
GO:0080188	P	RNA-directed DNA methylation	6	11725	21	28362	0.85	1
GO:0080186	P	developmental vegetative growth	5	11725	10	28362	0.46	1
GO:0070828	P	heterochromatin organization	6	11725	12	28362	0.44	1
GO:0019742	P	pentacyclic triterpenoid metabolic process	5	11725	10	28362	0.46	1
GO:0019740	P	nitrogen utilization	5	11725	7	28362	0.26	1
GO:0019747	P	regulation of isoprenoid metabolic process	7	11725	17	28362	0.58	1
GO:0019217	P	regulation of fatty acid metabolic process	10	11725	18	28362	0.29	1
GO:0019216	P	regulation of lipid metabolic process	25	11725	54	28362	0.36	1
GO:0019219	P	regulation of nucleobase-containing compound metabolic process	962	11725	2529	28362	0.99	1
GO:0070085	P	glycosylation	57	11725	107	28362	0.073	1
GO:0044003	P	modification by symbiont of host morphology or physiology	17	11725	30	28362	0.19	1
GO:0051273	P	beta-glucan metabolic process	38	11725	91	28362	0.51	1
GO:0051276	P	chromosome organization	216	11725	482	28362	0.17	1
GO:0051275	P	beta-glucan catabolic process	12	11725	25	28362	0.39	1
GO:0051274	P	beta-glucan biosynthetic process	25	11725	64	28362	0.63	1
GO:0019693	P	ribose phosphate metabolic process	125	11725	245	28362	0.032	1
GO:0019692	P	deoxyribose phosphate metabolic process	5	11725	8	28362	0.32	1
GO:2000022	P	regulation of jasmonic acid mediated signaling pathway	13	11725	26	28362	0.34	1
GO:2000026	P	regulation of multicellular organismal development	172	11725	442	28362	0.76	1
GO:2000027	P	regulation of organ morphogenesis	8	11725	13	28362	0.25	1
GO:2000756	P	regulation of peptidyl-lysine acetylation	7	11725	12	28362	0.31	1
GO:2000757	P	negative regulation of peptidyl-lysine acetylation	5	11725	8	28362	0.32	1
GO:0035434	P	copper ion transmembrane transport	6	11725	7	28362	0.15	1
GO:2000028	P	regulation of photoperiodism, flowering	16	11725	42	28362	0.66	1
GO:0019363	P	pyridine nucleotide biosynthetic process	9	11725	13	28362	0.17	1
GO:0019362	P	pyridine nucleotide metabolic process	56	11725	117	28362	0.2	1
GO:0016114	P	terpenoid biosynthetic process	49	11725	120	28362	0.56	1
GO:2000242	P	negative regulation of reproductive process	23	11725	61	28362	0.69	1
GO:2000243	P	positive regulation of reproductive process	21	11725	59	28362	0.76	1
GO:2000241	P	regulation of reproductive process	92	11725	266	28362	0.94	1
GO:0071484	P	cellular response to light intensity	6	11725	10	28362	0.32	1
GO:0043449	P	cellular alkene metabolic process	16	11725	32	28362	0.32	1
GO:0015766	P	disaccharide transport	7	11725	18	28362	0.63	1
GO:0007165	P	signal transduction	879	11725	1965	28362	0.023	1
GO:0007166	P	cell surface receptor signaling pathway	81	11725	234	28362	0.93	1
GO:0007167	P	enzyme linked receptor protein signaling pathway	39	11725	130	28362	0.97	1
GO:0007169	P	transmembrane receptor protein tyrosine kinase signaling pathway	39	11725	130	28362	0.97	1
GO:0019674	P	NAD metabolic process	10	11725	18	28362	0.29	1
GO:1901001	P	negative regulation of response to salt stress	6	11725	9	28362	0.26	1
GO:1901000	P	regulation of response to salt stress	9	11725	21	28362	0.53	1
GO:0071331	P	cellular response to hexose stimulus	8	11725	17	28362	0.46	1
GO:0071333	P	cellular response to glucose stimulus	8	11725	15	28362	0.35	1
GO:0001906	P	cell killing	65	11725	274	28362	1	1
GO:0052173	P	response to defenses of other organism involved in symbiotic interaction	8	11725	13	28362	0.25	1
GO:0042326	P	negative regulation of phosphorylation	5	11725	13	28362	0.64	1
GO:1903959	P	regulation of anion transmembrane transport	6	11725	11	28362	0.38	1
GO:0034285	P	response to disaccharide	27	11725	65	28362	0.53	1
GO:1900376	P	regulation of secondary metabolite biosynthetic process	11	11725	22	28362	0.36	1
GO:0016567	P	protein ubiquitination	206	11725	526	28362	0.76	1
GO:0009130	P	pyrimidine nucleoside monophosphate biosynthetic process	8	11725	16	28362	0.4	1
GO:0016569	P	covalent chromatin modification	91	11725	228	28362	0.63	1
GO:0045841	P	negative regulation of mitotic metaphase/anaphase transition	5	11725	8	28362	0.32	1
GO:0015851	P	nucleobase transport	12	11725	28	28362	0.52	1
GO:0015850	P	organic hydroxy compound transport	7	11725	10	28362	0.2	1
GO:0046246	P	terpene biosynthetic process	7	11725	15	28362	0.47	1
GO:0006298	P	mismatch repair	11	11725	17	28362	0.17	1
GO:0015858	P	nucleoside transport	11	11725	14	28362	0.084	1
GO:0050826	P	response to freezing	12	11725	21	28362	0.24	1
GO:0050829	P	defense response to Gram-negative bacterium	5	11725	10	28362	0.46	1
GO:0046513	P	ceramide biosynthetic process	5	11725	8	28362	0.32	1
GO:0046087	P	cytidine metabolic process	5	11725	8	28362	0.32	1
GO:0006566	P	threonine metabolic process	6	11725	13	28362	0.5	1
GO:0071395	P	cellular response to jasmonic acid stimulus	40	11725	87	28362	0.32	1
GO:0006563	P	L-serine metabolic process	16	11725	30	28362	0.25	1
GO:0006561	P	proline biosynthetic process	7	11725	9	28362	0.16	1
GO:0006560	P	proline metabolic process	11	11725	14	28362	0.084	1
GO:0097164	P	ammonium ion metabolic process	18	11725	20	28362	0.014	1
GO:0006568	P	tryptophan metabolic process	17	11725	29	28362	0.16	1
GO:0045824	P	negative regulation of innate immune response	10	11725	13	28362	0.1	1
GO:0006364	P	rRNA processing	43	11725	185	28362	1	1
GO:0006367	P	transcription initiation from RNA polymerase II promoter	11	11725	29	28362	0.65	1
GO:0006366	P	transcription from RNA polymerase II promoter	151	11725	380	28362	0.68	1
GO:0007186	P	G-protein coupled receptor signaling pathway	10	11725	21	28362	0.42	1
GO:0035383	P	thioester metabolic process	18	11725	33	28362	0.21	1
GO:0035384	P	thioester biosynthetic process	11	11725	20	28362	0.28	1
GO:0090351	P	seedling development	82	11725	177	28362	0.21	1
GO:0050793	P	regulation of developmental process	258	11725	627	28362	0.54	1
GO:0050792	P	regulation of viral process	8	11725	15	28362	0.35	1
GO:0050790	P	regulation of catalytic activity	97	11725	213	28362	0.23	1
GO:0017014	P	protein nitrosylation	7	11725	16	28362	0.53	1
GO:0006586	P	indolalkylamine metabolic process	17	11725	29	28362	0.16	1
GO:0061077	P	chaperone-mediated protein folding	16	11725	28	28362	0.19	1
GO:0042545	P	cell wall modification	54	11725	156	28362	0.89	1
GO:0042547	P	cell wall modification involved in multidimensional cell growth	12	11725	28	28362	0.52	1
GO:0034389	P	lipid particle organization	5	11725	9	28362	0.39	1
GO:0052315	P	phytoalexin biosynthetic process	7	11725	14	28362	0.42	1
GO:0052314	P	phytoalexin metabolic process	7	11725	14	28362	0.42	1
GO:0052317	P	camalexin metabolic process	7	11725	13	28362	0.36	1
GO:0009819	P	drought recovery	5	11725	11	28362	0.52	1
GO:0009816	P	defense response to bacterium, incompatible interaction	22	11725	43	28362	0.25	1
GO:0009817	P	defense response to fungus, incompatible interaction	28	11725	47	28362	0.081	1
GO:0009814	P	defense response, incompatible interaction	94	11725	170	28362	0.015	1
GO:0033866	P	nucleoside bisphosphate biosynthetic process	8	11725	10	28362	0.12	1
GO:0009813	P	flavonoid biosynthetic process	47	11725	93	28362	0.15	1
GO:0033865	P	nucleoside bisphosphate metabolic process	10	11725	14	28362	0.13	1
GO:0043155	P	negative regulation of photosynthesis, light reaction	8	11725	14	28362	0.3	1
GO:0051177	P	meiotic sister chromatid cohesion	11	11725	13	28362	0.063	1
GO:0006102	P	isocitrate metabolic process	8	11725	11	28362	0.16	1
GO:0010119	P	regulation of stomatal movement	30	11725	67	28362	0.39	1
GO:0006109	P	regulation of carbohydrate metabolic process	23	11725	47	28362	0.29	1
GO:0006108	P	malate metabolic process	9	11725	18	28362	0.39	1
GO:0010118	P	stomatal movement	52	11725	109	28362	0.22	1
GO:0006633	P	fatty acid biosynthetic process	62	11725	158	28362	0.66	1
GO:0006631	P	fatty acid metabolic process	108	11725	252	28362	0.4	1
GO:0071470	P	cellular response to osmotic stress	23	11725	46	28362	0.27	1
GO:0006637	P	acyl-CoA metabolic process	18	11725	33	28362	0.21	1
GO:0006636	P	unsaturated fatty acid biosynthetic process	14	11725	24	28362	0.2	1
GO:0006635	P	fatty acid beta-oxidation	23	11725	39	28362	0.11	1
GO:0010564	P	regulation of cell cycle process	45	11725	86	28362	0.12	1
GO:0006639	P	acylglycerol metabolic process	7	11725	24	28362	0.85	1
GO:0006638	P	neutral lipid metabolic process	7	11725	24	28362	0.85	1
GO:0010565	P	regulation of cellular ketone metabolic process	30	11725	61	28362	0.25	1
GO:0042401	P	cellular biogenic amine biosynthetic process	24	11725	39	28362	0.082	1
GO:0042402	P	cellular biogenic amine catabolic process	5	11725	9	28362	0.39	1
GO:0009250	P	glucan biosynthetic process	59	11725	120	28362	0.16	1
GO:0009251	P	glucan catabolic process	23	11725	44	28362	0.22	1
GO:0070887	P	cellular response to chemical stimulus	531	11725	1176	28362	0.045	1
GO:0006457	P	protein folding	122	11725	247	28362	0.061	1
GO:0010117	P	photoprotection	6	11725	7	28362	0.15	1
GO:0009893	P	positive regulation of metabolic process	202	11725	535	28362	0.88	1
GO:0070925	P	organelle assembly	49	11725	87	28362	0.052	1
GO:0048825	P	cotyledon development	11	11725	48	28362	0.98	1
GO:0048826	P	cotyledon morphogenesis	5	11725	21	28362	0.91	1
GO:0048827	P	phyllome development	190	11725	508	28362	0.89	1
GO:0009926	P	auxin polar transport	49	11725	91	28362	0.082	1
GO:0006749	P	glutathione metabolic process	7	11725	16	28362	0.53	1
GO:0031399	P	regulation of protein modification process	49	11725	115	28362	0.46	1
GO:0031396	P	regulation of protein ubiquitination	6	11725	13	28362	0.5	1
GO:0006030	P	chitin metabolic process	10	11725	24	28362	0.56	1
GO:0006744	P	ubiquinone biosynthetic process	10	11725	13	28362	0.1	1
GO:0006743	P	ubiquinone metabolic process	10	11725	13	28362	0.1	1
GO:0048829	P	root cap development	6	11725	15	28362	0.61	1
GO:0008037	P	cell recognition	22	11725	45	28362	0.3	1
GO:0006458	P	'de novo' protein folding	9	11725	14	28362	0.21	1
GO:0048608	P	reproductive structure development	485	11725	1265	28362	0.93	1
GO:0048609	P	multicellular organismal reproductive process	65	11725	153	28362	0.45	1
GO:1902593	P	single-organism nuclear import	20	11725	51	28362	0.62	1
GO:0031627	P	telomeric loop formation	7	11725	15	28362	0.47	1
GO:0000291	P	nuclear-transcribed mRNA catabolic process, exonucleolytic	5	11725	9	28362	0.39	1
GO:0010052	P	guard cell differentiation	5	11725	15	28362	0.74	1
GO:1902680	P	positive regulation of RNA biosynthetic process	122	11725	348	28362	0.95	1
GO:0090150	P	establishment of protein localization to membrane	21	11725	48	28362	0.46	1
GO:0048731	P	system development	768	11725	1929	28362	0.83	1
GO:0043933	P	macromolecular complex subunit organization	362	11725	745	28362	0.0061	1
GO:0042168	P	heme metabolic process	17	11725	28	28362	0.14	1
GO:0010109	P	regulation of photosynthesis	18	11725	39	28362	0.4	1
GO:0010106	P	cellular response to iron ion starvation	5	11725	8	28362	0.32	1
GO:0009106	P	lipoate metabolic process	5	11725	7	28362	0.26	1
GO:0009107	P	lipoate biosynthetic process	5	11725	7	28362	0.26	1
GO:0009100	P	glycoprotein metabolic process	58	11725	107	28362	0.058	1
GO:0010103	P	stomatal complex morphogenesis	7	11725	26	28362	0.89	1
GO:0010101	P	post-embryonic root morphogenesis	35	11725	63	28362	0.099	1
GO:0090627	P	plant epidermal cell differentiation	64	11725	146	28362	0.37	1
GO:0090626	P	plant epidermis morphogenesis	33	11725	87	28362	0.7	1
GO:0018377	P	protein myristoylation	25	11725	48	28362	0.21	1
GO:0031537	P	regulation of anthocyanin metabolic process	10	11725	25	28362	0.6	1
GO:0072330	P	monocarboxylic acid biosynthetic process	109	11725	251	28362	0.35	1
GO:0018119	P	peptidyl-cysteine S-nitrosylation	7	11725	16	28362	0.53	1
GO:0022414	P	reproductive process	680	11725	1715	28362	0.83	1
GO:0022411	P	cellular component disassembly	38	11725	73	28362	0.15	1
GO:0072593	P	reactive oxygen species metabolic process	86	11725	169	28362	0.067	1
GO:0022412	P	cellular process involved in reproduction in multicellular organism	15	11725	41	28362	0.7	1
GO:0052306	P	modulation by organism of innate immune response in other organism involved in symbiotic interaction	6	11725	9	28362	0.26	1
GO:0001731	P	formation of translation preinitiation complex	6	11725	12	28362	0.44	1
GO:0043624	P	cellular protein complex disassembly	33	11725	55	28362	0.059	1
GO:0043623	P	cellular protein complex assembly	111	11725	197	28362	0.0058	1
GO:0043622	P	cortical microtubule organization	16	11725	25	28362	0.12	1
GO:0008610	P	lipid biosynthetic process	237	11725	522	28362	0.12	1
GO:0009746	P	response to hexose	21	11725	52	28362	0.58	1
GO:0009744	P	response to sucrose	26	11725	62	28362	0.52	1
GO:0009742	P	brassinosteroid mediated signaling pathway	28	11725	71	28362	0.62	1
GO:0009743	P	response to carbohydrate	52	11725	133	28362	0.66	1
GO:0009740	P	gibberellic acid mediated signaling pathway	32	11725	82	28362	0.64	1
GO:0009741	P	response to brassinosteroid	35	11725	95	28362	0.75	1
GO:0052305	P	positive regulation by organism of innate immune response in other organism involved in symbiotic interaction	6	11725	9	28362	0.26	1
GO:0009749	P	response to glucose	19	11725	47	28362	0.58	1
GO:0080170	P	hydrogen peroxide transmembrane transport	5	11725	5	28362	0.14	1
GO:0052308	P	pathogen-associated molecular pattern dependent modulation by organism of innate immune response in other organism involved in symbiotic interaction	6	11725	9	28362	0.26	1
GO:0006997	P	nucleus organization	18	11725	54	28362	0.82	1
GO:0019220	P	regulation of phosphate metabolic process	44	11725	85	28362	0.13	1
GO:0019222	P	regulation of metabolic process	1236	11725	3181	28362	0.98	1
GO:1901362	P	organic cyclic compound biosynthetic process	1292	11725	3174	28362	0.7	1
GO:1901360	P	organic cyclic compound metabolic process	1953	11725	4700	28362	0.42	1
GO:1901361	P	organic cyclic compound catabolic process	101	11725	183	28362	0.012	1
GO:0051205	P	protein insertion into membrane	5	11725	10	28362	0.46	1
GO:0040020	P	regulation of meiotic nuclear division	6	11725	11	28362	0.38	1
GO:0016998	P	cell wall macromolecule catabolic process	21	11725	31	28362	0.056	1
GO:0060918	P	auxin transport	55	11725	100	28362	0.054	1
GO:0040029	P	regulation of gene expression, epigenetic	68	11725	226	28362	0.99	1
GO:2000031	P	regulation of salicylic acid mediated signaling pathway	13	11725	21	28362	0.17	1
GO:2000030	P	regulation of response to red or far red light	15	11725	37	28362	0.58	1
GO:2000033	P	regulation of seed dormancy process	6	11725	12	28362	0.44	1
GO:2000034	P	regulation of seed maturation	9	11725	20	28362	0.49	1
GO:0019359	P	nicotinamide nucleotide biosynthetic process	6	11725	10	28362	0.32	1
GO:0015718	P	monocarboxylic acid transport	12	11725	25	28362	0.39	1
GO:0015711	P	organic anion transport	62	11725	103	28362	0.013	1
GO:0000162	P	tryptophan biosynthetic process	14	11725	21	28362	0.11	1
GO:0072657	P	protein localization to membrane	21	11725	48	28362	0.46	1
GO:0072655	P	establishment of protein localization to mitochondrion	29	11725	42	28362	0.024	1
GO:0071695	P	anatomical structure maturation	6	11725	13	28362	0.5	1
GO:0016197	P	endosomal transport	28	11725	51	28362	0.14	1
GO:0044700	P	single organism signaling	884	11725	1995	28362	0.04	1
GO:0044703	P	multi-organism reproductive process	145	11725	368	28362	0.7	1
GO:0044702	P	single organism reproductive process	612	11725	1544	28362	0.82	1
GO:1901564	P	organonitrogen compound metabolic process	946	11725	2569	28362	1	1
GO:1901565	P	organonitrogen compound catabolic process	90	11725	164	28362	0.019	1
GO:0044707	P	single-multicellular organism process	1189	11725	2875	28362	0.5	1
GO:0044706	P	multi-multicellular organism process	98	11725	268	28362	0.87	1
GO:0071322	P	cellular response to carbohydrate stimulus	22	11725	52	28362	0.51	1
GO:0051510	P	regulation of unidimensional cell growth	16	11725	45	28362	0.74	1
GO:0071326	P	cellular response to monosaccharide stimulus	8	11725	17	28362	0.46	1
GO:0071324	P	cellular response to disaccharide stimulus	6	11725	9	28362	0.26	1
GO:0010439	P	regulation of glucosinolate biosynthetic process	7	11725	9	28362	0.16	1
GO:0045492	P	xylan biosynthetic process	13	11725	32	28362	0.58	1
GO:0045490	P	pectin catabolic process	32	11725	96	28362	0.88	1
GO:0070507	P	regulation of microtubule cytoskeleton organization	5	11725	11	28362	0.52	1
GO:0071103	P	DNA conformation change	38	11725	85	28362	0.38	1
GO:0042391	P	regulation of membrane potential	10	11725	31	28362	0.8	1
GO:0033674	P	positive regulation of kinase activity	10	11725	32	28362	0.83	1
GO:0042398	P	cellular modified amino acid biosynthetic process	15	11725	29	28362	0.29	1
GO:0008272	P	sulfate transport	5	11725	13	28362	0.64	1
GO:0042157	P	lipoprotein metabolic process	42	11725	71	28362	0.042	1
GO:0042158	P	lipoprotein biosynthetic process	41	11725	70	28362	0.049	1
GO:0043543	P	protein acylation	55	11725	96	28362	0.034	1
GO:0043547	P	positive regulation of GTPase activity	7	11725	12	28362	0.31	1
GO:0043545	P	molybdopterin cofactor metabolic process	6	11725	8	28362	0.2	1
GO:0043549	P	regulation of kinase activity	24	11725	60	28362	0.6	1
GO:0016575	P	histone deacetylation	5	11725	23	28362	0.94	1
GO:0016571	P	histone methylation	25	11725	65	28362	0.66	1
GO:0016570	P	histone modification	60	11725	142	28362	0.47	1
GO:0016573	P	histone acetylation	27	11725	41	28362	0.042	1
GO:0071215	P	cellular response to abscisic acid stimulus	112	11725	267	28362	0.47	1
GO:0071214	P	cellular response to abiotic stimulus	107	11725	202	28362	0.023	1
GO:0016579	P	protein deubiquitination	22	11725	47	28362	0.36	1
GO:0044270	P	cellular nitrogen compound catabolic process	85	11725	160	28362	0.037	1
GO:0046700	P	heterocycle catabolic process	85	11725	157	28362	0.027	1
GO:0012501	P	programmed cell death	77	11725	147	28362	0.054	1
GO:0052255	P	modulation by organism of defense response of other organism involved in symbiotic interaction	8	11725	13	28362	0.25	1
GO:0052257	P	pathogen-associated molecular pattern dependent induction by organism of innate immune response of other organism involved in symbiotic interaction	6	11725	9	28362	0.26	1
GO:0010605	P	negative regulation of macromolecule metabolic process	160	11725	480	28362	0.99	1
GO:0010604	P	positive regulation of macromolecule metabolic process	178	11725	482	28362	0.91	1
GO:0043090	P	amino acid import	9	11725	13	28362	0.17	1
GO:0040008	P	regulation of growth	122	11725	276	28362	0.28	1
GO:0006354	P	DNA-templated transcription, elongation	9	11725	27	28362	0.77	1
GO:0006355	P	regulation of transcription, DNA-templated	915	11725	2443	28362	1	1
GO:0006357	P	regulation of transcription from RNA polymerase II promoter	138	11725	333	28362	0.51	1
GO:0006351	P	transcription, DNA-templated	955	11725	2559	28362	1	1
GO:0006352	P	DNA-templated transcription, initiation	21	11725	56	28362	0.69	1
GO:0006353	P	DNA-templated transcription, termination	7	11725	17	28362	0.58	1
GO:0046417	P	chorismate metabolic process	5	11725	13	28362	0.64	1
GO:1901617	P	organic hydroxy compound biosynthetic process	74	11725	150	28362	0.12	1
GO:1901615	P	organic hydroxy compound metabolic process	103	11725	215	28362	0.12	1
GO:0010928	P	regulation of auxin mediated signaling pathway	10	11725	21	28362	0.42	1
GO:0010921	P	regulation of phosphatase activity	6	11725	7	28362	0.15	1
GO:0010927	P	cellular component assembly involved in morphogenesis	15	11725	38	28362	0.61	1
GO:0009269	P	response to desiccation	8	11725	24	28362	0.76	1
GO:0009612	P	response to mechanical stimulus	8	11725	18	28362	0.51	1
GO:0006139	P	nucleobase-containing compound metabolic process	1670	11725	4178	28362	0.9	1
GO:0009809	P	lignin biosynthetic process	47	11725	70	28362	0.0074	1
GO:0009808	P	lignin metabolic process	58	11725	95	28362	0.013	1
GO:0042372	P	phylloquinone biosynthetic process	7	11725	10	28362	0.2	1
GO:0043161	P	proteasome-mediated ubiquitin-dependent protein catabolic process	85	11725	170	28362	0.087	1
GO:0009807	P	lignan biosynthetic process	9	11725	16	28362	0.29	1
GO:0009806	P	lignan metabolic process	9	11725	16	28362	0.29	1
GO:0033875	P	ribonucleoside bisphosphate metabolic process	10	11725	14	28362	0.13	1
GO:0042374	P	phylloquinone metabolic process	7	11725	10	28362	0.2	1
GO:0010345	P	suberin biosynthetic process	10	11725	14	28362	0.13	1
GO:1903320	P	regulation of protein modification by small protein conjugation or removal	6	11725	14	28362	0.55	1
GO:0030243	P	cellulose metabolic process	32	11725	78	28362	0.55	1
GO:0051693	P	actin filament capping	8	11725	13	28362	0.25	1
GO:1903508	P	positive regulation of nucleic acid-templated transcription	122	11725	348	28362	0.95	1
GO:1903509	P	liposaccharide metabolic process	35	11725	59	28362	0.058	1
GO:0006644	P	phospholipid metabolic process	98	11725	185	28362	0.028	1
GO:0006643	P	membrane lipid metabolic process	58	11725	102	28362	0.033	1
GO:1990069	P	stomatal opening	6	11725	13	28362	0.5	1
GO:0006641	P	triglyceride metabolic process	7	11725	20	28362	0.72	1
GO:1903052	P	positive regulation of proteolysis involved in cellular protein catabolic process	8	11725	19	28362	0.56	1
GO:1990066	P	energy quenching	9	11725	10	28362	0.073	1
GO:1903050	P	regulation of proteolysis involved in cellular protein catabolic process	10	11725	21	28362	0.42	1
GO:0009240	P	isopentenyl diphosphate biosynthetic process	7	11725	19	28362	0.67	1
GO:0009247	P	glycolipid biosynthetic process	31	11725	50	28362	0.051	1
GO:0009245	P	lipid A biosynthetic process	12	11725	18	28362	0.14	1
GO:1903507	P	negative regulation of nucleic acid-templated transcription	90	11725	231	28362	0.7	1
GO:0048831	P	regulation of shoot system development	82	11725	204	28362	0.61	1
GO:0009933	P	meristem structural organization	23	11725	67	28362	0.81	1
GO:0009932	P	cell tip growth	57	11725	162	28362	0.87	1
GO:0009934	P	regulation of meristem structural organization	8	11725	20	28362	0.6	1
GO:0009937	P	regulation of gibberellic acid mediated signaling pathway	9	11725	19	28362	0.44	1
GO:0006006	P	glucose metabolic process	19	11725	40	28362	0.35	1
GO:0048545	P	response to steroid hormone	28	11725	71	28362	0.62	1
GO:0048544	P	recognition of pollen	20	11725	43	28362	0.38	1
GO:1902275	P	regulation of chromatin organization	22	11725	51	28362	0.48	1
GO:0044839	P	cell cycle G2/M phase transition	12	11725	20	28362	0.2	1
GO:0060429	P	epithelium development	7	11725	22	28362	0.79	1
GO:0045017	P	glycerolipid biosynthetic process	40	11725	79	28362	0.17	1
GO:0045010	P	actin nucleation	15	11725	22	28362	0.094	1
GO:0072524	P	pyridine-containing compound metabolic process	62	11725	125	28362	0.14	1
GO:0019722	P	calcium-mediated signaling	19	11725	28	28362	0.067	1
GO:0046049	P	UMP metabolic process	5	11725	12	28362	0.58	1
GO:0006029	P	proteoglycan metabolic process	5	11725	13	28362	0.64	1
GO:0015986	P	ATP synthesis coupled proton transport	11	11725	29	28362	0.65	1
GO:0006914	P	autophagy	32	11725	55	28362	0.079	1
GO:0006913	P	nucleocytoplasmic transport	37	11725	103	28362	0.79	1
GO:0018298	P	protein-chromophore linkage	24	11725	46	28362	0.21	1
GO:1902679	P	negative regulation of RNA biosynthetic process	90	11725	231	28362	0.7	1
GO:0009112	P	nucleobase metabolic process	23	11725	42	28362	0.17	1
GO:0009110	P	vitamin biosynthetic process	45	11725	82	28362	0.077	1
GO:0009117	P	nucleotide metabolic process	159	11725	302	28362	0.0081	1
GO:0009116	P	nucleoside metabolic process	129	11725	258	28362	0.044	1
GO:0010114	P	response to red light	39	11725	65	28362	0.043	1
GO:0009119	P	ribonucleoside metabolic process	121	11725	227	28362	0.014	1
GO:0010112	P	regulation of systemic acquired resistance	12	11725	18	28362	0.14	1
GO:0018342	P	protein prenylation	8	11725	10	28362	0.12	1
GO:0006753	P	nucleoside phosphate metabolic process	161	11725	305	28362	0.0072	1
GO:0018344	P	protein geranylgeranylation	5	11725	7	28362	0.26	1
GO:2001252	P	positive regulation of chromosome organization	8	11725	23	28362	0.73	1
GO:1902582	P	single-organism intracellular transport	72	11725	165	28362	0.37	1
GO:1902580	P	single-organism cellular localization	76	11725	172	28362	0.34	1
GO:1902584	P	positive regulation of response to water deprivation	5	11725	9	28362	0.39	1
GO:0009231	P	riboflavin biosynthetic process	6	11725	11	28362	0.38	1
GO:0080090	P	regulation of primary metabolic process	1096	11725	2889	28362	1	1
GO:0080092	P	regulation of pollen tube growth	6	11725	25	28362	0.93	1
GO:0018904	P	ether metabolic process	16	11725	31	28362	0.28	1
GO:0006820	P	anion transport	124	11725	227	28362	0.0078	1
GO:0006821	P	chloride transport	7	11725	11	28362	0.25	1
GO:0006826	P	iron ion transport	11	11725	19	28362	0.24	1
GO:0006825	P	copper ion transport	12	11725	24	28362	0.35	1
GO:0006828	P	manganese ion transport	9	11725	13	28362	0.17	1
GO:0006829	P	zinc II ion transport	17	11725	26	28362	0.096	1
GO:0006546	P	glycine catabolic process	8	11725	8	28362	0.065	1
GO:0009755	P	hormone-mediated signaling pathway	355	11725	821	28362	0.25	1
GO:0009756	P	carbohydrate mediated signaling	15	11725	37	28362	0.58	1
GO:0019509	P	L-methionine biosynthetic process from methylthioadenosine	6	11725	9	28362	0.26	1
GO:0009750	P	response to fructose	8	11725	15	28362	0.35	1
GO:0009753	P	response to jasmonic acid	107	11725	225	28362	0.13	1
GO:0010608	P	posttranscriptional regulation of gene expression	83	11725	267	28362	0.99	1
GO:0070647	P	protein modification by small protein conjugation or removal	252	11725	610	28362	0.52	1
GO:0070646	P	protein modification by small protein removal	29	11725	60	28362	0.28	1
GO:0080167	P	response to karrikin	58	11725	128	28362	0.31	1
GO:0019725	P	cellular homeostasis	160	11725	314	28362	0.018	1
GO:0032392	P	DNA geometric change	9	11725	21	28362	0.53	1
GO:0019720	P	Mo-molybdopterin cofactor metabolic process	6	11725	8	28362	0.2	1
GO:0070585	P	protein localization to mitochondrion	29	11725	42	28362	0.024	1
GO:1901371	P	regulation of leaf morphogenesis	6	11725	10	28362	0.32	1
GO:0040034	P	regulation of development, heterochronic	21	11725	45	28362	0.37	1
GO:0090421	P	embryonic meristem initiation	8	11725	22	28362	0.69	1
GO:0006898	P	receptor-mediated endocytosis	5	11725	9	28362	0.39	1
GO:0007205	P	protein kinase C-activating G-protein coupled receptor signaling pathway	6	11725	10	28362	0.32	1
GO:0019430	P	removal of superoxide radicals	6	11725	13	28362	0.5	1
GO:0019432	P	triglyceride biosynthetic process	6	11725	15	28362	0.61	1
GO:0010731	P	protein glutathionylation	5	11725	5	28362	0.14	1
GO:0019439	P	aromatic compound catabolic process	98	11725	178	28362	0.014	1
GO:0019438	P	aromatic compound biosynthetic process	1239	11725	3058	28362	0.74	1
GO:0018126	P	protein hydroxylation	6	11725	11	28362	0.38	1
GO:0015706	P	nitrate transport	12	11725	23	28362	0.31	1
GO:1901576	P	organic substance biosynthetic process	2300	11725	5913	28362	1	1
GO:0007346	P	regulation of mitotic cell cycle	35	11725	65	28362	0.12	1
GO:0030029	P	actin filament-based process	61	11725	104	28362	0.019	1
GO:0071359	P	cellular response to dsRNA	17	11725	46	28362	0.7	1
GO:0051503	P	adenine nucleotide transport	8	11725	9	28362	0.092	1
GO:0045489	P	pectin biosynthetic process	13	11725	43	28362	0.87	1
GO:0015866	P	ADP transport	7	11725	8	28362	0.12	1
GO:0019344	P	cysteine biosynthetic process	13	11725	25	28362	0.3	1
GO:1901800	P	positive regulation of proteasomal protein catabolic process	8	11725	19	28362	0.56	1
GO:0071174	P	mitotic spindle checkpoint	5	11725	8	28362	0.32	1
GO:0071173	P	spindle assembly checkpoint	5	11725	8	28362	0.32	1
GO:0016143	P	S-glycoside metabolic process	12	11725	30	28362	0.6	1
GO:0042147	P	retrograde transport, endosome to Golgi	16	11725	30	28362	0.25	1
GO:0042148	P	strand invasion	7	11725	10	28362	0.2	1
GO:0031122	P	cytoplasmic microtubule organization	20	11725	31	28362	0.082	1
GO:0042724	P	thiamine-containing compound biosynthetic process	5	11725	8	28362	0.32	1
GO:0051445	P	regulation of meiotic cell cycle	7	11725	14	28362	0.42	1
GO:0015988	P	energy coupled proton transmembrane transport, against electrochemical gradient	19	11725	32	28362	0.14	1
GO:1900426	P	positive regulation of defense response to bacterium	7	11725	17	28362	0.58	1
GO:1900424	P	regulation of defense response to bacterium	17	11725	29	28362	0.16	1
GO:1900425	P	negative regulation of defense response to bacterium	8	11725	10	28362	0.12	1
GO:0030865	P	cortical cytoskeleton organization	19	11725	29	28362	0.081	1
GO:0045732	P	positive regulation of protein catabolic process	10	11725	22	28362	0.47	1
GO:0034728	P	nucleosome organization	14	11725	40	28362	0.75	1
GO:0050801	P	ion homeostasis	112	11725	229	28362	0.081	1
GO:0030261	P	chromosome condensation	7	11725	12	28362	0.31	1
GO:0043087	P	regulation of GTPase activity	9	11725	14	28362	0.21	1
GO:0043086	P	negative regulation of catalytic activity	38	11725	99	28362	0.68	1
GO:0043085	P	positive regulation of catalytic activity	36	11725	81	28362	0.39	1
GO:0006349	P	regulation of gene expression by genetic imprinting	5	11725	14	28362	0.69	1
GO:0006342	P	chromatin silencing	34	11725	67	28362	0.19	1
GO:0006346	P	methylation-dependent chromatin silencing	7	11725	14	28362	0.42	1
GO:1901601	P	strigolactone biosynthetic process	5	11725	5	28362	0.14	1
GO:1901600	P	strigolactone metabolic process	5	11725	5	28362	0.14	1
GO:0046463	P	acylglycerol biosynthetic process	6	11725	18	28362	0.75	1
GO:1901606	P	alpha-amino acid catabolic process	28	11725	40	28362	0.024	1
GO:0042343	P	indole glucosinolate metabolic process	12	11725	30	28362	0.6	1
GO:0010288	P	response to lead ion	5	11725	5	28362	0.14	1
GO:0010286	P	heat acclimation	15	11725	46	28362	0.83	1
GO:0030004	P	cellular monovalent inorganic cation homeostasis	19	11725	31	28362	0.12	1
GO:0030001	P	metal ion transport	121	11725	263	28362	0.18	1
GO:0030003	P	cellular cation homeostasis	66	11725	122	28362	0.047	1
GO:0034030	P	ribonucleoside bisphosphate biosynthetic process	8	11725	10	28362	0.12	1
GO:0034032	P	purine nucleoside bisphosphate metabolic process	10	11725	14	28362	0.13	1
GO:0034033	P	purine nucleoside bisphosphate biosynthetic process	8	11725	10	28362	0.12	1
GO:0009831	P	plant-type cell wall modification involved in multidimensional cell growth	11	11725	26	28362	0.54	1
GO:0009832	P	plant-type cell wall biogenesis	72	11725	160	28362	0.3	1
GO:0009833	P	plant-type primary cell wall biogenesis	11	11725	22	28362	0.36	1
GO:0009834	P	plant-type secondary cell wall biogenesis	28	11725	65	28362	0.47	1
GO:0009835	P	fruit ripening	6	11725	13	28362	0.5	1
GO:0009838	P	abscission	10	11725	31	28362	0.8	1
GO:0097031	P	mitochondrial respiratory chain complex I biogenesis	5	11725	6	28362	0.19	1
GO:0042362	P	fat-soluble vitamin biosynthetic process	6	11725	13	28362	0.5	1
GO:0043173	P	nucleotide salvage	13	11725	18	28362	0.09	1
GO:0042364	P	water-soluble vitamin biosynthetic process	39	11725	69	28362	0.074	1
GO:0006121	P	mitochondrial electron transport, succinate to ubiquinone	5	11725	8	28362	0.32	1
GO:0043170	P	macromolecule metabolic process	3142	11725	8111	28362	1	1
GO:0017148	P	negative regulation of translation	12	11725	105	28362	1	1
GO:0045862	P	positive regulation of proteolysis	8	11725	19	28362	0.56	1
GO:0045860	P	positive regulation of protein kinase activity	9	11725	31	28362	0.87	1
GO:1903338	P	regulation of cell wall organization or biogenesis	17	11725	34	28362	0.31	1
GO:0006655	P	phosphatidylglycerol biosynthetic process	6	11725	9	28362	0.26	1
GO:0048443	P	stamen development	30	11725	94	28362	0.91	1
GO:0048440	P	carpel development	26	11725	75	28362	0.81	1
GO:0048441	P	petal development	7	11725	21	28362	0.75	1
GO:0006650	P	glycerophospholipid metabolic process	51	11725	95	28362	0.079	1
GO:0048444	P	floral organ morphogenesis	13	11725	46	28362	0.92	1
GO:0048449	P	floral organ formation	7	11725	27	28362	0.91	1
GO:1903047	P	mitotic cell cycle process	116	11725	228	28362	0.04	1
GO:0046112	P	nucleobase biosynthetic process	13	11725	24	28362	0.27	1
GO:0030641	P	regulation of cellular pH	15	11725	22	28362	0.094	1
GO:0015893	P	drug transport	40	11725	74	28362	0.1	1
GO:0030488	P	tRNA methylation	6	11725	11	28362	0.38	1
GO:0050665	P	hydrogen peroxide biosynthetic process	6	11725	11	28362	0.38	1
GO:0046283	P	anthocyanin-containing compound metabolic process	23	11725	48	28362	0.32	1
GO:0008283	P	cell proliferation	56	11725	125	28362	0.33	1
GO:0006012	P	galactose metabolic process	21	11725	28	28362	0.029	1
GO:0009900	P	dehiscence	10	11725	27	28362	0.68	1
GO:0009901	P	anther dehiscence	8	11725	21	28362	0.65	1
GO:0006014	P	D-ribose metabolic process	6	11725	11	28362	0.38	1
GO:0048532	P	anatomical structure arrangement	25	11725	77	28362	0.88	1
GO:0009909	P	regulation of flower development	54	11725	150	28362	0.83	1
GO:0009581	P	detection of external stimulus	35	11725	72	28362	0.25	1
GO:0009582	P	detection of abiotic stimulus	35	11725	72	28362	0.25	1
GO:0009583	P	detection of light stimulus	31	11725	64	28362	0.27	1
GO:0009585	P	red, far-red light phototransduction	30	11725	63	28362	0.3	1
GO:0048193	P	Golgi vesicle transport	57	11725	108	28362	0.08	1
GO:0042775	P	mitochondrial ATP synthesis coupled electron transport	23	11725	28	28362	0.012	1
GO:0042773	P	ATP synthesis coupled electron transport	23	11725	33	28362	0.039	1
GO:0045003	P	double-strand break repair via synthesis-dependent strand annealing	7	11725	13	28362	0.36	1
GO:0001558	P	regulation of cell growth	33	11725	75	28362	0.42	1
GO:0048284	P	organelle fusion	41	11725	88	28362	0.29	1
GO:0098656	P	anion transmembrane transport	27	11725	54	28362	0.24	1
GO:0051156	P	glucose 6-phosphate metabolic process	13	11725	32	28362	0.58	1
GO:0098655	P	cation transmembrane transport	87	11725	172	28362	0.072	1
GO:0009649	P	entrainment of circadian clock	6	11725	9	28362	0.26	1
GO:0051049	P	regulation of transport	44	11725	95	28362	0.29	1
GO:0006906	P	vesicle fusion	28	11725	55	28362	0.22	1
GO:0006900	P	membrane budding	8	11725	16	28362	0.4	1
GO:0010120	P	camalexin biosynthetic process	7	11725	13	28362	0.36	1
GO:0009167	P	purine ribonucleoside monophosphate metabolic process	88	11725	174	28362	0.071	1
GO:0009164	P	nucleoside catabolic process	8	11725	20	28362	0.6	1
GO:0009697	P	salicylic acid biosynthetic process	7	11725	12	28362	0.31	1
GO:0009690	P	cytokinin metabolic process	14	11725	35	28362	0.6	1
GO:0009692	P	ethylene metabolic process	16	11725	32	28362	0.32	1
GO:0009693	P	ethylene biosynthetic process	16	11725	32	28362	0.32	1
GO:0009168	P	purine ribonucleoside monophosphate biosynthetic process	27	11725	64	28362	0.5	1
GO:0009132	P	nucleoside diphosphate metabolic process	38	11725	81	28362	0.29	1
GO:0045488	P	pectin metabolic process	48	11725	147	28362	0.94	1
GO:0000160	P	phosphorelay signal transduction system	92	11725	225	28362	0.56	1
GO:0006771	P	riboflavin metabolic process	6	11725	11	28362	0.38	1
GO:0000165	P	MAPK cascade	29	11725	65	28362	0.4	1
GO:0033015	P	tetrapyrrole catabolic process	13	11725	22	28362	0.2	1
GO:0009642	P	response to light intensity	69	11725	144	28362	0.17	1
GO:0009218	P	pyrimidine ribonucleotide metabolic process	9	11725	22	28362	0.58	1
GO:0033014	P	tetrapyrrole biosynthetic process	31	11725	71	28362	0.44	1
GO:0006473	P	protein acetylation	29	11725	47	28362	0.059	1
GO:1905269	P	positive regulation of chromatin organization	7	11725	20	28362	0.72	1
GO:1905268	P	negative regulation of chromatin organization	8	11725	14	28362	0.3	1
GO:0010073	P	meristem maintenance	37	11725	116	28362	0.93	1
GO:0006475	P	internal protein amino acid acetylation	27	11725	43	28362	0.059	1
GO:0009768	P	photosynthesis, light harvesting in photosystem I	17	11725	23	28362	0.051	1
GO:0006833	P	water transport	10	11725	20	28362	0.38	1
GO:0008360	P	regulation of cell shape	19	11725	34	28362	0.18	1
GO:0006835	P	dicarboxylic acid transport	9	11725	18	28362	0.39	1
GO:0006778	P	porphyrin-containing compound metabolic process	46	11725	97	28362	0.25	1
GO:0006779	P	porphyrin-containing compound biosynthetic process	30	11725	68	28362	0.42	1
GO:0009765	P	photosynthesis, light harvesting	24	11725	44	28362	0.17	1
GO:0009767	P	photosynthetic electron transport chain	27	11725	56	28362	0.29	1
GO:0070988	P	demethylation	10	11725	21	28362	0.42	1
GO:0051193	P	regulation of cofactor metabolic process	13	11725	29	28362	0.46	1
GO:0019538	P	protein metabolic process	1650	11725	4289	28362	1	1
GO:0009561	P	megagametogenesis	28	11725	71	28362	0.62	1
GO:0010638	P	positive regulation of organelle organization	32	11725	60	28362	0.15	1
GO:0010639	P	negative regulation of organelle organization	27	11725	47	28362	0.11	1
GO:2001251	P	negative regulation of chromosome organization	14	11725	23	28362	0.17	1
GO:0080156	P	mitochondrial mRNA modification	16	11725	33	28362	0.35	1
GO:0032412	P	regulation of ion transmembrane transporter activity	7	11725	13	28362	0.36	1
GO:0044036	P	cell wall macromolecule metabolic process	77	11725	158	28362	0.13	1
GO:0000578	P	embryonic axis specification	7	11725	15	28362	0.47	1
GO:0044030	P	regulation of DNA methylation	8	11725	15	28362	0.35	1
GO:0051220	P	cytoplasmic sequestering of protein	5	11725	8	28362	0.32	1
GO:0071900	P	regulation of protein serine/threonine kinase activity	15	11725	41	28362	0.7	1
GO:0051225	P	spindle assembly	12	11725	15	28362	0.067	1
GO:0044038	P	cell wall macromolecule biosynthetic process	20	11725	52	28362	0.65	1
GO:2000012	P	regulation of auxin polar transport	8	11725	18	28362	0.51	1
GO:0035999	P	tetrahydrofolate interconversion	8	11725	13	28362	0.25	1
GO:0019400	P	alditol metabolic process	13	11725	28	28362	0.42	1
GO:0046132	P	pyrimidine ribonucleoside biosynthetic process	9	11725	23	28362	0.62	1
GO:0046854	P	phosphatidylinositol phosphorylation	9	11725	15	28362	0.25	1
GO:0042822	P	pyridoxal phosphate metabolic process	5	11725	7	28362	0.26	1
GO:0042823	P	pyridoxal phosphate biosynthetic process	5	11725	7	28362	0.26	1
GO:0032259	P	methylation	169	11725	331	28362	0.015	1
GO:0018130	P	heterocycle biosynthetic process	1175	11725	2957	28362	0.89	1
GO:0015772	P	oligosaccharide transport	7	11725	18	28362	0.63	1
GO:0015770	P	sucrose transport	7	11725	18	28362	0.63	1
GO:0043412	P	macromolecule modification	1048	11725	2532	28362	0.49	1
GO:0043413	P	macromolecule glycosylation	54	11725	101	28362	0.076	1
GO:0043414	P	macromolecule methylation	68	11725	162	28362	0.48	1
GO:0019395	P	fatty acid oxidation	25	11725	44	28362	0.13	1
GO:0044724	P	single-organism carbohydrate catabolic process	48	11725	95	28362	0.15	1
GO:0003333	P	amino acid transmembrane transport	20	11725	28	28362	0.045	1
GO:0000972	P	transcription-dependent tethering of RNA polymerase II gene DNA at nuclear periphery	5	11725	7	28362	0.26	1
GO:0048868	P	pollen tube development	64	11725	191	28362	0.94	1
GO:0070297	P	regulation of phosphorelay signal transduction system	7	11725	22	28362	0.79	1
GO:1901293	P	nucleoside phosphate biosynthetic process	71	11725	139	28362	0.085	1
GO:0048869	P	cellular developmental process	389	11725	1001	28362	0.86	1
GO:2000306	P	positive regulation of photomorphogenesis	6	11725	6	28362	0.11	1
GO:0070298	P	negative regulation of phosphorelay signal transduction system	5	11725	16	28362	0.78	1
GO:0010411	P	xyloglucan metabolic process	29	11725	57	28362	0.21	1
GO:2000652	P	regulation of secondary cell wall biogenesis	13	11725	22	28362	0.2	1
GO:0033617	P	mitochondrial respiratory chain complex IV assembly	5	11725	5	28362	0.14	1
GO:0071166	P	ribonucleoprotein complex localization	16	11725	46	28362	0.77	1
GO:0009962	P	regulation of flavonoid biosynthetic process	12	11725	27	28362	0.48	1
GO:0042176	P	regulation of protein catabolic process	18	11725	33	28362	0.21	1
GO:0051453	P	regulation of intracellular pH	15	11725	22	28362	0.094	1
GO:0051452	P	intracellular pH reduction	7	11725	8	28362	0.12	1
GO:0048510	P	regulation of timing of transition from vegetative to reproductive phase	16	11725	34	28362	0.39	1
GO:0016559	P	peroxisome fission	6	11725	11	28362	0.38	1
GO:0016558	P	protein import into peroxisome matrix	6	11725	10	28362	0.32	1
GO:0016556	P	mRNA modification	18	11725	44	28362	0.56	1
GO:0048513	P	animal organ development	176	11725	422	28362	0.48	1
GO:0051817	P	modification of morphology or physiology of other organism involved in symbiotic interaction	18	11725	31	28362	0.16	1
GO:0033108	P	mitochondrial respiratory chain complex assembly	10	11725	10	28362	0.041	1
GO:0046274	P	lignin catabolic process	9	11725	17	28362	0.34	1
GO:0035601	P	protein deacylation	7	11725	25	28362	0.87	1
GO:0046271	P	phenylpropanoid catabolic process	9	11725	17	28362	0.34	1
GO:1903362	P	regulation of cellular protein catabolic process	10	11725	21	28362	0.42	1
GO:0051985	P	negative regulation of chromosome segregation	5	11725	8	28362	0.32	1
GO:0030258	P	lipid modification	45	11725	91	28362	0.19	1
GO:0051983	P	regulation of chromosome segregation	11	11725	17	28362	0.17	1
GO:0019761	P	glucosinolate biosynthetic process	26	11725	44	28362	0.095	1
GO:0007049	P	cell cycle	275	11725	558	28362	0.0093	1
GO:0006338	P	chromatin remodeling	22	11725	40	28362	0.17	1
GO:0006334	P	nucleosome assembly	10	11725	32	28362	0.83	1
GO:0006333	P	chromatin assembly or disassembly	19	11725	52	28362	0.72	1
GO:0046474	P	glycerophospholipid biosynthetic process	32	11725	57	28362	0.1	1
GO:0046471	P	phosphatidylglycerol metabolic process	7	11725	10	28362	0.2	1
GO:0046470	P	phosphatidylcholine metabolic process	15	11725	17	28362	0.026	1
GO:0022403	P	cell cycle phase	6	11725	9	28362	0.26	1
GO:0045926	P	negative regulation of growth	12	11725	26	28362	0.44	1
GO:0045927	P	positive regulation of growth	10	11725	22	28362	0.47	1
GO:0035510	P	DNA dealkylation	7	11725	12	28362	0.31	1
GO:1990267	P	response to transition metal nanoparticle	55	11725	119	28362	0.27	1
GO:0030036	P	actin cytoskeleton organization	50	11725	82	28362	0.02	1
GO:0042592	P	homeostatic process	269	11725	542	28362	0.0078	1
GO:0042593	P	glucose homeostasis	9	11725	21	28362	0.53	1
GO:0042594	P	response to starvation	57	11725	162	28362	0.87	1
GO:0051306	P	mitotic sister chromatid separation	9	11725	13	28362	0.17	1
GO:0009827	P	plant-type cell wall modification	19	11725	53	28362	0.74	1
GO:0009826	P	unidimensional cell growth	110	11725	296	28362	0.84	1
GO:0009825	P	multidimensional cell growth	19	11725	48	28362	0.61	1
GO:0009823	P	cytokinin catabolic process	5	11725	7	28362	0.26	1
GO:0006486	P	protein glycosylation	54	11725	101	28362	0.076	1
GO:0009820	P	alkaloid metabolic process	6	11725	15	28362	0.61	1
GO:0042357	P	thiamine diphosphate metabolic process	6	11725	7	28362	0.15	1
GO:0009828	P	plant-type cell wall loosening	14	11725	36	28362	0.63	1
GO:0006241	P	CTP biosynthetic process	5	11725	15	28362	0.74	1
GO:0045814	P	negative regulation of gene expression, epigenetic	34	11725	73	28362	0.32	1
GO:0006468	P	protein phosphorylation	374	11725	936	28362	0.72	1
GO:0009229	P	thiamine diphosphate biosynthetic process	6	11725	7	28362	0.15	1
GO:0009228	P	thiamine biosynthetic process	5	11725	8	28362	0.32	1
GO:0009225	P	nucleotide-sugar metabolic process	27	11725	53	28362	0.22	1
GO:0006461	P	protein complex assembly	148	11725	287	28362	0.017	1
GO:0009220	P	pyrimidine ribonucleotide biosynthetic process	9	11725	22	28362	0.58	1
GO:0006464	P	cellular protein modification process	923	11725	2126	28362	0.1	1
GO:0006465	P	signal peptide processing	5	11725	7	28362	0.26	1
GO:0010384	P	cell wall proteoglycan metabolic process	5	11725	9	28362	0.39	1
GO:0000375	P	RNA splicing, via transesterification reactions	63	11725	137	28362	0.26	1
GO:0000377	P	RNA splicing, via transesterification reactions with bulged adenosine as nucleophile	63	11725	137	28362	0.26	1
GO:0010380	P	regulation of chlorophyll biosynthetic process	6	11725	19	28362	0.78	1
GO:0010383	P	cell wall polysaccharide metabolic process	52	11725	118	28362	0.38	1
GO:0007602	P	phototransduction	30	11725	63	28362	0.3	1
GO:0010389	P	regulation of G2/M transition of mitotic cell cycle	10	11725	17	28362	0.24	1
GO:0048859	P	formation of anatomical boundary	5	11725	16	28362	0.78	1
GO:0035194	P	posttranscriptional gene silencing by RNA	21	11725	124	28362	1	1
GO:0035195	P	gene silencing by miRNA	8	11725	90	28362	1	1
GO:0035196	P	production of miRNAs involved in gene silencing by miRNA	5	11725	19	28362	0.87	1
GO:0009910	P	negative regulation of flower development	18	11725	48	28362	0.68	1
GO:1990748	P	cellular detoxification	6	11725	13	28362	0.5	1
GO:0009914	P	hormone transport	56	11725	103	28362	0.06	1
GO:0006066	P	alcohol metabolic process	43	11725	88	28362	0.21	1
GO:0006796	P	phosphate-containing compound metabolic process	787	11725	1735	28362	0.014	1
GO:0006790	P	sulfur compound metabolic process	144	11725	286	28362	0.031	1
GO:0048528	P	post-embryonic root development	69	11725	128	28362	0.046	1
GO:1902100	P	negative regulation of metaphase/anaphase transition of cell cycle	5	11725	8	28362	0.32	1
GO:0048527	P	lateral root development	64	11725	115	28362	0.035	1
GO:0048523	P	negative regulation of cellular process	228	11725	594	28362	0.84	1
GO:0048522	P	positive regulation of cellular process	272	11725	676	28362	0.66	1
GO:0009595	P	detection of biotic stimulus	7	11725	7	28362	0.083	1
GO:0051347	P	positive regulation of transferase activity	17	11725	46	28362	0.7	1
GO:0009593	P	detection of chemical stimulus	12	11725	23	28362	0.31	1
GO:0000086	P	G2/M transition of mitotic cell cycle	12	11725	19	28362	0.17	1
GO:0000082	P	G1/S transition of mitotic cell cycle	5	11725	11	28362	0.52	1
GO:2000113	P	negative regulation of cellular macromolecule biosynthetic process	96	11725	323	28362	1	1
GO:0031349	P	positive regulation of defense response	47	11725	84	28362	0.06	1
GO:0031348	P	negative regulation of defense response	27	11725	48	28362	0.12	1
GO:0042761	P	very long-chain fatty acid biosynthetic process	5	11725	15	28362	0.74	1
GO:0045036	P	protein targeting to chloroplast	9	11725	37	28362	0.95	1
GO:0042762	P	regulation of sulfur metabolic process	13	11725	24	28362	0.27	1
GO:0010258	P	NADH dehydrogenase complex (plastoquinone) assembly	5	11725	5	28362	0.14	1
GO:0010252	P	auxin homeostasis	14	11725	36	28362	0.63	1
GO:0010256	P	endomembrane system organization	34	11725	56	28362	0.05	1
GO:0010257	P	NADH dehydrogenase complex assembly	10	11725	10	28362	0.041	1
GO:0098869	P	cellular oxidant detoxification	6	11725	13	28362	0.5	1
GO:0030307	P	positive regulation of cell growth	6	11725	11	28362	0.38	1
GO:0006661	P	phosphatidylinositol biosynthetic process	16	11725	29	28362	0.22	1
GO:0006662	P	glycerol ether metabolic process	16	11725	31	28362	0.28	1
GO:0006664	P	glycolipid metabolic process	33	11725	56	28362	0.068	1
GO:0006665	P	sphingolipid metabolic process	25	11725	44	28362	0.13	1
GO:1902074	P	response to salt	6	11725	11	28362	0.38	1
GO:0051056	P	regulation of small GTPase mediated signal transduction	5	11725	9	28362	0.39	1
GO:0051055	P	negative regulation of lipid biosynthetic process	5	11725	9	28362	0.39	1
GO:0051054	P	positive regulation of DNA metabolic process	14	11725	21	28362	0.11	1
GO:0051053	P	negative regulation of DNA metabolic process	10	11725	17	28362	0.24	1
GO:0006935	P	chemotaxis	13	11725	32	28362	0.58	1
GO:0043966	P	histone H3 acetylation	9	11725	13	28362	0.17	1
GO:0043967	P	histone H4 acetylation	8	11725	9	28362	0.092	1
GO:0009682	P	induced systemic resistance	20	11725	29	28362	0.055	1
GO:0009687	P	abscisic acid metabolic process	16	11725	30	28362	0.25	1
GO:0009686	P	gibberellin biosynthetic process	12	11725	33	28362	0.7	1
GO:0009685	P	gibberellin metabolic process	13	11725	34	28362	0.65	1
GO:0009684	P	indoleacetic acid biosynthetic process	11	11725	17	28362	0.17	1
GO:1902653	P	secondary alcohol biosynthetic process	5	11725	7	28362	0.26	1
GO:0048278	P	vesicle docking	32	11725	69	28362	0.33	1
GO:0009173	P	pyrimidine ribonucleoside monophosphate metabolic process	5	11725	13	28362	0.64	1
GO:2001020	P	regulation of response to DNA damage stimulus	10	11725	21	28362	0.42	1
GO:0009179	P	purine ribonucleoside diphosphate metabolic process	34	11725	73	28362	0.32	1
GO:0031503	P	protein complex localization	7	11725	13	28362	0.36	1
GO:0000154	P	rRNA modification	5	11725	85	28362	1	1
GO:0046395	P	carboxylic acid catabolic process	66	11725	105	28362	0.0053	1
GO:0002831	P	regulation of response to biotic stimulus	40	11725	69	28362	0.056	1
GO:0002833	P	positive regulation of response to biotic stimulus	8	11725	22	28362	0.69	1
GO:0002832	P	negative regulation of response to biotic stimulus	13	11725	15	28362	0.04	1
GO:0010629	P	negative regulation of gene expression	126	11725	415	28362	1	1
GO:0006807	P	nitrogen compound metabolic process	2392	11725	6241	28362	1	1
GO:0006801	P	superoxide metabolic process	8	11725	16	28362	0.4	1
GO:0006808	P	regulation of nitrogen utilization	5	11725	7	28362	0.26	1
GO:0051187	P	cofactor catabolic process	13	11725	22	28362	0.2	1
GO:0051181	P	cofactor transport	8	11725	16	28362	0.4	1
GO:0019745	P	pentacyclic triterpenoid biosynthetic process	5	11725	10	28362	0.46	1
GO:0010182	P	sugar mediated signaling pathway	15	11725	37	28362	0.58	1
GO:0051189	P	prosthetic group metabolic process	6	11725	8	28362	0.2	1
GO:0080144	P	amino acid homeostasis	10	11725	14	28362	0.13	1
GO:0052249	P	modulation of RNA levels in other organism involved in symbiotic interaction	5	11725	12	28362	0.58	1
GO:0072506	P	trivalent inorganic anion homeostasis	10	11725	23	28362	0.51	1
GO:0046390	P	ribose phosphate biosynthetic process	48	11725	101	28362	0.24	1
GO:0072507	P	divalent inorganic cation homeostasis	31	11725	53	28362	0.079	1
GO:0010183	P	pollen tube guidance	13	11725	32	28362	0.58	1
GO:0010965	P	regulation of mitotic sister chromatid separation	9	11725	13	28362	0.17	1
GO:0051239	P	regulation of multicellular organismal process	196	11725	490	28362	0.67	1
GO:0051238	P	sequestering of metal ion	9	11725	19	28362	0.44	1
GO:0051236	P	establishment of RNA localization	31	11725	72	28362	0.46	1
GO:0051235	P	maintenance of location	35	11725	65	28362	0.12	1
GO:0052509	P	positive regulation by symbiont of host defense response	6	11725	9	28362	0.26	1
GO:0070192	P	chromosome organization involved in meiotic cell cycle	30	11725	41	28362	0.013	1
GO:2000069	P	regulation of post-embryonic root development	5	11725	11	28362	0.52	1
GO:0033044	P	regulation of chromosome organization	36	11725	72	28362	0.2	1
GO:0033045	P	regulation of sister chromatid segregation	11	11725	17	28362	0.17	1
GO:0033046	P	negative regulation of sister chromatid segregation	5	11725	8	28362	0.32	1
GO:0033047	P	regulation of mitotic sister chromatid segregation	9	11725	13	28362	0.17	1
GO:0071482	P	cellular response to light stimulus	66	11725	130	28362	0.1	1
GO:0071483	P	cellular response to blue light	12	11725	24	28362	0.35	1
GO:0033043	P	regulation of organelle organization	88	11725	155	28362	0.011	1
GO:0072663	P	establishment of protein localization to peroxisome	7	11725	13	28362	0.36	1
GO:0072662	P	protein localization to peroxisome	7	11725	13	28362	0.36	1
GO:0033048	P	negative regulation of mitotic sister chromatid segregation	5	11725	8	28362	0.32	1
GO:0072666	P	establishment of protein localization to vacuole	19	11725	37	28362	0.26	1
GO:0072665	P	protein localization to vacuole	19	11725	37	28362	0.26	1
GO:0071489	P	cellular response to red or far red light	42	11725	85	28362	0.2	1
GO:0043401	P	steroid hormone mediated signaling pathway	28	11725	71	28362	0.62	1
GO:0032886	P	regulation of microtubule-based process	7	11725	13	28362	0.36	1
GO:0032881	P	regulation of polysaccharide metabolic process	7	11725	19	28362	0.67	1
GO:0032880	P	regulation of protein localization	8	11725	25	28362	0.79	1
GO:0071370	P	cellular response to gibberellin stimulus	35	11725	85	28362	0.54	1
GO:0000413	P	protein peptidyl-prolyl isomerization	12	11725	29	28362	0.56	1
GO:0071806	P	protein transmembrane transport	35	11725	75	28362	0.31	1
GO:0071804	P	cellular potassium ion transport	17	11725	48	28362	0.75	1
GO:0071805	P	potassium ion transmembrane transport	17	11725	48	28362	0.75	1
GO:0001944	P	vasculature development	9	11725	26	28362	0.74	1
GO:0032409	P	regulation of transporter activity	7	11725	13	28362	0.36	1
GO:0071577	P	zinc II ion transmembrane transport	9	11725	14	28362	0.21	1
GO:0010405	P	arabinogalactan protein metabolic process	5	11725	9	28362	0.39	1
GO:0010404	P	cell wall hydroxyproline-rich glycoprotein metabolic process	5	11725	9	28362	0.39	1
GO:0019253	P	reductive pentose-phosphate cycle	7	11725	20	28362	0.72	1
GO:0019252	P	starch biosynthetic process	21	11725	35	28362	0.11	1
GO:0016126	P	sterol biosynthetic process	19	11725	44	28362	0.48	1
GO:0040011	P	locomotion	18	11725	45	28362	0.59	1
GO:0016125	P	sterol metabolic process	39	11725	79	28362	0.21	1
GO:0016122	P	xanthophyll metabolic process	5	11725	14	28362	0.69	1
GO:0072598	P	protein localization to chloroplast	9	11725	38	28362	0.96	1
GO:0072595	P	maintenance of protein localization in organelle	7	11725	11	28362	0.25	1
GO:0072594	P	establishment of protein localization to organelle	86	11725	192	28362	0.29	1
GO:0072596	P	establishment of protein localization to chloroplast	9	11725	37	28362	0.95	1
GO:0071396	P	cellular response to lipid	171	11725	409	28362	0.47	1
GO:0016128	P	phytosteroid metabolic process	20	11725	45	28362	0.44	1
GO:0016129	P	phytosteroid biosynthetic process	18	11725	39	28362	0.4	1
GO:0046467	P	membrane lipid biosynthetic process	45	11725	78	28362	0.047	1
GO:0043572	P	plastid fission	8	11725	20	28362	0.6	1
GO:0006928	P	movement of cell or subcellular component	24	11725	55	28362	0.45	1
GO:0043574	P	peroxisomal transport	8	11725	14	28362	0.3	1
GO:0007033	P	vacuole organization	19	11725	41	28362	0.39	1
GO:0007030	P	Golgi organization	13	11725	20	28362	0.14	1
GO:0007031	P	peroxisome organization	20	11725	34	28362	0.13	1
GO:0071426	P	ribonucleoprotein complex export from nucleus	16	11725	46	28362	0.77	1
GO:0007034	P	vacuolar transport	58	11725	96	28362	0.015	1
GO:0007035	P	vacuolar acidification	7	11725	8	28362	0.12	1
GO:1901137	P	carbohydrate derivative biosynthetic process	173	11725	329	28362	0.0062	1
GO:1901136	P	carbohydrate derivative catabolic process	30	11725	64	28362	0.32	1
GO:0071427	P	mRNA-containing ribonucleoprotein complex export from nucleus	13	11725	29	28362	0.46	1
GO:0046460	P	neutral lipid biosynthetic process	6	11725	18	28362	0.75	1
GO:0009067	P	aspartate family amino acid biosynthetic process	32	11725	47	28362	0.021	1
GO:0061458	P	reproductive system development	485	11725	1265	28362	0.93	1
GO:0009064	P	glutamine family amino acid metabolic process	42	11725	71	28362	0.042	1
GO:0016236	P	macroautophagy	7	11725	11	28362	0.25	1
GO:0030245	P	cellulose catabolic process	12	11725	25	28362	0.39	1
GO:0030244	P	cellulose biosynthetic process	19	11725	51	28362	0.69	1
GO:0009069	P	serine family amino acid metabolic process	39	11725	63	28362	0.032	1
GO:0006325	P	chromatin organization	129	11725	322	28362	0.64	1
GO:0006323	P	DNA packaging	22	11725	51	28362	0.48	1
GO:0035725	P	sodium ion transmembrane transport	5	11725	8	28362	0.32	1
GO:0070918	P	production of small RNA involved in gene silencing by RNA	17	11725	46	28362	0.7	1
GO:0045930	P	negative regulation of mitotic cell cycle	11	11725	19	28362	0.24	1
GO:0017038	P	protein import	54	11725	120	28362	0.33	1
GO:0045935	P	positive regulation of nucleobase-containing compound metabolic process	139	11725	379	28362	0.9	1
GO:0045934	P	negative regulation of nucleobase-containing compound metabolic process	100	11725	249	28362	0.62	1
GO:0045937	P	positive regulation of phosphate metabolic process	12	11725	35	28362	0.76	1
GO:0045936	P	negative regulation of phosphate metabolic process	7	11725	15	28362	0.47	1
GO:0046620	P	regulation of organ growth	12	11725	19	28362	0.17	1
GO:0030026	P	cellular manganese ion homeostasis	5	11725	10	28362	0.46	1
GO:0034052	P	positive regulation of plant-type hypersensitive response	5	11725	7	28362	0.26	1
GO:0034050	P	host programmed cell death induced by symbiont	50	11725	85	28362	0.031	1
GO:0050918	P	positive chemotaxis	13	11725	32	28362	0.58	1
GO:0006497	P	protein lipidation	41	11725	70	28362	0.049	1
GO:0006493	P	protein O-linked glycosylation	6	11725	10	28362	0.32	1
GO:0006499	P	N-terminal protein myristoylation	25	11725	46	28362	0.16	1
GO:0006498	P	N-terminal protein lipidation	25	11725	46	28362	0.16	1
GO:0044403	P	symbiosis, encompassing mutualism through parasitism	70	11725	151	28362	0.23	1
GO:0010833	P	telomere maintenance via telomere lengthening	6	11725	7	28362	0.15	1
GO:0006479	P	protein methylation	35	11725	80	28362	0.42	1
GO:0048465	P	corolla development	7	11725	21	28362	0.75	1
GO:0048466	P	androecium development	30	11725	94	28362	0.91	1
GO:0048467	P	gynoecium development	35	11725	89	28362	0.63	1
GO:0033320	P	UDP-D-xylose biosynthetic process	5	11725	6	28362	0.19	1
GO:0010393	P	galacturonan metabolic process	48	11725	148	28362	0.94	1
GO:0006470	P	protein dephosphorylation	50	11725	114	28362	0.39	1
GO:2001141	P	regulation of RNA biosynthetic process	916	11725	2445	28362	1	1
GO:0048468	P	cell development	118	11725	306	28362	0.76	1
GO:0048469	P	cell maturation	45	11725	100	28362	0.35	1
GO:0006476	P	protein deacetylation	6	11725	24	28362	0.91	1
GO:0060321	P	acceptance of pollen	5	11725	12	28362	0.58	1
GO:0046134	P	pyrimidine nucleoside biosynthetic process	11	11725	26	28362	0.54	1
GO:0046135	P	pyrimidine nucleoside catabolic process	6	11725	9	28362	0.26	1
GO:0046131	P	pyrimidine ribonucleoside metabolic process	15	11725	32	28362	0.4	1
GO:1900864	P	mitochondrial RNA modification	18	11725	38	28362	0.36	1
GO:0046133	P	pyrimidine ribonucleoside catabolic process	6	11725	9	28362	0.26	1
GO:0009968	P	negative regulation of signal transduction	32	11725	79	28362	0.57	1
GO:0009969	P	xyloglucan biosynthetic process	13	11725	20	28362	0.14	1
GO:0009966	P	regulation of signal transduction	108	11725	227	28362	0.13	1
GO:0009967	P	positive regulation of signal transduction	29	11725	58	28362	0.23	1
GO:0009965	P	leaf morphogenesis	38	11725	102	28362	0.74	1
GO:0006787	P	porphyrin-containing compound catabolic process	13	11725	22	28362	0.2	1
GO:0009963	P	positive regulation of flavonoid biosynthetic process	6	11725	11	28362	0.38	1
GO:0009960	P	endosperm development	16	11725	36	28362	0.46	1
GO:0006075	P	(1->3)-beta-D-glucan biosynthetic process	6	11725	13	28362	0.5	1
GO:0006074	P	(1->3)-beta-D-glucan metabolic process	6	11725	13	28362	0.5	1
GO:0022900	P	electron transport chain	59	11725	112	28362	0.078	1
GO:0006071	P	glycerol metabolic process	12	11725	27	28362	0.48	1
GO:0006073	P	cellular glucan metabolic process	103	11725	218	28362	0.14	1
GO:0022904	P	respiratory electron transport chain	27	11725	42	28362	0.05	1
GO:0048518	P	positive regulation of biological process	388	11725	881	28362	0.15	1
GO:0048519	P	negative regulation of biological process	333	11725	848	28362	0.8	1
GO:0000096	P	sulfur amino acid metabolic process	6	11725	17	28362	0.7	1
GO:0042752	P	regulation of circadian rhythm	25	11725	55	28362	0.39	1
GO:0042753	P	positive regulation of circadian rhythm	11	11725	18	28362	0.2	1
GO:0044801	P	single-organism membrane fusion	29	11725	57	28362	0.21	1
GO:0010243	P	response to organonitrogen compound	61	11725	166	28362	0.81	1
GO:0010244	P	response to low fluence blue light stimulus by blue low-fluence system	6	11725	9	28362	0.26	1
GO:0006672	P	ceramide metabolic process	10	11725	16	28362	0.2	1
GO:0009148	P	pyrimidine nucleoside triphosphate biosynthetic process	6	11725	16	28362	0.66	1
GO:0043174	P	nucleoside salvage	11	11725	17	28362	0.17	1
GO:0009141	P	nucleoside triphosphate metabolic process	86	11725	170	28362	0.073	1
GO:0009142	P	nucleoside triphosphate biosynthetic process	22	11725	58	28362	0.67	1
GO:0009144	P	purine nucleoside triphosphate metabolic process	81	11725	157	28362	0.061	1
GO:0009145	P	purine nucleoside triphosphate biosynthetic process	18	11725	46	28362	0.62	1
GO:0009147	P	pyrimidine nucleoside triphosphate metabolic process	7	11725	17	28362	0.58	1
GO:0043171	P	peptide catabolic process	6	11725	9	28362	0.26	1
GO:0097034	P	mitochondrial respiratory chain complex IV biogenesis	5	11725	6	28362	0.19	1
GO:0090662	P	ATP hydrolysis coupled transmembrane transport	19	11725	31	28362	0.12	1
GO:0031577	P	spindle checkpoint	5	11725	8	28362	0.32	1
GO:0045116	P	protein neddylation	5	11725	7	28362	0.26	1
GO:0031570	P	DNA integrity checkpoint	5	11725	9	28362	0.39	1
GO:0090066	P	regulation of anatomical structure size	43	11725	74	28362	0.048	1
GO:0048645	P	organ formation	6	11725	21	28362	0.85	1
GO:0048646	P	anatomical structure formation involved in morphogenesis	78	11725	188	28362	0.51	1
GO:0018393	P	internal peptidyl-lysine acetylation	27	11725	41	28362	0.042	1
GO:0075136	P	response to host	8	11725	13	28362	0.25	1
GO:0006818	P	hydrogen transport	38	11725	74	28362	0.16	1
GO:0018394	P	peptidyl-lysine acetylation	27	11725	41	28362	0.042	1
GO:0006813	P	potassium ion transport	34	11725	95	28362	0.79	1
GO:0006812	P	cation transport	172	11725	362	28362	0.072	1
GO:0006817	P	phosphate ion transport	13	11725	36	28362	0.71	1
GO:0006816	P	calcium ion transport	19	11725	38	28362	0.29	1
GO:0006814	P	sodium ion transport	16	11725	31	28362	0.28	1
GO:0009787	P	regulation of abscisic acid-activated signaling pathway	34	11725	78	28362	0.43	1
GO:0009785	P	blue light signaling pathway	8	11725	18	28362	0.51	1
GO:1902532	P	negative regulation of intracellular signal transduction	7	11725	20	28362	0.72	1
GO:0009788	P	negative regulation of abscisic acid-activated signaling pathway	15	11725	39	28362	0.64	1
GO:0009789	P	positive regulation of abscisic acid-activated signaling pathway	14	11725	29	28362	0.37	1
GO:0042939	P	tripeptide transport	5	11725	7	28362	0.26	1
GO:0046903	P	secretion	52	11725	112	28362	0.27	1
GO:0046902	P	regulation of mitochondrial membrane permeability	5	11725	5	28362	0.14	1
GO:0046907	P	intracellular transport	239	11725	473	28362	0.0064	1
GO:0010090	P	trichome morphogenesis	27	11725	62	28362	0.45	1
GO:0010091	P	trichome branching	12	11725	28	28362	0.52	1
GO:0080135	P	regulation of cellular response to stress	29	11725	54	28362	0.15	1
GO:0031407	P	oxylipin metabolic process	14	11725	25	28362	0.23	1
GO:0043901	P	negative regulation of multi-organism process	13	11725	15	28362	0.04	1
GO:0008300	P	isoprenoid catabolic process	5	11725	10	28362	0.46	1
GO:0052510	P	positive regulation by organism of defense response of other organism involved in symbiotic interaction	6	11725	9	28362	0.26	1
GO:0000184	P	nuclear-transcribed mRNA catabolic process, nonsense-mediated decay	10	11725	17	28362	0.24	1
GO:0008544	P	epidermis development	5	11725	19	28362	0.87	1
GO:1902531	P	regulation of intracellular signal transduction	17	11725	44	28362	0.64	1
GO:0019464	P	glycine decarboxylation via glycine cleavage system	6	11725	6	28362	0.11	1
GO:2000070	P	regulation of response to water deprivation	13	11725	24	28362	0.27	1
GO:0046835	P	carbohydrate phosphorylation	5	11725	10	28362	0.46	1
GO:0046834	P	lipid phosphorylation	9	11725	15	28362	0.25	1
GO:0032270	P	positive regulation of cellular protein metabolic process	31	11725	91	28362	0.85	1
GO:0032271	P	regulation of protein polymerization	29	11725	45	28362	0.042	1
GO:0032272	P	negative regulation of protein polymerization	11	11725	20	28362	0.28	1
GO:0032273	P	positive regulation of protein polymerization	17	11725	25	28362	0.079	1
GO:0032502	P	developmental process	1342	11725	3233	28362	0.45	1
GO:0071496	P	cellular response to external stimulus	85	11725	208	28362	0.56	1
GO:0071491	P	cellular response to red light	7	11725	11	28362	0.25	1
GO:0071490	P	cellular response to far red light	8	11725	16	28362	0.4	1
GO:0071493	P	cellular response to UV-B	5	11725	7	28362	0.26	1
GO:0010099	P	regulation of photomorphogenesis	12	11725	28	28362	0.52	1
GO:0032508	P	DNA duplex unwinding	8	11725	20	28362	0.6	1
GO:0031408	P	oxylipin biosynthetic process	14	11725	24	28362	0.2	1
GO:0032870	P	cellular response to hormone stimulus	380	11725	879	28362	0.24	1
GO:0032875	P	regulation of DNA endoreduplication	12	11725	23	28362	0.31	1
GO:0016485	P	protein processing	22	11725	33	28362	0.057	1
GO:0044744	P	protein targeting to nucleus	20	11725	51	28362	0.62	1
GO:0032879	P	regulation of localization	54	11725	122	28362	0.36	1
GO:0044743	P	intracellular protein transmembrane import	33	11725	67	28362	0.23	1
GO:0016482	P	cytosolic transport	17	11725	34	28362	0.31	1
GO:0071367	P	cellular response to brassinosteroid stimulus	28	11725	73	28362	0.67	1
GO:0071365	P	cellular response to auxin stimulus	93	11725	206	28362	0.26	1
GO:0090501	P	RNA phosphodiester bond hydrolysis	13	11725	36	28362	0.71	1
GO:0051552	P	flavone metabolic process	6	11725	13	28362	0.5	1
GO:0051553	P	flavone biosynthetic process	6	11725	12	28362	0.44	1
GO:0071369	P	cellular response to ethylene stimulus	86	11725	206	28362	0.49	1
GO:0071368	P	cellular response to cytokinin stimulus	27	11725	72	28362	0.7	1
GO:0010476	P	gibberellin mediated signaling pathway	33	11725	83	28362	0.61	1
GO:0000956	P	nuclear-transcribed mRNA catabolic process	32	11725	60	28362	0.15	1
GO:0000959	P	mitochondrial RNA metabolic process	22	11725	48	28362	0.39	1
GO:0046889	P	positive regulation of lipid biosynthetic process	7	11725	16	28362	0.53	1
GO:0031401	P	positive regulation of protein modification process	19	11725	58	28362	0.84	1
GO:0016131	P	brassinosteroid metabolic process	16	11725	41	28362	0.63	1
GO:0016132	P	brassinosteroid biosynthetic process	14	11725	35	28362	0.6	1
GO:0071383	P	cellular response to steroid hormone stimulus	28	11725	71	28362	0.62	1
GO:0019288	P	isopentenyl diphosphate biosynthetic process, methylerythritol 4-phosphate pathway	6	11725	11	28362	0.38	1
GO:0051438	P	regulation of ubiquitin-protein transferase activity	5	11725	12	28362	0.58	1
GO:0007021	P	tubulin complex assembly	6	11725	7	28362	0.15	1
GO:0007020	P	microtubule nucleation	8	11725	11	28362	0.16	1
GO:0030832	P	regulation of actin filament length	28	11725	42	28362	0.035	1
GO:0030833	P	regulation of actin filament polymerization	27	11725	40	28362	0.034	1
GO:0030834	P	regulation of actin filament depolymerization	9	11725	15	28362	0.25	1
GO:0030835	P	negative regulation of actin filament depolymerization	8	11725	13	28362	0.25	1
GO:0030837	P	negative regulation of actin filament polymerization	11	11725	18	28362	0.2	1
GO:0030838	P	positive regulation of actin filament polymerization	15	11725	22	28362	0.094	1
GO:0032989	P	cellular component morphogenesis	175	11725	436	28362	0.65	1
GO:0015758	P	glucose transport	22	11725	31	28362	0.038	1
GO:0071704	P	organic substance metabolic process	4447	11725	10672	28362	0.29	1
GO:0010501	P	RNA secondary structure unwinding	14	11725	29	28362	0.37	1
GO:0010506	P	regulation of autophagy	6	11725	14	28362	0.55	1
GO:0016226	P	iron-sulfur cluster assembly	13	11725	28	28362	0.42	1
GO:0034220	P	ion transmembrane transport	134	11725	255	28362	0.015	1
GO:0042026	P	protein refolding	5	11725	9	28362	0.39	1
GO:0034227	P	tRNA thio-modification	5	11725	6	28362	0.19	1
GO:0016180	P	snRNA processing	6	11725	7	28362	0.15	1
GO:0034599	P	cellular response to oxidative stress	46	11725	97	28362	0.25	1
GO:0006310	P	DNA recombination	77	11725	134	28362	0.014	1
GO:0006312	P	mitotic recombination	13	11725	18	28362	0.09	1
GO:0051726	P	regulation of cell cycle	93	11725	191	28362	0.11	1
GO:1901657	P	glycosyl compound metabolic process	165	11725	326	28362	0.019	1
GO:0046451	P	diaminopimelate metabolic process	12	11725	16	28362	0.087	1
GO:1901658	P	glycosyl compound catabolic process	12	11725	26	28362	0.44	1
GO:1901659	P	glycosyl compound biosynthetic process	53	11725	105	28362	0.14	1
GO:0035065	P	regulation of histone acetylation	7	11725	12	28362	0.31	1
GO:0035067	P	negative regulation of histone acetylation	5	11725	8	28362	0.32	1
GO:0061025	P	membrane fusion	35	11725	67	28362	0.15	1
GO:0061024	P	membrane organization	106	11725	212	28362	0.062	1
GO:0015976	P	carbon utilization	5	11725	8	28362	0.32	1
GO:0015977	P	carbon fixation	8	11725	24	28362	0.76	1
GO:0035266	P	meristem growth	15	11725	62	28362	0.98	1
GO:0035265	P	organ growth	18	11725	29	28362	0.12	1
GO:0015979	P	photosynthesis	118	11725	253	28362	0.15	1
GO:0042335	P	cuticle development	10	11725	31	28362	0.8	1
GO:0052166	P	positive regulation by symbiont of host innate immune response	6	11725	9	28362	0.26	1
GO:0052167	P	modulation by symbiont of host innate immune response	6	11725	9	28362	0.26	1
GO:0042330	P	taxis	13	11725	32	28362	0.58	1
GO:0052169	P	pathogen-associated molecular pattern dependent modulation by symbiont of host innate immune response	6	11725	9	28362	0.26	1
GO:0044419	P	interspecies interaction between organisms	71	11725	154	28362	0.24	1
GO:0006265	P	DNA topological change	8	11725	16	28362	0.4	1
GO:0045833	P	negative regulation of lipid metabolic process	6	11725	10	28362	0.32	1
GO:0045834	P	positive regulation of lipid metabolic process	7	11725	16	28362	0.53	1
GO:0006782	P	protoporphyrinogen IX biosynthetic process	8	11725	15	28362	0.35	1
GO:1900674	P	olefin biosynthetic process	16	11725	32	28362	0.32	1
GO:0045839	P	negative regulation of mitotic nuclear division	5	11725	9	28362	0.39	1
GO:0009206	P	purine ribonucleoside triphosphate biosynthetic process	18	11725	45	28362	0.59	1
GO:0009205	P	purine ribonucleoside triphosphate metabolic process	80	11725	155	28362	0.062	1
GO:0009201	P	ribonucleoside triphosphate biosynthetic process	21	11725	55	28362	0.66	1
GO:0006446	P	regulation of translational initiation	13	11725	26	28362	0.34	1
GO:0009209	P	pyrimidine ribonucleoside triphosphate biosynthetic process	5	11725	15	28362	0.74	1
GO:0009208	P	pyrimidine ribonucleoside triphosphate metabolic process	5	11725	15	28362	0.74	1
GO:0006400	P	tRNA modification	18	11725	36	28362	0.3	1
GO:0030162	P	regulation of proteolysis	17	11725	35	28362	0.34	1
GO:0030163	P	protein catabolic process	236	11725	467	28362	0.0067	1
GO:0046129	P	purine ribonucleoside biosynthetic process	37	11725	72	28362	0.16	1
GO:0046128	P	purine ribonucleoside metabolic process	106	11725	197	28362	0.017	1
GO:0010876	P	lipid localization	97	11725	199	28362	0.1	1
GO:0043101	P	purine-containing compound salvage	8	11725	9	28362	0.092	1
GO:0035556	P	intracellular signal transduction	309	11725	660	28362	0.037	1
GO:0006040	P	amino sugar metabolic process	18	11725	36	28362	0.3	1
GO:0009908	P	flower development	182	11725	520	28362	0.98	1
GO:0009970	P	cellular response to sulfate starvation	6	11725	19	28362	0.78	1
GO:0048878	P	chemical homeostasis	170	11725	352	28362	0.053	1
GO:0046654	P	tetrahydrofolate biosynthetic process	8	11725	13	28362	0.25	1
GO:0048506	P	regulation of timing of meristematic phase transition	16	11725	34	28362	0.39	1
GO:0043038	P	amino acid activation	21	11725	55	28362	0.66	1
GO:0043039	P	tRNA aminoacylation	21	11725	55	28362	0.66	1
GO:0048509	P	regulation of meristem development	47	11725	114	28362	0.54	1
GO:0048508	P	embryonic meristem development	11	11725	31	28362	0.72	1
GO:0036503	P	ERAD pathway	20	11725	30	28362	0.068	1
GO:0042744	P	hydrogen peroxide catabolic process	42	11725	83	28362	0.17	1
GO:0000226	P	microtubule cytoskeleton organization	49	11725	83	28362	0.031	1
GO:0042742	P	defense response to bacterium	184	11725	354	28362	0.0069	1
GO:0031365	P	N-terminal protein amino acid modification	33	11725	58	28362	0.089	1
GO:0009645	P	response to low light intensity stimulus	11	11725	19	28362	0.24	1
GO:0065002	P	intracellular protein transmembrane transport	35	11725	73	28362	0.27	1
GO:0065001	P	specification of axis polarity	5	11725	22	28362	0.93	1
GO:0065007	P	biological regulation	2536	11725	6062	28362	0.29	1
GO:0098662	P	inorganic cation transmembrane transport	76	11725	153	28362	0.11	1
GO:0098661	P	inorganic anion transmembrane transport	12	11725	25	28362	0.39	1
GO:0065004	P	protein-DNA complex assembly	29	11725	66	28362	0.43	1
GO:0065009	P	regulation of molecular function	112	11725	249	28362	0.24	1
GO:0065008	P	regulation of biological quality	553	11725	1255	28362	0.11	1
GO:0052386	P	cell wall thickening	13	11725	28	28362	0.42	1
GO:0009156	P	ribonucleoside monophosphate biosynthetic process	33	11725	80	28362	0.54	1
GO:0009152	P	purine ribonucleotide biosynthetic process	40	11725	83	28362	0.24	1
GO:0009150	P	purine ribonucleotide metabolic process	107	11725	202	28362	0.023	1
GO:0008154	P	actin polymerization or depolymerization	38	11725	57	28362	0.016	1
GO:0016441	P	posttranscriptional gene silencing	32	11725	139	28362	1	1
GO:0036211	P	protein modification process	923	11725	2126	28362	0.1	1
GO:0008152	P	metabolic process	5138	11725	12035	28362	0.0055	1
GO:0031400	P	negative regulation of protein modification process	13	11725	28	28362	0.42	1
GO:0042631	P	cellular response to water deprivation	17	11725	29	28362	0.16	1
GO:0045165	P	cell fate commitment	10	11725	52	28362	0.99	1
GO:0070813	P	hydrogen sulfide metabolic process	5	11725	8	28362	0.32	1
GO:0090056	P	regulation of chlorophyll metabolic process	10	11725	25	28362	0.6	1
GO:0070814	P	hydrogen sulfide biosynthetic process	5	11725	8	28362	0.32	1
GO:0071417	P	cellular response to organonitrogen compound	6	11725	15	28362	0.61	1
GO:0002218	P	activation of innate immune response	25	11725	39	28362	0.059	1
GO:0002213	P	defense response to insect	7	11725	19	28362	0.67	1
GO:0048653	P	anther development	18	11725	64	28362	0.95	1
GO:0006869	P	lipid transport	83	11725	174	28362	0.16	1
GO:0006865	P	amino acid transport	41	11725	62	28362	0.014	1
GO:0006862	P	nucleotide transport	12	11725	16	28362	0.087	1
GO:0006863	P	purine nucleobase transport	9	11725	25	28362	0.7	1
GO:0009791	P	post-embryonic development	636	11725	1576	28362	0.71	1
GO:0009790	P	embryo development	229	11725	571	28362	0.67	1
GO:0009793	P	embryo development ending in seed dormancy	193	11725	478	28362	0.62	1
GO:0045229	P	external encapsulating structure organization	214	11725	551	28362	0.79	1
GO:0010648	P	negative regulation of cell communication	32	11725	82	28362	0.64	1
GO:0009798	P	axis specification	12	11725	41	28362	0.89	1
GO:0010647	P	positive regulation of cell communication	30	11725	62	28362	0.27	1
GO:0010646	P	regulation of cell communication	109	11725	234	28362	0.16	1
GO:0009553	P	embryo sac development	66	11725	143	28362	0.25	1
GO:0070972	P	protein localization to endoplasmic reticulum	8	11725	23	28362	0.73	1
GO:0009556	P	microsporogenesis	12	11725	34	28362	0.73	1
GO:0009555	P	pollen development	135	11725	311	28362	0.33	1
GO:0044364	P	disruption of cells of other organism	65	11725	274	28362	1	1
GO:0010087	P	phloem or xylem histogenesis	27	11725	66	28362	0.56	1
GO:0009559	P	embryo sac central cell differentiation	13	11725	32	28362	0.58	1
GO:0000041	P	transition metal ion transport	46	11725	80	28362	0.047	1
GO:0010082	P	regulation of root meristem growth	9	11725	27	28362	0.77	1
GO:0000045	P	autophagosome assembly	6	11725	10	28362	0.32	1
GO:0052564	P	response to immune response of other organism involved in symbiotic interaction	7	11725	12	28362	0.31	1
GO:0055088	P	lipid homeostasis	19	11725	40	28362	0.35	1
GO:0045595	P	regulation of cell differentiation	10	11725	58	28362	1	1
GO:0055080	P	cation homeostasis	95	11725	194	28362	0.099	1
GO:0055081	P	anion homeostasis	15	11725	30	28362	0.32	1
GO:0055082	P	cellular chemical homeostasis	81	11725	163	28362	0.1	1
GO:0016925	P	protein sumoylation	11	11725	17	28362	0.17	1
GO:0008202	P	steroid metabolic process	49	11725	110	28362	0.36	1
GO:0051093	P	negative regulation of developmental process	48	11725	125	28362	0.7	1
GO:0032269	P	negative regulation of cellular protein metabolic process	28	11725	138	28362	1	1
GO:0032268	P	regulation of cellular protein metabolic process	120	11725	350	28362	0.97	1
GO:0051094	P	positive regulation of developmental process	49	11725	104	28362	0.25	1
GO:0032261	P	purine nucleotide salvage	7	11725	8	28362	0.12	1
GO:0019471	P	4-hydroxyproline metabolic process	6	11725	11	28362	0.38	1
GO:0080050	P	regulation of seed development	15	11725	36	28362	0.54	1
GO:0042816	P	vitamin B6 metabolic process	6	11725	9	28362	0.26	1
GO:0042819	P	vitamin B6 biosynthetic process	6	11725	9	28362	0.26	1
GO:0071495	P	cellular response to endogenous stimulus	384	11725	890	28362	0.25	1
GO:0044770	P	cell cycle phase transition	24	11725	44	28362	0.17	1
GO:0090502	P	RNA phosphodiester bond hydrolysis, endonucleolytic	5	11725	12	28362	0.58	1
GO:0044772	P	mitotic cell cycle phase transition	23	11725	40	28362	0.13	1
GO:0032501	P	multicellular organismal process	1245	11725	3032	28362	0.59	1
GO:0032506	P	cytokinetic process	19	11725	37	28362	0.26	1
GO:0006656	P	phosphatidylcholine biosynthetic process	7	11725	7	28362	0.083	1
GO:0032507	P	maintenance of protein location in cell	10	11725	18	28362	0.29	1
GO:0071824	P	protein-DNA complex subunit organization	33	11725	74	28362	0.39	1
GO:0071826	P	ribonucleoprotein complex subunit organization	58	11725	109	28362	0.072	1
GO:0010089	P	xylem development	15	11725	36	28362	0.54	1
GO:0032504	P	multicellular organism reproduction	68	11725	160	28362	0.45	1
GO:0071822	P	protein complex subunit organization	177	11725	338	28362	0.0064	1
GO:0071554	P	cell wall organization or biogenesis	300	11725	704	28362	0.34	1
GO:0071555	P	cell wall organization	201	11725	518	28362	0.79	1
GO:0010467	P	gene expression	1613	11725	4747	28362	1	1
GO:0010468	P	regulation of gene expression	1044	11725	2814	28362	1	1
GO:0019762	P	glucosinolate catabolic process	11	11725	21	28362	0.32	1
GO:0019941	P	modification-dependent protein catabolic process	184	11725	378	28362	0.038	1
GO:0098657	P	import into cell	6	11725	12	28362	0.44	1
GO:0009658	P	chloroplast organization	57	11725	150	28362	0.73	1
GO:0007015	P	actin filament organization	46	11725	74	28362	0.02	1
GO:0007017	P	microtubule-based process	70	11725	132	28362	0.055	1
GO:0071731	P	response to nitric oxide	11	11725	21	28362	0.32	1
GO:0071732	P	cellular response to nitric oxide	10	11725	20	28362	0.38	1
GO:0007018	P	microtubule-based movement	14	11725	35	28362	0.6	1
GO:1901421	P	positive regulation of response to alcohol	14	11725	29	28362	0.37	1
GO:1901420	P	negative regulation of response to alcohol	15	11725	39	28362	0.64	1
GO:0016036	P	cellular response to phosphate starvation	34	11725	97	28362	0.82	1
GO:0044085	P	cellular component biogenesis	514	11725	1095	28362	0.0086	1
GO:0016032	P	viral process	58	11725	130	28362	0.34	1
GO:0015748	P	organophosphate ester transport	16	11725	26	28362	0.14	1
GO:0044089	P	positive regulation of cellular component biogenesis	30	11725	48	28362	0.05	1
GO:0034219	P	carbohydrate transmembrane transport	22	11725	34	28362	0.069	1
GO:0019853	P	L-ascorbic acid biosynthetic process	14	11725	25	28362	0.23	1
GO:0006306	P	DNA methylation	26	11725	58	28362	0.41	1
GO:0006305	P	DNA alkylation	26	11725	58	28362	0.41	1
GO:0006304	P	DNA modification	32	11725	69	28362	0.33	1
GO:0006303	P	double-strand break repair via nonhomologous end joining	5	11725	12	28362	0.58	1
GO:0006302	P	double-strand break repair	48	11725	93	28362	0.12	1
GO:0006301	P	postreplication repair	6	11725	12	28362	0.44	1
GO:0044550	P	secondary metabolite biosynthetic process	157	11725	311	28362	0.024	1
GO:0006308	P	DNA catabolic process	7	11725	10	28362	0.2	1
GO:0016108	P	tetraterpenoid metabolic process	17	11725	42	28362	0.58	1
GO:0016109	P	tetraterpenoid biosynthetic process	15	11725	34	28362	0.47	1
GO:0016458	P	gene silencing	75	11725	240	28362	0.99	1
GO:0006904	P	vesicle docking involved in exocytosis	19	11725	44	28362	0.48	1
GO:0016101	P	diterpenoid metabolic process	16	11725	39	28362	0.56	1
GO:0016102	P	diterpenoid biosynthetic process	14	11725	36	28362	0.63	1
GO:0016104	P	triterpenoid biosynthetic process	5	11725	12	28362	0.58	1
GO:0016106	P	sesquiterpenoid biosynthetic process	7	11725	10	28362	0.2	1
GO:0010208	P	pollen wall assembly	15	11725	38	28362	0.61	1
GO:0060548	P	negative regulation of cell death	14	11725	29	28362	0.37	1
GO:0051554	P	flavonol metabolic process	6	11725	13	28362	0.5	1
GO:0051555	P	flavonol biosynthetic process	6	11725	12	28362	0.44	1
GO:0046488	P	phosphatidylinositol metabolic process	30	11725	60	28362	0.23	1
GO:0046337	P	phosphatidylethanolamine metabolic process	5	11725	8	28362	0.32	1
GO:0046486	P	glycerolipid metabolic process	59	11725	122	28362	0.18	1
GO:0046483	P	heterocycle metabolic process	1809	11725	4433	28362	0.7	1
GO:0042325	P	regulation of phosphorylation	29	11725	67	28362	0.46	1
GO:0009694	P	jasmonic acid metabolic process	12	11725	33	28362	0.7	1
GO:0042327	P	positive regulation of phosphorylation	10	11725	33	28362	0.85	1
GO:0006278	P	RNA-dependent DNA biosynthetic process	7	11725	12	28362	0.31	1
GO:0009695	P	jasmonic acid biosynthetic process	10	11725	27	28362	0.68	1
GO:0006273	P	lagging strand elongation	5	11725	8	28362	0.32	1
GO:0006271	P	DNA strand elongation involved in DNA replication	7	11725	13	28362	0.36	1
GO:0006270	P	DNA replication initiation	12	11725	20	28362	0.2	1
GO:0009696	P	salicylic acid metabolic process	14	11725	28	28362	0.33	1
GO:0006275	P	regulation of DNA replication	17	11725	30	28362	0.19	1
GO:0015867	P	ATP transport	5	11725	6	28362	0.19	1
GO:0009165	P	nucleotide biosynthetic process	70	11725	137	28362	0.086	1
GO:0043331	P	response to dsRNA	17	11725	46	28362	0.7	1
GO:0071407	P	cellular response to organic cyclic compound	86	11725	187	28362	0.22	1
GO:0035670	P	plant-type ovary development	21	11725	56	28362	0.69	1
GO:0009691	P	cytokinin biosynthetic process	7	11725	20	28362	0.72	1
GO:0009896	P	positive regulation of catabolic process	11	11725	27	28362	0.58	1
GO:0030148	P	sphingolipid biosynthetic process	15	11725	27	28362	0.22	1
GO:0009894	P	regulation of catabolic process	25	11725	52	28362	0.31	1
GO:0009892	P	negative regulation of metabolic process	185	11725	521	28362	0.97	1
GO:0009890	P	negative regulation of biosynthetic process	116	11725	360	28362	0.99	1
GO:0009891	P	positive regulation of biosynthetic process	149	11725	409	28362	0.92	1
GO:0000305	P	response to oxygen radical	7	11725	17	28362	0.58	1
GO:0000304	P	response to singlet oxygen	6	11725	11	28362	0.38	1
GO:0000303	P	response to superoxide	7	11725	15	28362	0.47	1
GO:0000302	P	response to reactive oxygen species	78	11725	166	28362	0.19	1
GO:0098771	P	inorganic ion homeostasis	104	11725	215	28362	0.1	1
GO:0006026	P	aminoglycan catabolic process	10	11725	24	28362	0.56	1
GO:0009942	P	longitudinal axis specification	5	11725	9	28362	0.39	1
GO:0009943	P	adaxial/abaxial axis specification	5	11725	25	28362	0.96	1
GO:0009944	P	polarity specification of adaxial/abaxial axis	5	11725	22	28362	0.93	1
GO:0042255	P	ribosome assembly	23	11725	48	28362	0.32	1
GO:0042254	P	ribosome biogenesis	134	11725	341	28362	0.71	1
GO:1903409	P	reactive oxygen species biosynthetic process	11	11725	23	28362	0.41	1
GO:0002684	P	positive regulation of immune system process	39	11725	62	28362	0.027	1
GO:0002682	P	regulation of immune system process	68	11725	111	28362	0.0073	1
GO:0002683	P	negative regulation of immune system process	12	11725	16	28362	0.087	1
GO:0045912	P	negative regulation of carbohydrate metabolic process	5	11725	7	28362	0.26	1
GO:0045910	P	negative regulation of DNA recombination	5	11725	8	28362	0.32	1
GO:0048316	P	seed development	269	11725	661	28362	0.6	1
GO:0048317	P	seed morphogenesis	5	11725	8	28362	0.32	1
GO:0009308	P	amine metabolic process	53	11725	102	28362	0.1	1
GO:0009309	P	amine biosynthetic process	24	11725	39	28362	0.082	1
GO:0009306	P	protein secretion	17	11725	28	28362	0.14	1
GO:0035303	P	regulation of dephosphorylation	8	11725	10	28362	0.12	1
GO:0050794	P	regulation of cellular process	2033	11725	4857	28362	0.31	1
GO:0035304	P	regulation of protein dephosphorylation	6	11725	8	28362	0.2	1
GO:0000003	P	reproduction	682	11725	1721	28362	0.84	1
GO:0010262	P	somatic embryogenesis	6	11725	12	28362	0.44	1
GO:0010260	P	organ senescence	53	11725	114	28362	0.26	1
GO:0010267	P	production of ta-siRNAs involved in RNA interference	6	11725	14	28362	0.55	1
GO:0010264	P	myo-inositol hexakisphosphate biosynthetic process	7	11725	8	28362	0.12	1
GO:0010268	P	brassinosteroid homeostasis	13	11725	30	28362	0.5	1
GO:0006694	P	steroid biosynthetic process	37	11725	82	28362	0.36	1
GO:0097305	P	response to alcohol	265	11725	583	28362	0.1	1
GO:0097306	P	cellular response to alcohol	112	11725	267	28362	0.47	1
GO:0045132	P	meiotic chromosome segregation	32	11725	49	28362	0.031	1
GO:1902600	P	hydrogen ion transmembrane transport	29	11725	56	28362	0.19	1
GO:0009411	P	response to UV	54	11725	115	28362	0.24	1
GO:0009416	P	response to light stimulus	348	11725	744	28362	0.03	1
GO:0009415	P	response to water	184	11725	355	28362	0.0075	1
GO:0048229	P	gametophyte development	184	11725	422	28362	0.29	1
GO:0009653	P	anatomical structure morphogenesis	359	11725	919	28362	0.83	1
GO:0002229	P	defense response to oomycetes	16	11725	42	28362	0.66	1
GO:0009098	P	leucine biosynthetic process	6	11725	14	28362	0.55	1
GO:0009097	P	isoleucine biosynthetic process	6	11725	13	28362	0.5	1
GO:0009094	P	L-phenylalanine biosynthetic process	6	11725	9	28362	0.26	1
GO:0009095	P	aromatic amino acid family biosynthetic process, prephenate pathway	6	11725	11	28362	0.38	1
GO:0015985	P	energy coupled proton transport, down electrochemical gradient	11	11725	29	28362	0.65	1
GO:0006879	P	cellular iron ion homeostasis	10	11725	23	28362	0.51	1
GO:0006875	P	cellular metal ion homeostasis	52	11725	101	28362	0.12	1
GO:0006874	P	cellular calcium ion homeostasis	18	11725	30	28362	0.14	1
GO:0043687	P	post-translational protein modification	5	11725	7	28362	0.26	1
GO:0006873	P	cellular ion homeostasis	72	11725	138	28362	0.064	1
GO:0042546	P	cell wall biogenesis	103	11725	230	28362	0.27	1
GO:0098542	P	defense response to other organism	404	11725	936	28362	0.24	1
GO:0010675	P	regulation of cellular carbohydrate metabolic process	18	11725	32	28362	0.18	1
GO:0015980	P	energy derivation by oxidation of organic compounds	81	11725	146	28362	0.021	1
GO:0010072	P	primary shoot apical meristem specification	7	11725	16	28362	0.53	1
GO:0080111	P	DNA demethylation	7	11725	12	28362	0.31	1
GO:0010074	P	maintenance of meristem identity	12	11725	39	28362	0.85	1
GO:0010075	P	regulation of meristem growth	13	11725	46	28362	0.92	1
GO:0031425	P	chloroplast RNA processing	6	11725	19	28362	0.78	1
GO:0010078	P	maintenance of root meristem identity	5	11725	14	28362	0.69	1
GO:0042542	P	response to hydrogen peroxide	31	11725	60	28362	0.18	1
GO:0046394	P	carboxylic acid biosynthetic process	214	11725	438	28362	0.025	1
GO:0031124	P	mRNA 3'-end processing	6	11725	23	28362	0.89	1
GO:0022898	P	regulation of transmembrane transporter activity	7	11725	13	28362	0.36	1
GO:0042793	P	transcription from plastid promoter	5	11725	9	28362	0.39	1
GO:0006164	P	purine nucleotide biosynthetic process	41	11725	85	28362	0.24	1
GO:0052018	P	modulation by symbiont of RNA levels in host	5	11725	12	28362	0.58	1
GO:0009812	P	flavonoid metabolic process	56	11725	109	28362	0.11	1
GO:0052572	P	response to host immune response	7	11725	12	28362	0.31	1
GO:0008213	P	protein alkylation	35	11725	80	28362	0.42	1
GO:0010431	P	seed maturation	32	11725	69	28362	0.33	1
GO:0008216	P	spermidine metabolic process	5	11725	10	28362	0.46	1
GO:0071941	P	nitrogen cycle metabolic process	25	11725	46	28362	0.16	1
GO:0008219	P	cell death	97	11725	194	28362	0.072	1
GO:0007275	P	multicellular organism development	1166	11725	2811	28362	0.47	1
GO:0007276	P	gamete generation	21	11725	53	28362	0.61	1
GO:0009638	P	phototropism	9	11725	15	28362	0.25	1
GO:0009639	P	response to red or far red light	115	11725	222	28362	0.029	1
GO:0009630	P	gravitropism	28	11725	68	28362	0.55	1
GO:0009631	P	cold acclimation	21	11725	46	28362	0.4	1
GO:0009636	P	response to toxic substance	61	11725	102	28362	0.015	1
GO:0009637	P	response to blue light	39	11725	81	28362	0.24	1
GO:0010187	P	negative regulation of seed germination	9	11725	22	28362	0.58	1
GO:0080060	P	integument development	5	11725	10	28362	0.46	1
GO:0007140	P	male meiosis	10	11725	22	28362	0.47	1
GO:0018401	P	peptidyl-proline hydroxylation to 4-hydroxy-L-proline	6	11725	11	28362	0.38	1
GO:0032984	P	macromolecular complex disassembly	34	11725	59	28362	0.077	1
GO:0044767	P	single-organism developmental process	1302	11725	3131	28362	0.43	1
GO:0044764	P	multi-organism cellular process	65	11725	156	28362	0.5	1
GO:1901700	P	response to oxygen-containing compound	711	11725	1557	28362	0.013	1
GO:1901701	P	cellular response to oxygen-containing compound	287	11725	635	28362	0.11	1
GO:1903311	P	regulation of mRNA metabolic process	9	11725	19	28362	0.44	1
GO:0032981	P	mitochondrial respiratory chain complex I assembly	5	11725	5	28362	0.14	1
GO:0008361	P	regulation of cell size	14	11725	25	28362	0.23	1
GO:0007029	P	endoplasmic reticulum organization	11	11725	14	28362	0.084	1
GO:0034440	P	lipid oxidation	28	11725	55	28362	0.22	1
GO:0042138	P	meiotic DNA double-strand break formation	6	11725	8	28362	0.2	1
GO:0032147	P	activation of protein kinase activity	6	11725	18	28362	0.75	1
GO:0007009	P	plasma membrane organization	6	11725	8	28362	0.2	1
GO:0007008	P	outer mitochondrial membrane organization	6	11725	8	28362	0.2	1
GO:0019915	P	lipid storage	14	11725	25	28362	0.23	1
GO:0007006	P	mitochondrial membrane organization	13	11725	18	28362	0.09	1
GO:0007005	P	mitochondrion organization	77	11725	131	28362	0.0094	1
GO:0007004	P	telomere maintenance via telomerase	6	11725	7	28362	0.15	1
GO:0045786	P	negative regulation of cell cycle	23	11725	41	28362	0.15	1
GO:0045787	P	positive regulation of cell cycle	16	11725	38	28362	0.53	1
GO:0071310	P	cellular response to organic substance	450	11725	1023	28362	0.14	1
GO:0016024	P	CDP-diacylglycerol biosynthetic process	9	11725	17	28362	0.34	1
GO:0044093	P	positive regulation of molecular function	41	11725	90	28362	0.33	1
GO:0044092	P	negative regulation of molecular function	41	11725	112	28362	0.77	1
GO:0033037	P	polysaccharide localization	18	11725	39	28362	0.4	1
GO:1901419	P	regulation of response to alcohol	34	11725	78	28362	0.43	1
GO:2000024	P	regulation of leaf development	27	11725	52	28362	0.2	1
GO:0006793	P	phosphorus metabolic process	795	11725	1751	28362	0.013	1
GO:0046034	P	ATP metabolic process	77	11725	148	28362	0.06	1
GO:0046036	P	CTP metabolic process	5	11725	15	28362	0.74	1
GO:0046031	P	ADP metabolic process	34	11725	73	28362	0.32	1
GO:0046033	P	AMP metabolic process	7	11725	10	28362	0.2	1
GO:0051701	P	interaction with host	22	11725	45	28362	0.3	1
GO:0051707	P	response to other organism	536	11725	1210	28362	0.091	1
GO:0051704	P	multi-organism process	701	11725	1631	28362	0.19	1
GO:0019827	P	stem cell population maintenance	16	11725	53	28362	0.89	1
GO:0030968	P	endoplasmic reticulum unfolded protein response	6	11725	13	28362	0.5	1
GO:0071616	P	acyl-CoA biosynthetic process	11	11725	20	28362	0.28	1
GO:0016119	P	carotene metabolic process	5	11725	12	28362	0.58	1
GO:1901072	P	glucosamine-containing compound catabolic process	10	11725	24	28362	0.56	1
GO:0016116	P	carotenoid metabolic process	17	11725	42	28362	0.58	1
GO:0016115	P	terpenoid catabolic process	5	11725	10	28362	0.46	1
GO:1901071	P	glucosamine-containing compound metabolic process	10	11725	26	28362	0.64	1
GO:0044784	P	metaphase/anaphase transition of cell cycle	9	11725	13	28362	0.17	1
GO:0044786	P	cell cycle DNA replication	18	11725	47	28362	0.65	1
GO:0010359	P	regulation of anion channel activity	6	11725	10	28362	0.32	1
GO:0009566	P	fertilization	17	11725	45	28362	0.67	1
GO:0009567	P	double fertilization forming a zygote and endosperm	16	11725	40	28362	0.59	1
GO:0046493	P	lipid A metabolic process	12	11725	18	28362	0.14	1
GO:0046323	P	glucose import	21	11725	30	28362	0.046	1
GO:0046490	P	isopentenyl diphosphate metabolic process	7	11725	19	28362	0.67	1
GO:0046496	P	nicotinamide nucleotide metabolic process	54	11725	115	28362	0.24	1
GO:0034661	P	ncRNA catabolic process	6	11725	11	28362	0.38	1
GO:0034660	P	ncRNA metabolic process	105	11725	337	28362	1	1
GO:0006206	P	pyrimidine nucleobase metabolic process	13	11725	23	28362	0.23	1
GO:0006207	P	'de novo' pyrimidine nucleobase biosynthetic process	5	11725	10	28362	0.46	1
GO:0009259	P	ribonucleotide metabolic process	116	11725	221	28362	0.022	1
GO:0070271	P	protein complex biogenesis	151	11725	294	28362	0.017	1
GO:1900618	P	regulation of shoot system morphogenesis	8	11725	16	28362	0.4	1
GO:0035428	P	hexose transmembrane transport	19	11725	29	28362	0.081	1
GO:0009887	P	organ morphogenesis	61	11725	180	28362	0.92	1
GO:0009886	P	post-embryonic morphogenesis	69	11725	174	28362	0.64	1
GO:0009880	P	embryonic pattern specification	8	11725	25	28362	0.79	1
GO:0009889	P	regulation of biosynthetic process	1026	11725	2752	28362	1	1
GO:0009888	P	tissue development	230	11725	577	28362	0.69	1
GO:0031163	P	metallo-sulfur cluster assembly	13	11725	28	28362	0.42	1
GO:0046149	P	pigment catabolic process	11	11725	19	28362	0.24	1
GO:0046148	P	pigment biosynthetic process	63	11725	148	28362	0.45	1
GO:0009956	P	radial pattern formation	8	11725	19	28362	0.56	1
GO:0009955	P	adaxial/abaxial pattern specification	9	11725	35	28362	0.93	1
GO:0042023	P	DNA endoreduplication	16	11725	42	28362	0.66	1
GO:0009958	P	positive gravitropism	11	11725	31	28362	0.72	1
GO:0002697	P	regulation of immune effector process	6	11725	11	28362	0.38	1
GO:0006511	P	ubiquitin-dependent protein catabolic process	182	11725	376	28362	0.044	1
GO:0006515	P	misfolded or incompletely synthesized protein catabolic process	5	11725	9	28362	0.39	1
GO:0006518	P	peptide metabolic process	398	11725	1540	28362	1	1
GO:0006739	P	NADP metabolic process	16	11725	39	28362	0.56	1
GO:0009314	P	response to radiation	366	11725	772	28362	0.016	1
GO:0006730	P	one-carbon metabolic process	21	11725	35	28362	0.11	1
GO:0009311	P	oligosaccharide metabolic process	57	11725	108	28362	0.08	1
GO:0009310	P	amine catabolic process	5	11725	9	28362	0.39	1
GO:0009312	P	oligosaccharide biosynthetic process	41	11725	65	28362	0.023	1
GO:0090329	P	regulation of DNA-dependent DNA replication	14	11725	25	28362	0.23	1
GO:0000209	P	protein polyubiquitination	30	11725	63	28362	0.3	1
GO:0010216	P	maintenance of DNA methylation	7	11725	16	28362	0.53	1
GO:0010214	P	seed coat development	12	11725	43	28362	0.92	1
GO:0010215	P	cellulose microfibril organization	9	11725	17	28362	0.34	1
GO:0010212	P	response to ionizing radiation	19	11725	32	28362	0.14	1
GO:0010218	P	response to far red light	33	11725	60	28362	0.11	1
GO:0051640	P	organelle localization	22	11725	53	28362	0.54	1
GO:1902347	P	response to strigolactone	5	11725	7	28362	0.26	1
GO:0048235	P	pollen sperm cell differentiation	12	11725	34	28362	0.73	1
GO:0009403	P	toxin biosynthetic process	7	11725	14	28362	0.42	1
GO:0048236	P	plant-type spore development	16	11725	44	28362	0.72	1
GO:0009404	P	toxin metabolic process	42	11725	60	28362	0.0066	1
GO:0009407	P	toxin catabolic process	35	11725	46	28362	0.0052	1
GO:0048232	P	male gamete generation	18	11725	45	28362	0.59	1
GO:0009409	P	response to cold	177	11725	384	28362	0.12	1
GO:0009408	P	response to heat	79	11725	199	28362	0.64	1
GO:0045143	P	homologous chromosome segregation	20	11725	28	28362	0.045	1
GO:0045144	P	meiotic sister chromatid segregation	11	11725	13	28362	0.063	1
GO:0031540	P	regulation of anthocyanin biosynthetic process	6	11725	15	28362	0.61	1
GO:0006032	P	chitin catabolic process	10	11725	24	28362	0.56	1
GO:0070838	P	divalent metal ion transport	45	11725	79	28362	0.054	1
GO:0042182	P	ketone catabolic process	8	11725	12	28362	0.21	1
GO:0042493	P	response to drug	41	11725	75	28362	0.091	1
GO:0010324	P	membrane invagination	19	11725	38	28362	0.29	1
GO:0009751	P	response to salicylic acid	97	11725	209	28362	0.19	1
GO:0009089	P	lysine biosynthetic process via diaminopimelate	12	11725	16	28362	0.087	1
GO:0009088	P	threonine biosynthetic process	5	11725	10	28362	0.46	1
GO:0009085	P	lysine biosynthetic process	14	11725	18	28362	0.057	1
GO:0009084	P	glutamine family amino acid biosynthetic process	21	11725	33	28362	0.082	1
GO:0002239	P	response to oomycetes	22	11725	49	28362	0.42	1
GO:0009086	P	methionine biosynthetic process	18	11725	27	28362	0.08	1
GO:0009081	P	branched-chain amino acid metabolic process	8	11725	17	28362	0.46	1
GO:0009082	P	branched-chain amino acid biosynthetic process	6	11725	14	28362	0.55	1
GO:0006848	P	pyruvate transport	5	11725	5	28362	0.14	1
GO:0008033	P	tRNA processing	32	11725	79	28362	0.57	1
GO:0001522	P	pseudouridine synthesis	10	11725	14	28362	0.13	1
GO:0042787	P	protein ubiquitination involved in ubiquitin-dependent protein catabolic process	25	11725	60	28362	0.53	1
GO:0052542	P	defense response by callose deposition	11	11725	21	28362	0.32	1
GO:0052543	P	callose deposition in cell wall	13	11725	27	28362	0.38	1
GO:0052544	P	defense response by callose deposition in cell wall	10	11725	16	28362	0.2	1
GO:0052545	P	callose localization	16	11725	36	28362	0.46	1
GO:0052546	P	cell wall pectin metabolic process	7	11725	21	28362	0.75	1
GO:0000028	P	ribosomal small subunit assembly	6	11725	11	28362	0.38	1
GO:0055062	P	phosphate ion homeostasis	10	11725	23	28362	0.51	1
GO:0055067	P	monovalent inorganic cation homeostasis	30	11725	68	28362	0.42	1
GO:0055065	P	metal ion homeostasis	75	11725	149	28362	0.094	1
GO:0007267	P	cell-cell signaling	13	11725	46	28362	0.92	1
GO:0006888	P	ER to Golgi vesicle-mediated transport	24	11725	46	28362	0.21	1
GO:0007265	P	Ras protein signal transduction	5	11725	9	28362	0.39	1
GO:0060968	P	regulation of gene silencing	14	11725	39	28362	0.72	1
GO:0009629	P	response to gravity	35	11725	78	28362	0.38	1
GO:0044238	P	primary metabolic process	4037	11725	9890	28362	0.8	1
GO:0006995	P	cellular response to nitrogen starvation	11	11725	14	28362	0.084	1
GO:0009620	P	response to fungus	226	11725	573	28362	0.74	1
GO:0009625	P	response to insect	17	11725	26	28362	0.096	1
GO:0009624	P	response to nematode	33	11725	76	28362	0.44	1
GO:0009627	P	systemic acquired resistance	38	11725	67	28362	0.074	1
GO:0009626	P	plant-type hypersensitive response	50	11725	84	28362	0.027	1
GO:0010197	P	polar nucleus fusion	13	11725	31	28362	0.54	1
GO:0010196	P	nonphotochemical quenching	9	11725	10	28362	0.073	1
GO:0010191	P	mucilage metabolic process	6	11725	32	28362	0.98	1
GO:0010190	P	cytochrome b6f complex assembly	6	11725	8	28362	0.2	1
GO:0010193	P	response to ozone	14	11725	35	28362	0.6	1
GO:0008645	P	hexose transport	23	11725	33	28362	0.039	1
GO:0000103	P	sulfate assimilation	9	11725	15	28362	0.25	1
GO:0051348	P	negative regulation of transferase activity	5	11725	15	28362	0.74	1
GO:0032844	P	regulation of homeostatic process	9	11725	14	28362	0.21	1
GO:0051567	P	histone H3-K9 methylation	8	11725	15	28362	0.35	1
GO:0010449	P	root meristem growth	11	11725	39	28362	0.9	1
GO:0043650	P	dicarboxylic acid biosynthetic process	8	11725	16	28362	0.4	1
GO:1901880	P	negative regulation of protein depolymerization	8	11725	14	28362	0.3	1
GO:0010440	P	stomatal lineage progression	5	11725	17	28362	0.82	1
GO:0032446	P	protein modification by small protein conjugation	223	11725	550	28362	0.61	1
GO:0030422	P	production of siRNA involved in RNA interference	14	11725	30	28362	0.41	1
GO:0042127	P	regulation of cell proliferation	32	11725	71	28362	0.38	1
GO:0042126	P	nitrate metabolic process	21	11725	41	28362	0.25	1
GO:0034470	P	ncRNA processing	78	11725	271	28362	1	1
GO:0034472	P	snRNA 3'-end processing	5	11725	6	28362	0.19	1
GO:0009664	P	plant-type cell wall organization	46	11725	131	28362	0.85	1
GO:0033319	P	UDP-D-xylose metabolic process	5	11725	6	28362	0.19	1
GO:0042128	P	nitrate assimilation	21	11725	41	28362	0.25	1
GO:0003006	P	developmental process involved in reproduction	565	11725	1496	28362	0.97	1
GO:0003002	P	regionalization	53	11725	173	28362	0.98	1
GO:0071281	P	cellular response to iron ion	16	11725	35	28362	0.42	1
GO:1901401	P	regulation of tetrapyrrole metabolic process	11	11725	27	28362	0.58	1
GO:0016052	P	carbohydrate catabolic process	115	11725	257	28362	0.26	1
GO:0016053	P	organic acid biosynthetic process	256	11725	531	28362	0.023	1
GO:0016050	P	vesicle organization	36	11725	75	28362	0.26	1
GO:0016051	P	carbohydrate biosynthetic process	172	11725	342	28362	0.02	1
GO:0071446	P	cellular response to salicylic acid stimulus	37	11725	62	28362	0.05	1
GO:0033559	P	unsaturated fatty acid metabolic process	14	11725	25	28362	0.23	1
GO:0032535	P	regulation of cellular component size	43	11725	74	28362	0.048	1
GO:0071267	P	L-methionine salvage	7	11725	10	28362	0.2	1
GO:0071265	P	L-methionine biosynthetic process	9	11725	12	28362	0.13	1
GO:0010628	P	positive regulation of gene expression	133	11725	383	28362	0.96	1
GO:0021700	P	developmental maturation	91	11725	199	28362	0.23	1
GO:0097659	P	nucleic acid-templated transcription	956	11725	2561	28362	1	1
GO:1901663	P	quinone biosynthetic process	19	11725	28	28362	0.067	1
GO:0052031	P	modulation by symbiont of host defense response	8	11725	13	28362	0.25	1
GO:1901661	P	quinone metabolic process	19	11725	28	28362	0.067	1
GO:0052033	P	pathogen-associated molecular pattern dependent induction by symbiont of host innate immune response	6	11725	9	28362	0.26	1
GO:1901068	P	guanosine-containing compound metabolic process	8	11725	16	28362	0.4	1
GO:0060249	P	anatomical structure homeostasis	19	11725	38	28362	0.29	1
GO:0002237	P	response to molecule of bacterial origin	12	11725	28	28362	0.52	1
GO:0071668	P	plant-type cell wall assembly	10	11725	20	28362	0.38	1
GO:0071669	P	plant-type cell wall organization or biogenesis	105	11725	256	28362	0.55	1
GO:0034654	P	nucleobase-containing compound biosynthetic process	1077	11725	2781	28362	0.97	1
GO:0034655	P	nucleobase-containing compound catabolic process	61	11725	116	28362	0.076	1
GO:0034308	P	primary alcohol metabolic process	5	11725	9	28362	0.39	1
GO:0042304	P	regulation of fatty acid biosynthetic process	8	11725	14	28362	0.3	1
GO:0051603	P	proteolysis involved in cellular protein catabolic process	223	11725	435	28362	0.0051	1
GO:0002238	P	response to molecule of fungal origin	5	11725	8	28362	0.32	1
GO:0051606	P	detection of stimulus	51	11725	99	28362	0.12	1
GO:0051607	P	defense response to virus	26	11725	50	28362	0.2	1
GO:0051604	P	protein maturation	27	11725	43	28362	0.059	1
GO:0006216	P	cytidine catabolic process	5	11725	8	28362	0.32	1
GO:0006213	P	pyrimidine nucleoside metabolic process	18	11725	37	28362	0.33	1
GO:0044728	P	DNA methylation or demethylation	31	11725	68	28362	0.36	1
GO:0031935	P	regulation of chromatin silencing	9	11725	21	28362	0.53	1
GO:0035437	P	maintenance of protein localization in endoplasmic reticulum	5	11725	8	28362	0.32	1
GO:0006541	P	glutamine metabolic process	19	11725	33	28362	0.16	1
GO:0035435	P	phosphate ion transmembrane transport	5	11725	11	28362	0.52	1
GO:0030154	P	cell differentiation	284	11725	768	28362	0.95	1
GO:0046174	P	polyol catabolic process	6	11725	16	28362	0.66	1
GO:0030150	P	protein import into mitochondrial matrix	15	11725	22	28362	0.094	1
GO:0015833	P	peptide transport	43	11725	74	28362	0.048	1
GO:0007059	P	chromosome segregation	67	11725	109	28362	0.0072	1
GO:0006542	P	glutamine biosynthetic process	5	11725	7	28362	0.26	1
GO:0046777	P	protein autophosphorylation	58	11725	133	28362	0.39	1
GO:0042273	P	ribosomal large subunit biogenesis	17	11725	39	28362	0.48	1
GO:1900673	P	olefin metabolic process	16	11725	32	28362	0.32	1
GO:0008380	P	RNA splicing	101	11725	236	28362	0.41	1
GO:0042274	P	ribosomal small subunit biogenesis	10	11725	25	28362	0.6	1
GO:0005982	P	starch metabolic process	33	11725	66	28362	0.21	1
GO:0005983	P	starch catabolic process	9	11725	17	28362	0.34	1
GO:0005984	P	disaccharide metabolic process	36	11725	66	28362	0.11	1
GO:0005985	P	sucrose metabolic process	19	11725	38	28362	0.29	1
GO:0005986	P	sucrose biosynthetic process	12	11725	19	28362	0.17	1
GO:0006505	P	GPI anchor metabolic process	12	11725	17	28362	0.11	1
GO:0006506	P	GPI anchor biosynthetic process	12	11725	17	28362	0.11	1
GO:0060560	P	developmental growth involved in morphogenesis	131	11725	334	28362	0.71	1
GO:0006261	P	DNA-dependent DNA replication	52	11725	99	28362	0.096	1
GO:0044042	P	glucan metabolic process	103	11725	218	28362	0.14	1
GO:0006721	P	terpenoid metabolic process	57	11725	137	28362	0.51	1
GO:0031331	P	positive regulation of cellular catabolic process	9	11725	24	28362	0.66	1
GO:0031333	P	negative regulation of protein complex assembly	11	11725	20	28362	0.28	1
GO:0006725	P	cellular aromatic compound metabolic process	1903	11725	4588	28362	0.45	1
GO:0044848	P	biological phase	6	11725	9	28362	0.26	1
GO:0090333	P	regulation of stomatal closure	8	11725	12	28362	0.21	1
GO:0090332	P	stomatal closure	17	11725	26	28362	0.096	1
GO:0010205	P	photoinhibition	8	11725	14	28362	0.3	1
GO:0010204	P	defense response signaling pathway, resistance gene-independent	8	11725	12	28362	0.21	1
GO:0010207	P	photosystem II assembly	10	11725	22	28362	0.47	1
GO:0050776	P	regulation of immune response	63	11725	101	28362	0.0072	1
GO:0010200	P	response to chitin	45	11725	134	28362	0.9	1
GO:0098813	P	nuclear chromosome segregation	51	11725	89	28362	0.04	1
GO:0050778	P	positive regulation of immune response	39	11725	62	28362	0.027	1
GO:0009185	P	ribonucleoside diphosphate metabolic process	34	11725	73	28362	0.32	1
GO:0046890	P	regulation of lipid biosynthetic process	20	11725	43	28362	0.38	1
GO:0000027	P	ribosomal large subunit assembly	14	11725	23	28362	0.17	1
GO:2001057	P	reactive nitrogen species metabolic process	23	11725	46	28362	0.27	1
GO:0009435	P	NAD biosynthetic process	5	11725	7	28362	0.26	1
GO:0048571	P	long-day photoperiodism	13	11725	34	28362	0.65	1
GO:0009438	P	methylglyoxal metabolic process	8	11725	12	28362	0.21	1
GO:0010104	P	regulation of ethylene-activated signaling pathway	7	11725	22	28362	0.79	1
GO:0010105	P	negative regulation of ethylene-activated signaling pathway	5	11725	16	28362	0.78	1
GO:0010102	P	lateral root morphogenesis	35	11725	62	28362	0.087	1
GO:0010332	P	response to gamma radiation	8	11725	13	28362	0.25	1
GO:0010337	P	regulation of salicylic acid metabolic process	6	11725	14	28362	0.55	1
GO:0009101	P	glycoprotein biosynthetic process	54	11725	102	28362	0.084	1
GO:0006857	P	oligopeptide transport	42	11725	72	28362	0.049	1
GO:0006855	P	drug transmembrane transport	37	11725	70	28362	0.13	1
GO:0007584	P	response to nutrient	6	11725	11	28362	0.38	1
GO:0051174	P	regulation of phosphorus metabolic process	44	11725	85	28362	0.13	1
GO:0009058	P	biosynthetic process	2461	11725	6255	28362	0.99	1
GO:0009059	P	macromolecule biosynthetic process	1574	11725	4511	28362	1	1
GO:0051170	P	nuclear import	20	11725	53	28362	0.68	1
GO:0051171	P	regulation of nitrogen compound metabolic process	1025	11725	2739	28362	1	1
GO:0051172	P	negative regulation of nitrogen compound metabolic process	116	11725	356	28362	0.99	1
GO:0051173	P	positive regulation of nitrogen compound metabolic process	145	11725	399	28362	0.92	1
GO:0044843	P	cell cycle G1/S phase transition	6	11725	15	28362	0.61	1
GO:0009051	P	pentose-phosphate shunt, oxidative branch	5	11725	13	28362	0.64	1
GO:0046942	P	carboxylic acid transport	62	11725	103	28362	0.013	1
GO:0010054	P	trichoblast differentiation	46	11725	105	28362	0.4	1
GO:0000070	P	mitotic sister chromatid segregation	19	11725	37	28362	0.26	1
GO:0010051	P	xylem and phloem pattern formation	20	11725	69	28362	0.94	1
GO:0000075	P	cell cycle checkpoint	13	11725	20	28362	0.14	1
GO:0010053	P	root epidermal cell differentiation	55	11725	120	28362	0.29	1
GO:0090151	P	establishment of protein localization to mitochondrial membrane	8	11725	12	28362	0.21	1
GO:0010410	P	hemicellulose metabolic process	43	11725	96	28362	0.36	1
GO:0000079	P	regulation of cyclin-dependent protein serine/threonine kinase activity	10	11725	27	28362	0.68	1
GO:0052556	P	positive regulation by symbiont of host immune response	7	11725	12	28362	0.31	1
GO:0052555	P	positive regulation by organism of immune response of other organism involved in symbiotic interaction	7	11725	12	28362	0.31	1
GO:0052553	P	modulation by symbiont of host immune response	7	11725	12	28362	0.31	1
GO:0052552	P	modulation by organism of immune response of other organism involved in symbiotic interaction	7	11725	12	28362	0.31	1
GO:0055071	P	manganese ion homeostasis	7	11725	12	28362	0.31	1
GO:0055070	P	copper ion homeostasis	6	11725	11	28362	0.38	1
GO:0055072	P	iron ion homeostasis	27	11725	49	28362	0.14	1
GO:0055075	P	potassium ion homeostasis	8	11725	17	28362	0.46	1
GO:0055074	P	calcium ion homeostasis	21	11725	34	28362	0.097	1
GO:0055076	P	transition metal ion homeostasis	46	11725	92	28362	0.17	1
GO:0033206	P	meiotic cytokinesis	5	11725	8	28362	0.32	1
GO:0023014	P	signal transduction by protein phosphorylation	29	11725	68	28362	0.48	1
GO:0006986	P	response to unfolded protein	9	11725	18	28362	0.39	1
GO:0018198	P	peptidyl-cysteine modification	9	11725	20	28362	0.49	1
GO:0070726	P	cell wall assembly	10	11725	20	28362	0.38	1
GO:0018195	P	peptidyl-arginine modification	6	11725	7	28362	0.15	1
GO:0009615	P	response to virus	36	11725	83	28362	0.44	1
GO:0009616	P	virus induced gene silencing	5	11725	12	28362	0.58	1
GO:0009610	P	response to symbiotic fungus	6	11725	12	28362	0.44	1
GO:0009611	P	response to wounding	114	11725	217	28362	0.023	1
GO:0018193	P	peptidyl-amino acid modification	141	11725	284	28362	0.042	1
GO:1902652	P	secondary alcohol metabolic process	5	11725	7	28362	0.26	1
GO:0016444	P	somatic cell DNA recombination	6	11725	9	28362	0.26	1
GO:0032787	P	monocarboxylic acid metabolic process	220	11725	481	28362	0.11	1
GO:0051592	P	response to calcium ion	6	11725	13	28362	0.5	1
GO:0051596	P	methylglyoxal catabolic process	8	11725	12	28362	0.21	1
GO:0000910	P	cytokinesis	51	11725	99	28362	0.12	1
GO:0000911	P	cytokinesis by cell plate formation	19	11725	35	28362	0.21	1
GO:1901271	P	lipooligosaccharide biosynthetic process	12	11725	18	28362	0.14	1
GO:0052482	P	defense response by cell wall thickening	10	11725	16	28362	0.2	1
GO:0000919	P	cell plate assembly	7	11725	14	28362	0.42	1
GO:0070588	P	calcium ion transmembrane transport	9	11725	19	28362	0.44	1
GO:0070589	P	cellular component macromolecule biosynthetic process	20	11725	52	28362	0.65	1
GO:0043647	P	inositol phosphate metabolic process	10	11725	21	28362	0.42	1
GO:0043248	P	proteasome assembly	6	11725	10	28362	0.32	1
GO:0006089	P	lactate metabolic process	7	11725	12	28362	0.31	1
GO:1901879	P	regulation of protein depolymerization	10	11725	18	28362	0.29	1
GO:0032940	P	secretion by cell	49	11725	103	28362	0.23	1
GO:0019932	P	second-messenger-mediated signaling	19	11725	32	28362	0.14	1
GO:0007064	P	mitotic sister chromatid cohesion	6	11725	17	28362	0.7	1
GO:0007067	P	mitotic nuclear division	66	11725	131	28362	0.11	1
GO:0009972	P	cytidine deamination	5	11725	8	28362	0.32	1
GO:0007062	P	sister chromatid cohesion	19	11725	37	28362	0.26	1
GO:0044209	P	AMP salvage	6	11725	7	28362	0.15	1
GO:0048507	P	meristem development	88	11725	241	28362	0.86	1
GO:0016049	P	cell growth	174	11725	428	28362	0.59	1
GO:0016042	P	lipid catabolic process	123	11725	224	28362	0.0071	1
GO:0071451	P	cellular response to superoxide	6	11725	13	28362	0.5	1
GO:0071450	P	cellular response to oxygen radical	6	11725	13	28362	0.5	1
GO:0071453	P	cellular response to oxygen levels	15	11725	29	28362	0.29	1
GO:0030198	P	extracellular matrix organization	24	11725	56	28362	0.48	1
GO:0033013	P	tetrapyrrole metabolic process	47	11725	98	28362	0.23	1
GO:0010540	P	basipetal auxin transport	9	11725	19	28362	0.44	1
GO:0071456	P	cellular response to hypoxia	14	11725	27	28362	0.3	1
GO:0032011	P	ARF protein signal transduction	5	11725	8	28362	0.32	1
GO:0032012	P	regulation of ARF protein signal transduction	5	11725	8	28362	0.32	1
GO:0032543	P	mitochondrial translation	5	11725	9	28362	0.39	1
GO:0006260	P	DNA replication	78	11725	146	28362	0.04	1
GO:1901987	P	regulation of cell cycle phase transition	19	11725	35	28362	0.21	1
GO:1901984	P	negative regulation of protein acetylation	5	11725	8	28362	0.32	1
GO:1901983	P	regulation of protein acetylation	7	11725	12	28362	0.31	1
GO:0043254	P	regulation of protein complex assembly	37	11725	62	28362	0.05	1
GO:0043255	P	regulation of carbohydrate biosynthetic process	15	11725	29	28362	0.29	1
GO:1901988	P	negative regulation of cell cycle phase transition	7	11725	12	28362	0.31	1
GO:0043562	P	cellular response to nitrogen levels	16	11725	25	28362	0.12	1
GO:1901698	P	response to nitrogen compound	105	11725	264	28362	0.65	1
GO:1901699	P	cellular response to nitrogen compound	35	11725	89	28362	0.63	1
GO:1900057	P	positive regulation of leaf senescence	5	11725	9	28362	0.39	1
GO:1900056	P	negative regulation of leaf senescence	5	11725	11	28362	0.52	1
GO:1900055	P	regulation of leaf senescence	12	11725	24	28362	0.35	1
GO:0015931	P	nucleobase-containing compound transport	58	11725	115	28362	0.12	1
GO:0061572	P	actin filament bundle organization	12	11725	22	28362	0.27	1
GO:0015936	P	coenzyme A metabolic process	7	11725	10	28362	0.2	1
GO:0015937	P	coenzyme A biosynthetic process	7	11725	9	28362	0.16	1
GO:0016311	P	dephosphorylation	75	11725	158	28362	0.18	1
GO:0016310	P	phosphorylation	537	11725	1254	28362	0.25	1
GO:0043628	P	ncRNA 3'-end processing	8	11725	16	28362	0.4	1
GO:0034641	P	cellular nitrogen compound metabolic process	2146	11725	5805	28362	1	1
GO:0034314	P	Arp2/3 complex-mediated actin nucleation	8	11725	9	28362	0.092	1
GO:0034645	P	cellular macromolecule biosynthetic process	1551	11725	4455	28362	1	1
GO:0034644	P	cellular response to UV	10	11725	17	28362	0.24	1
GO:0006220	P	pyrimidine nucleotide metabolic process	16	11725	32	28362	0.32	1
GO:0006221	P	pyrimidine nucleotide biosynthetic process	16	11725	32	28362	0.32	1
GO:0006222	P	UMP biosynthetic process	5	11725	12	28362	0.58	1
GO:0055069	P	zinc ion homeostasis	10	11725	17	28362	0.24	1
GO:0072503	P	cellular divalent inorganic cation homeostasis	26	11725	41	28362	0.059	1
GO:0046785	P	microtubule polymerization	9	11725	17	28362	0.34	1
GO:0070482	P	response to oxygen levels	38	11725	71	28362	0.12	1
GO:0046165	P	alcohol biosynthetic process	23	11725	38	28362	0.097	1
GO:0046164	P	alcohol catabolic process	6	11725	16	28362	0.66	1
GO:0031146	P	SCF-dependent proteasomal ubiquitin-dependent protein catabolic process	5	11725	14	28362	0.69	1
GO:0045892	P	negative regulation of transcription, DNA-templated	80	11725	215	28362	0.81	1
GO:0045893	P	positive regulation of transcription, DNA-templated	121	11725	347	28362	0.95	1
GO:0000741	P	karyogamy	13	11725	31	28362	0.54	1
GO:0045898	P	regulation of RNA polymerase II transcriptional preinitiation complex assembly	5	11725	8	28362	0.32	1
GO:0045899	P	positive regulation of RNA polymerase II transcriptional preinitiation complex assembly	5	11725	8	28362	0.32	1
GO:0006084	P	acetyl-CoA metabolic process	13	11725	24	28362	0.27	1
GO:0006085	P	acetyl-CoA biosynthetic process	10	11725	15	28362	0.17	1
GO:0006086	P	acetyl-CoA biosynthetic process from pyruvate	6	11725	8	28362	0.2	1
GO:0006081	P	cellular aldehyde metabolic process	31	11725	65	28362	0.29	1
GO:0005996	P	monosaccharide metabolic process	59	11725	99	28362	0.017	1
GO:0005992	P	trehalose biosynthetic process	13	11725	22	28362	0.2	1
GO:0005991	P	trehalose metabolic process	13	11725	24	28362	0.27	1
GO:0006534	P	cysteine metabolic process	14	11725	27	28362	0.3	1
GO:0006535	P	cysteine biosynthetic process from serine	6	11725	15	28362	0.61	1
GO:0006536	P	glutamate metabolic process	10	11725	19	28362	0.33	1
GO:0045944	P	positive regulation of transcription from RNA polymerase II promoter	51	11725	136	28362	0.75	1
GO:0042743	P	hydrogen peroxide metabolic process	53	11725	104	28362	0.12	1
GO:0030091	P	protein repair	14	11725	24	28362	0.2	1
GO:0009991	P	response to extracellular stimulus	91	11725	225	28362	0.59	1
GO:0031329	P	regulation of cellular catabolic process	15	11725	35	28362	0.51	1
GO:0031328	P	positive regulation of cellular biosynthetic process	139	11725	396	28362	0.96	1
GO:0000266	P	mitochondrial fission	10	11725	18	28362	0.29	1
GO:0031326	P	regulation of cellular biosynthetic process	1019	11725	2734	28362	1	1
GO:0031325	P	positive regulation of cellular metabolic process	179	11725	495	28362	0.95	1
GO:0031324	P	negative regulation of cellular metabolic process	143	11725	412	28362	0.97	1
GO:0031323	P	regulation of cellular metabolic process	1139	11725	2980	28362	0.99	1
GO:0032200	P	telomere organization	18	11725	37	28362	0.33	1
GO:0090304	P	nucleic acid metabolic process	1458	11725	3768	28362	0.99	1
GO:0090305	P	nucleic acid phosphodiester bond hydrolysis	29	11725	60	28362	0.28	1
GO:0010948	P	negative regulation of cell cycle process	12	11725	22	28362	0.27	1
GO:0090307	P	mitotic spindle assembly	5	11725	6	28362	0.19	1
GO:0044237	P	cellular metabolic process	4101	11725	9879	28362	0.4	1
GO:0010942	P	positive regulation of cell death	10	11725	25	28362	0.6	1
GO:0010232	P	vascular transport	8	11725	16	28362	0.4	1
GO:0010941	P	regulation of cell death	32	11725	71	28362	0.38	1
GO:0030522	P	intracellular receptor signaling pathway	8	11725	18	28362	0.51	1
GO:1905156	P	negative regulation of photosynthesis	9	11725	17	28362	0.34	1
GO:0008299	P	isoprenoid biosynthetic process	64	11725	154	28362	0.51	1
GO:0048437	P	floral organ development	76	11725	230	28362	0.96	1
GO:0097354	P	prenylation	8	11725	10	28362	0.12	1
GO:0043102	P	amino acid salvage	7	11725	10	28362	0.2	1
GO:0006401	P	RNA catabolic process	46	11725	84	28362	0.076	1
GO:0006402	P	mRNA catabolic process	35	11725	68	28362	0.17	1
GO:0006403	P	RNA localization	33	11725	77	28362	0.47	1
GO:0006405	P	RNA export from nucleus	17	11725	41	28362	0.55	1
GO:0006406	P	mRNA export from nucleus	13	11725	29	28362	0.46	1
GO:0048438	P	floral whorl development	69	11725	188	28362	0.82	1
GO:0010192	P	mucilage biosynthetic process	6	11725	27	28362	0.95	1
GO:2001289	P	lipid X metabolic process	7	11725	7	28362	0.083	1
GO:0010305	P	leaf vascular tissue pattern formation	7	11725	30	28362	0.95	1
GO:1902749	P	regulation of cell cycle G2/M phase transition	10	11725	18	28362	0.29	1
GO:0002253	P	activation of immune response	25	11725	39	28362	0.059	1
GO:0002252	P	immune effector process	35	11725	67	28362	0.15	1
GO:0022622	P	root system development	207	11725	484	28362	0.35	1
GO:0051169	P	nuclear transport	37	11725	103	28362	0.79	1
GO:0051168	P	nuclear export	19	11725	55	28362	0.79	1
GO:0008064	P	regulation of actin polymerization or depolymerization	28	11725	42	28362	0.035	1
GO:0010048	P	vernalization response	9	11725	19	28362	0.44	1
GO:0010043	P	response to zinc ion	25	11725	47	28362	0.19	1
GO:0032436	P	positive regulation of proteasomal ubiquitin-dependent protein catabolic process	8	11725	19	28362	0.56	1
GO:0010044	P	response to aluminum ion	8	11725	11	28362	0.16	1
GO:0000002	P	mitochondrial genome maintenance	5	11725	7	28362	0.26	1
GO:0032434	P	regulation of proteasomal ubiquitin-dependent protein catabolic process	9	11725	20	28362	0.49	1
GO:0018216	P	peptidyl-arginine methylation	6	11725	7	28362	0.15	1
GO:0018210	P	peptidyl-threonine modification	5	11725	19	28362	0.87	1
GO:0009199	P	ribonucleoside triphosphate metabolic process	83	11725	165	28362	0.083	1
GO:0098660	P	inorganic ion transmembrane transport	88	11725	178	28362	0.096	1
GO:0055046	P	microgametogenesis	19	11725	52	28362	0.72	1
GO:1902410	P	mitotic cytokinetic process	19	11725	37	28362	0.26	1
GO:0009607	P	response to biotic stimulus	559	11725	1253	28362	0.066	1
GO:0009606	P	tropism	35	11725	81	28362	0.45	1
GO:0009605	P	response to external stimulus	687	11725	1582	28362	0.14	1
GO:0000712	P	resolution of meiotic recombination intermediates	5	11725	11	28362	0.52	1
GO:0009608	P	response to symbiont	6	11725	14	28362	0.55	1
GO:0019321	P	pentose metabolic process	17	11725	27	28362	0.12	1
GO:0019320	P	hexose catabolic process	6	11725	6	28362	0.11	1
GO:1901269	P	lipooligosaccharide metabolic process	12	11725	18	28362	0.14	1
GO:1905039	P	carboxylic acid transmembrane transport	22	11725	32	28362	0.047	1
GO:0090559	P	regulation of membrane permeability	5	11725	5	28362	0.14	1
GO:0090558	P	plant epidermis development	102	11725	245	28362	0.5	1
GO:0070592	P	cell wall polysaccharide biosynthetic process	19	11725	50	28362	0.67	1
GO:1905037	P	autophagosome organization	6	11725	10	28362	0.32	1
GO:1901264	P	carbohydrate derivative transport	28	11725	50	28362	0.12	1
GO:0051341	P	regulation of oxidoreductase activity	6	11725	7	28362	0.15	1
GO:0000904	P	cell morphogenesis involved in differentiation	79	11725	226	28362	0.91	1
GO:0071514	P	genetic imprinting	5	11725	15	28362	0.74	1
GO:0000902	P	cell morphogenesis	160	11725	402	28362	0.67	1
GO:0051345	P	positive regulation of hydrolase activity	11	11725	18	28362	0.2	1
GO:0043900	P	regulation of multi-organism process	51	11725	111	28362	0.29	1
GO:0006885	P	regulation of pH	23	11725	51	28362	0.41	1
GO:0006887	P	exocytosis	39	11725	80	28362	0.23	1
GO:0006882	P	cellular zinc ion homeostasis	9	11725	12	28362	0.13	1
GO:0008643	P	carbohydrate transport	65	11725	115	28362	0.027	1
GO:0006714	P	sesquiterpenoid metabolic process	8	11725	12	28362	0.21	1
GO:2000377	P	regulation of reactive oxygen species metabolic process	21	11725	48	28362	0.46	1
GO:0007050	P	cell cycle arrest	7	11725	13	28362	0.36	1
GO:0007051	P	spindle organization	12	11725	19	28362	0.17	1
GO:0007052	P	mitotic spindle organization	8	11725	15	28362	0.35	1
GO:0032956	P	regulation of actin cytoskeleton organization	30	11725	45	28362	0.03	1
GO:0032958	P	inositol phosphate biosynthetic process	8	11725	11	28362	0.16	1
GO:0016070	P	RNA metabolic process	1265	11725	3403	28362	1	1
GO:0016071	P	mRNA metabolic process	172	11725	409	28362	0.44	1
GO:0016072	P	rRNA metabolic process	45	11725	188	28362	1	1
GO:0016073	P	snRNA metabolic process	8	11725	10	28362	0.12	1
GO:0015781	P	pyrimidine nucleotide-sugar transport	5	11725	9	28362	0.39	1
GO:0015780	P	nucleotide-sugar transport	11	11725	22	28362	0.36	1
GO:1901463	P	regulation of tetrapyrrole biosynthetic process	7	11725	20	28362	0.72	1
GO:0019682	P	glyceraldehyde-3-phosphate metabolic process	19	11725	44	28362	0.48	1
GO:0010557	P	positive regulation of macromolecule biosynthetic process	134	11725	373	28362	0.93	1
GO:0010556	P	regulation of macromolecule biosynthetic process	985	11725	2666	28362	1	1
GO:0090487	P	secondary metabolite catabolic process	35	11725	46	28362	0.0052	1
GO:0071462	P	cellular response to water stimulus	17	11725	29	28362	0.16	1
GO:0010014	P	meristem initiation	11	11725	31	28362	0.72	1
GO:0010558	P	negative regulation of macromolecule biosynthetic process	106	11725	339	28362	1	1
GO:0071248	P	cellular response to metal ion	23	11725	46	28362	0.27	1
GO:0000038	P	very long-chain fatty acid metabolic process	9	11725	31	28362	0.87	1
GO:0046578	P	regulation of Ras protein signal transduction	5	11725	9	28362	0.39	1
GO:0071241	P	cellular response to inorganic substance	27	11725	55	28362	0.27	1
GO:1903827	P	regulation of cellular protein localization	5	11725	14	28362	0.69	1
GO:1903825	P	organic acid transmembrane transport	22	11725	32	28362	0.047	1
GO:1901991	P	negative regulation of mitotic cell cycle phase transition	7	11725	12	28362	0.31	1
GO:1901990	P	regulation of mitotic cell cycle phase transition	19	11725	31	28362	0.12	1
GO:0043244	P	regulation of protein complex disassembly	12	11725	23	28362	0.31	1
GO:0043241	P	protein complex disassembly	34	11725	58	28362	0.067	1
GO:0043242	P	negative regulation of protein complex disassembly	8	11725	14	28362	0.3	1
GO:0007127	P	meiosis I	41	11725	58	28362	0.0064	1
GO:0043484	P	regulation of RNA splicing	10	11725	17	28362	0.24	1
GO:0007129	P	synapsis	18	11725	25	28362	0.053	1
GO:0015672	P	monovalent inorganic cation transport	79	11725	182	28362	0.38	1
GO:1904276	P	regulation of wax biosynthetic process	5	11725	5	28362	0.14	1
GO:0034637	P	cellular carbohydrate biosynthetic process	112	11725	219	28362	0.039	1
GO:0072511	P	divalent inorganic cation transport	46	11725	81	28362	0.053	1
GO:0047484	P	regulation of response to osmotic stress	11	11725	26	28362	0.54	1
GO:0060341	P	regulation of cellular localization	7	11725	21	28362	0.75	1
GO:0010166	P	wax metabolic process	14	11725	25	28362	0.23	1
GO:0006099	P	tricarboxylic acid cycle	32	11725	50	28362	0.036	1
GO:0006098	P	pentose-phosphate shunt	13	11725	32	28362	0.58	1
GO:0006091	P	generation of precursor metabolites and energy	187	11725	364	28362	0.0091	1
GO:0006090	P	pyruvate metabolic process	45	11725	91	28362	0.19	1
GO:1902882	P	regulation of response to oxidative stress	5	11725	7	28362	0.26	1
GO:0006096	P	glycolytic process	34	11725	71	28362	0.27	1
GO:0006094	P	gluconeogenesis	7	11725	20	28362	0.72	1
GO:0042214	P	terpene metabolic process	8	11725	21	28362	0.65	1
GO:0033993	P	response to lipid	344	11725	772	28362	0.13	1
GO:0042219	P	cellular modified amino acid catabolic process	6	11725	9	28362	0.26	1
GO:0006526	P	arginine biosynthetic process	6	11725	13	28362	0.5	1
GO:0006525	P	arginine metabolic process	11	11725	21	28362	0.32	1
GO:1990542	P	mitochondrial transmembrane transport	27	11725	41	28362	0.042	1
GO:1900150	P	regulation of defense response to fungus	11	11725	17	28362	0.17	1
GO:0043062	P	extracellular structure organization	24	11725	56	28362	0.48	1
GO:0046686	P	response to cadmium ion	180	11725	343	28362	0.0056	1
GO:0046685	P	response to arsenic-containing substance	6	11725	15	28362	0.61	1
GO:0043069	P	negative regulation of programmed cell death	11	11725	22	28362	0.36	1
GO:0043068	P	positive regulation of programmed cell death	8	11725	17	28362	0.46	1
GO:0048598	P	embryonic morphogenesis	10	11725	34	28362	0.87	1
GO:1902170	P	cellular response to reactive nitrogen species	12	11725	26	28362	0.44	1
GO:0045089	P	positive regulation of innate immune response	38	11725	59	28362	0.023	1
GO:0000278	P	mitotic cell cycle	124	11725	245	28362	0.038	1
GO:0000271	P	polysaccharide biosynthetic process	92	11725	202	28362	0.24	1
GO:0060236	P	regulation of mitotic spindle organization	5	11725	10	28362	0.46	1
GO:0000272	P	polysaccharide catabolic process	72	11725	167	28362	0.41	1
GO:0010959	P	regulation of metal ion transport	8	11725	13	28362	0.25	1
GO:0031047	P	gene silencing by RNA	41	11725	178	28362	1	1
GO:0010229	P	inflorescence development	5	11725	25	28362	0.96	1
GO:0010228	P	vegetative to reproductive phase transition of meristem	75	11725	187	28362	0.61	1
GO:0010227	P	floral organ abscission	9	11725	27	28362	0.77	1
GO:0031048	P	chromatin silencing by small RNA	6	11725	10	28362	0.32	1
GO:0010224	P	response to UV-B	35	11725	72	28362	0.25	1
GO:0010223	P	secondary shoot formation	10	11725	25	28362	0.6	1
GO:0006487	P	protein N-linked glycosylation	20	11725	37	28362	0.2	1
GO:0072348	P	sulfur compound transport	10	11725	21	28362	0.42	1
GO:0009853	P	photorespiration	40	11725	56	28362	0.0063	1
GO:0009850	P	auxin metabolic process	33	11725	74	28362	0.39	1
GO:0009851	P	auxin biosynthetic process	21	11725	54	28362	0.64	1
GO:0009856	P	pollination	98	11725	268	28362	0.87	1
GO:0009854	P	oxidative photosynthetic carbon pathway	7	11725	9	28362	0.16	1
GO:0006418	P	tRNA aminoacylation for protein translation	21	11725	55	28362	0.66	1
GO:0006417	P	regulation of translation	60	11725	211	28362	1	1
GO:0006415	P	translational termination	11	11725	21	28362	0.32	1
GO:0006414	P	translational elongation	32	11725	763	28362	1	1
GO:0006413	P	translational initiation	55	11725	114	28362	0.19	1
GO:0006144	P	purine nucleobase metabolic process	10	11725	19	28362	0.33	1
GO:0009451	P	RNA modification	81	11725	294	28362	1	1
GO:0009299	P	mRNA transcription	7	11725	16	28362	0.53	1
GO:0009292	P	genetic transfer	7	11725	26	28362	0.89	1
GO:0009294	P	DNA mediated transformation	7	11725	26	28362	0.89	1
GO:0042445	P	hormone metabolic process	63	11725	152	28362	0.52	1
GO:0010311	P	lateral root formation	25	11725	44	28362	0.13	1
GO:0010310	P	regulation of hydrogen peroxide metabolic process	5	11725	13	28362	0.64	1
GO:0042440	P	pigment metabolic process	85	11725	181	28362	0.18	1
GO:0048511	P	rhythmic process	69	11725	146	28362	0.2	1
GO:0043067	P	regulation of programmed cell death	26	11725	54	28362	0.3	1
GO:0098581	P	detection of external biotic stimulus	7	11725	7	28362	0.083	1
GO:0098586	P	cellular response to virus	6	11725	14	28362	0.55	1
GO:0046688	P	response to copper ion	6	11725	21	28362	0.85	1
GO:0071329	P	cellular response to sucrose stimulus	6	11725	8	28362	0.2	1
GO:0001510	P	RNA methylation	14	11725	39	28362	0.72	1
[truncated: 1,715 more rows]
