# Supplementary material for: N4-acetyldeoxycytosine DNA modification marks euchromatin regions in Arabidopsis thaliana
Source: Genome Biol. 2022 Jan 3;23:5. doi: 10.1186/s13059-021-02578-7 (PMC8722123; doi:10.1186/s13059-021-02578-7)
Supplement: Supplementary file 6 — Additional file 6: Table S5. Confident 4acC peaks identified by two independent 4acC-seq experiments in the met1 mutant. [file 13059_2021_2578_MOESM6_ESM.xlsx]

## Sheet: Table S5
Confident 4acC peaks identified by two independent 4acC-seq experiments in met1 mutant
Chr	start	end
Chr1	23763	24453
Chr1	30532	30973
Chr1	37530	38149
Chr1	46513	47018
Chr1	49053	49321
Chr1	58972	59330
Chr1	62241	62785
Chr1	63310	63705
Chr1	101345	101650
Chr1	116940	117355
Chr1	130007	130662
Chr1	148208	148647
Chr1	154480	154912
Chr1	180246	180889
Chr1	181978	182493
Chr1	222726	222991
Chr1	237516	237989
Chr1	240383	241279
Chr1	243413	243820
Chr1	270311	270998
Chr1	292109	292501
Chr1	298650	299002
Chr1	308607	308912
Chr1	343862	344292
Chr1	348498	349057
Chr1	354201	354855
Chr1	355380	355920
Chr1	364462	364700
Chr1	365516	365970
Chr1	391742	392007
Chr1	392973	393458
Chr1	399082	399798
Chr1	403550	403852
Chr1	411807	412196
Chr1	415474	415780
Chr1	416056	416538
Chr1	471201	471655
Chr1	490128	490652
Chr1	494493	494994
Chr1	498060	498525
Chr1	506868	507266
Chr1	515069	515426
Chr1	536297	536765
Chr1	541213	541680
Chr1	541872	542268
Chr1	543049	543445
Chr1	545985	546262
Chr1	574139	574534
Chr1	589444	590042
Chr1	591979	592356
Chr1	615875	616387
Chr1	618089	618442
Chr1	641797	642238
Chr1	683935	684659
Chr1	693226	693578
Chr1	706409	706691
Chr1	708878	709313
Chr1	726526	727142
Chr1	731668	732367
Chr1	733208	733591
Chr1	737811	738092
Chr1	755267	755861
Chr1	775486	775747
Chr1	786803	787370
Chr1	789816	790335
Chr1	810969	811346
Chr1	812362	812614
Chr1	823175	823662
Chr1	863595	864216
Chr1	866122	866724
Chr1	870941	871399
Chr1	876090	876545
Chr1	879959	880315
Chr1	882108	882927
Chr1	890380	890799
Chr1	891104	891707
Chr1	897162	897703
Chr1	898631	899136
Chr1	900995	901339
Chr1	907004	907349
Chr1	933610	934100
Chr1	944744	945258
Chr1	954250	954540
Chr1	957716	958013
Chr1	960594	961076
Chr1	983223	983782
Chr1	1000468	1000729
Chr1	1063630	1064058
Chr1	1122028	1122713
Chr1	1129292	1129607
Chr1	1154396	1154783
Chr1	1214530	1214872
Chr1	1231041	1231289
Chr1	1235449	1235905
Chr1	1240235	1240589
Chr1	1241031	1241484
Chr1	1242740	1243035
Chr1	1246811	1247060
Chr1	1286292	1286818
Chr1	1294931	1295210
Chr1	1300466	1301046
Chr1	1307669	1307961
Chr1	1348412	1349142
Chr1	1429599	1429910
Chr1	1447095	1447468
Chr1	1477484	1478829
Chr1	1482512	1482861
Chr1	1518392	1518972
Chr1	1547599	1547950
Chr1	1554897	1555393
Chr1	1572285	1572611
Chr1	1577356	1577881
Chr1	1578008	1578628
Chr1	1589843	1590493
Chr1	1601028	1601747
Chr1	1611450	1611926
Chr1	1636286	1636886
Chr1	1645485	1646115
Chr1	1659096	1659447
Chr1	1669692	1670147
Chr1	1682020	1682559
Chr1	1688998	1689423
Chr1	1692045	1692315
Chr1	1701014	1701572
Chr1	1702995	1703539
Chr1	1715311	1715569
Chr1	1740919	1741535
Chr1	1754653	1755140
Chr1	1791605	1792119
Chr1	1796997	1797531
Chr1	1818637	1819148
Chr1	1821419	1821812
Chr1	1837367	1837740
Chr1	1899841	1900240
Chr1	1906961	1907291
Chr1	1910311	1910754
Chr1	1911145	1911704
Chr1	1945585	1945996
Chr1	1958222	1958556
Chr1	1958957	1959747
Chr1	1963921	1964266
Chr1	1995846	1996226
Chr1	1998437	1998737
Chr1	2001845	2002658
Chr1	2055274	2055536
Chr1	2060432	2060912
Chr1	2067553	2067801
Chr1	2087171	2087426
Chr1	2102985	2103476
Chr1	2105021	2105674
Chr1	2114213	2114634
Chr1	2120111	2120570
Chr1	2129264	2129606
Chr1	2135367	2135781
Chr1	2162852	2163109
Chr1	2174719	2175181
Chr1	2192179	2192628
Chr1	2199441	2199786
Chr1	2219110	2219612
Chr1	2225897	2226280
Chr1	2248098	2248498
Chr1	2249122	2249370
Chr1	2249787	2250238
Chr1	2268815	2269109
Chr1	2275362	2275752
Chr1	2277732	2278138
Chr1	2281166	2281503
Chr1	2291333	2291621
Chr1	2309788	2310056
Chr1	2310880	2311209
Chr1	2311924	2312218
Chr1	2313917	2314208
Chr1	2316193	2316558
Chr1	2317944	2318362
Chr1	2342132	2342510
Chr1	2348779	2349171
Chr1	2355740	2356296
Chr1	2425809	2426246
Chr1	2446008	2446456
Chr1	2472191	2472479
Chr1	2475608	2475990
Chr1	2477047	2477358
Chr1	2482560	2483049
Chr1	2484783	2485086
Chr1	2492777	2493211
Chr1	2500982	2501531
Chr1	2502173	2502428
Chr1	2516342	2516620
Chr1	2562911	2563449
Chr1	2567519	2568104
Chr1	2586213	2586892
Chr1	2603123	2603556
Chr1	2625924	2626344
Chr1	2630877	2631166
Chr1	2632245	2632916
Chr1	2675680	2676054
Chr1	2682251	2682511
Chr1	2703313	2703703
Chr1	2706346	2706866
Chr1	2708956	2709583
Chr1	2710138	2710446
Chr1	2716119	2716477
Chr1	2720008	2720420
Chr1	2724440	2725008
Chr1	2733746	2734053
Chr1	2770142	2770422
Chr1	2770786	2771433
Chr1	2779533	2779801
Chr1	2877867	2878307
Chr1	2879564	2880132
Chr1	2904607	2904898
Chr1	2929032	2929703
Chr1	2949642	2950193
Chr1	2956888	2957151
Chr1	2977998	2978411
Chr1	2979097	2979479
Chr1	3011519	3011874
Chr1	3031127	3031444
Chr1	3035768	3036340
Chr1	3037887	3038361
Chr1	3053778	3054262
Chr1	3076592	3076854
Chr1	3093582	3094112
Chr1	3100524	3100869
Chr1	3108036	3108373
Chr1	3119803	3120086
Chr1	3130695	3131029
Chr1	3134421	3134881
Chr1	3139891	3140248
Chr1	3145425	3145859
Chr1	3146155	3146706
Chr1	3157348	3158203
Chr1	3162704	3163042
Chr1	3164481	3165160
Chr1	3173337	3173849
Chr1	3194656	3195172
Chr1	3201606	3201947
Chr1	3224346	3224642
Chr1	3243863	3244334
Chr1	3252106	3252617
Chr1	3255058	3255462
Chr1	3269953	3270289
Chr1	3278043	3278548
Chr1	3306085	3306859
Chr1	3325533	3326107
Chr1	3347666	3348048
Chr1	3363202	3363763
Chr1	3379093	3380053
Chr1	3384130	3384592
Chr1	3387671	3388483
Chr1	3400511	3400900
Chr1	3407093	3407531
Chr1	3414782	3415477
Chr1	3461519	3461872
Chr1	3477815	3478295
Chr1	3492737	3493313
Chr1	3506249	3506979
Chr1	3511336	3512047
Chr1	3525761	3526560
Chr1	3563279	3563642
Chr1	3577893	3578156
Chr1	3590610	3591004
Chr1	3604786	3605254
Chr1	3607222	3607674
Chr1	3613049	3613400
Chr1	3623919	3624364
Chr1	3626660	3627064
Chr1	3630126	3630636
Chr1	3655758	3656329
Chr1	3681691	3682158
Chr1	3714803	3715325
Chr1	3722761	3723167
Chr1	3740617	3741073
Chr1	3828750	3829096
Chr1	3832734	3832993
Chr1	3847138	3847440
Chr1	3849936	3850519
Chr1	3872092	3872634
Chr1	3873465	3873933
Chr1	3881608	3882119
Chr1	3941631	3942437
Chr1	3946079	3946506
Chr1	3949374	3949813
Chr1	3952584	3953584
Chr1	3975442	3975877
Chr1	4015150	4015437
Chr1	4015859	4016107
Chr1	4021586	4022081
Chr1	4071200	4072479
Chr1	4076727	4077186
Chr1	4080135	4080483
Chr1	4084483	4085124
Chr1	4123530	4124243
Chr1	4165488	4165816
Chr1	4172626	4173096
Chr1	4207714	4208013
Chr1	4214975	4215377
Chr1	4216373	4216744
Chr1	4243176	4243439
Chr1	4264568	4265297
Chr1	4270660	4270962
Chr1	4275450	4275738
Chr1	4299148	4299455
Chr1	4312472	4312805
Chr1	4334726	4335015
Chr1	4364088	4364536
Chr1	4374289	4374934
Chr1	4381188	4381673
Chr1	4384455	4385153
Chr1	4390670	4391091
Chr1	4394115	4394418
Chr1	4404618	4404995
Chr1	4405164	4405755
Chr1	4423577	4424330
Chr1	4433668	4434067
Chr1	4442802	4443081
Chr1	4446401	4446854
Chr1	4448124	4448686
Chr1	4471267	4471623
Chr1	4472227	4472489
Chr1	4487392	4487835
Chr1	4517558	4518618
Chr1	4519781	4520039
Chr1	4523879	4524152
Chr1	4529599	4530286
Chr1	4544881	4545254
Chr1	4545982	4546530
Chr1	4550236	4550682
Chr1	4551340	4551735
Chr1	4557628	4558182
Chr1	4575165	4575944
Chr1	4590304	4590665
Chr1	4594006	4594290
Chr1	4597508	4598008
Chr1	4610413	4610750
Chr1	4620123	4620725
Chr1	4622705	4623183
Chr1	4627149	4627728
Chr1	4631758	4632252
Chr1	4636871	4637473
Chr1	4651270	4651771
Chr1	4704481	4705018
Chr1	4713492	4713882
Chr1	4714167	4715139
Chr1	4726692	4727227
Chr1	4729158	4729409
Chr1	4729902	4730245
Chr1	4747895	4748168
Chr1	4755377	4755659
Chr1	4817185	4817771
Chr1	4854365	4854753
Chr1	4890467	4890785
Chr1	4891887	4892228
Chr1	4898935	4899433
Chr1	4904411	4904737
Chr1	4908171	4908738
Chr1	4918719	4919245
Chr1	4924153	4924564
Chr1	4951227	4951754
Chr1	4958995	4959286
Chr1	4989579	4990141
Chr1	5000299	5000569
Chr1	5024315	5024896
Chr1	5028808	5029329
Chr1	5041120	5041761
Chr1	5042137	5042743
Chr1	5044265	5044565
Chr1	5045823	5046111
Chr1	5048223	5048592
Chr1	5061800	5062311
Chr1	5064902	5065254
Chr1	5068374	5068862
Chr1	5075353	5075859
Chr1	5078580	5078893
Chr1	5085430	5085757
Chr1	5104479	5104821
Chr1	5124679	5124997
Chr1	5169535	5169981
Chr1	5177485	5177764
Chr1	5193909	5194414
Chr1	5198924	5200000
Chr1	5211927	5212230
Chr1	5227112	5227815
Chr1	5228275	5229025
Chr1	5242557	5243002
Chr1	5252540	5253074
Chr1	5257238	5257638
Chr1	5269201	5269551
Chr1	5275885	5276818
Chr1	5280242	5280648
Chr1	5291533	5292132
Chr1	5301356	5302082
Chr1	5308524	5308817
Chr1	5339892	5340386
Chr1	5341470	5342112
Chr1	5404236	5404754
Chr1	5420650	5420964
Chr1	5444997	5445348
Chr1	5449470	5450318
Chr1	5451706	5452216
Chr1	5454028	5454438
Chr1	5454782	5455127
Chr1	5465067	5465735
Chr1	5469263	5469763
Chr1	5477319	5478204
Chr1	5489223	5489503
Chr1	5502357	5502833
Chr1	5547011	5547406
Chr1	5591567	5592024
Chr1	5608659	5609006
Chr1	5645129	5645467
Chr1	5654010	5654846
Chr1	5682551	5683375
Chr1	5683583	5683970
Chr1	5727511	5728081
Chr1	5735933	5736289
Chr1	5745807	5746135
Chr1	5756229	5756618
Chr1	5807578	5807976
Chr1	5835233	5835528
Chr1	5837746	5838863
Chr1	5856662	5857456
Chr1	5884884	5885345
Chr1	5885761	5886140
Chr1	5922627	5923155
Chr1	5928023	5928321
Chr1	5982647	5982924
Chr1	5987244	5987976
Chr1	6008875	6009128
Chr1	6011028	6011542
Chr1	6061913	6063094
Chr1	6064427	6064740
Chr1	6073875	6074739
Chr1	6076308	6076797
Chr1	6123575	6123875
Chr1	6126740	6127090
Chr1	6131517	6132003
Chr1	6139434	6139733
Chr1	6165180	6165424
Chr1	6166379	6166736
Chr1	6184789	6185730
Chr1	6241804	6242383
Chr1	6247282	6247635
Chr1	6259844	6260136
Chr1	6277779	6278058
Chr1	6282330	6282741
Chr1	6283062	6283467
Chr1	6297277	6297576
Chr1	6303676	6304086
Chr1	6315519	6315849
Chr1	6327238	6327583
Chr1	6331337	6332346
Chr1	6339702	6340039
Chr1	6365468	6365941
Chr1	6369091	6369690
Chr1	6413919	6414266
Chr1	6420251	6420640
Chr1	6421010	6421321
Chr1	6430328	6430607
Chr1	6437520	6437888
Chr1	6452676	6453245
Chr1	6459538	6459907
Chr1	6464979	6465250
Chr1	6466498	6467036
Chr1	6478744	6479240
Chr1	6509641	6510037
Chr1	6510369	6510898
Chr1	6546094	6546522
Chr1	6550789	6551416
Chr1	6557822	6558226
Chr1	6558846	6559443
Chr1	6568990	6569266
Chr1	6578979	6579722
Chr1	6594730	6595165
Chr1	6624476	6624905
Chr1	6639284	6639532
Chr1	6643903	6644175
Chr1	6655833	6656203
Chr1	6666965	6667257
Chr1	6671952	6672523
Chr1	6683302	6683866
Chr1	6689401	6689721
Chr1	6726672	6727256
Chr1	6728741	6729028
Chr1	6751054	6751544
Chr1	6760470	6761043
Chr1	6784357	6784738
Chr1	6824113	6824656
Chr1	6832323	6833007
Chr1	6860032	6860383
Chr1	6898359	6898714
Chr1	6900651	6900963
Chr1	6903853	6904198
Chr1	6916488	6916888
Chr1	6932850	6933234
Chr1	6935337	6935749
Chr1	6942709	6942949
Chr1	6951296	6951737
Chr1	6971328	6972090
Chr1	6978011	6978490
Chr1	7005379	7006091
Chr1	7024523	7025177
Chr1	7025276	7025541
Chr1	7029524	7029994
Chr1	7030910	7031315
Chr1	7038951	7039354
Chr1	7057816	7058139
Chr1	7084711	7085301
Chr1	7088151	7088809
Chr1	7108276	7108727
Chr1	7115445	7115826
Chr1	7117675	7118002
Chr1	7167616	7168173
Chr1	7169033	7169460
Chr1	7176765	7177094
Chr1	7178198	7178530
Chr1	7179362	7179801
Chr1	7212761	7213021
Chr1	7216977	7217243
Chr1	7252066	7252372
Chr1	7264867	7265500
Chr1	7280911	7281398
Chr1	7285273	7286637
Chr1	7301173	7301566
Chr1	7308453	7308894
Chr1	7308992	7309839
Chr1	7313690	7314234
Chr1	7318375	7319076
Chr1	7325105	7325440
Chr1	7330285	7330682
Chr1	7331908	7332304
Chr1	7337429	7337964
Chr1	7384509	7385101
Chr1	7411277	7412316
Chr1	7413183	7413776
Chr1	7421759	7422212
Chr1	7422569	7422958
Chr1	7439298	7439642
Chr1	7449303	7449677
Chr1	7449980	7450307
Chr1	7453553	7455079
Chr1	7469679	7469954
Chr1	7489754	7490316
Chr1	7493324	7493623
Chr1	7526633	7526879
Chr1	7550342	7550665
Chr1	7555197	7555880
Chr1	7557213	7557730
Chr1	7565401	7565825
Chr1	7603208	7603696
Chr1	7610276	7610577
Chr1	7619182	7619492
Chr1	7630242	7630526
Chr1	7640899	7641509
Chr1	7642469	7643140
Chr1	7657004	7657805
Chr1	7680529	7680937
Chr1	7696260	7696727
Chr1	7704917	7705659
Chr1	7705975	7706453
Chr1	7735482	7736209
Chr1	7753220	7753535
Chr1	7759183	7759731
Chr1	7760201	7761006
Chr1	7801335	7801964
Chr1	7847187	7847685
Chr1	7850385	7851172
Chr1	7873487	7873784
Chr1	7882487	7883104
Chr1	7888372	7888634
Chr1	7890324	7890798
Chr1	7892658	7893190
Chr1	7894964	7895408
Chr1	7898072	7898413
Chr1	7900383	7900798
Chr1	7903666	7904390
Chr1	7912582	7912878
Chr1	7957398	7958566
Chr1	7964491	7964856
Chr1	7988555	7988931
Chr1	7993936	7994521
Chr1	8015810	8016233
Chr1	8029632	8030089
Chr1	8032939	8033397
Chr1	8056869	8057241
Chr1	8076567	8076861
Chr1	8082560	8082994
Chr1	8098413	8098781
Chr1	8100714	8101335
Chr1	8104281	8104579
Chr1	8105526	8106122
Chr1	8121379	8121980
Chr1	8129982	8130375
Chr1	8150678	8150962
Chr1	8155935	8156201
Chr1	8164892	8165380
Chr1	8183014	8183600
Chr1	8206441	8206747
Chr1	8234584	8235009
Chr1	8258561	8258860
Chr1	8267865	8268313
Chr1	8286299	8286640
Chr1	8313751	8314226
Chr1	8316120	8316847
Chr1	8317315	8317601
Chr1	8344664	8345152
Chr1	8349167	8349921
Chr1	8382101	8382460
Chr1	8388512	8391419
Chr1	8423364	8423604
Chr1	8425003	8425388
Chr1	8435946	8436408
Chr1	8484842	8485417
Chr1	8485709	8486119
Chr1	8525296	8525914
Chr1	8529273	8529606
Chr1	8534189	8534571
Chr1	8549253	8549748
Chr1	8551436	8551981
Chr1	8554797	8555362
Chr1	8558608	8558934
Chr1	8565373	8565637
Chr1	8595543	8596151
Chr1	8607185	8607728
Chr1	8614412	8614797
Chr1	8620391	8620762
Chr1	8624132	8624382
Chr1	8631115	8631613
Chr1	8640113	8640354
Chr1	8657584	8657896
Chr1	8682177	8682470
Chr1	8692497	8693336
Chr1	8703168	8703644
Chr1	8723794	8724220
Chr1	8726771	8727557
Chr1	8729334	8729765
Chr1	8845973	8846270
Chr1	8851097	8851592
Chr1	8852919	8853203
Chr1	8877615	8878071
Chr1	8881403	8881884
Chr1	8912313	8912617
Chr1	8914050	8914571
Chr1	8919079	8919359
Chr1	8921071	8921380
Chr1	8934032	8934641
Chr1	8939982	8940440
Chr1	8940741	8941249
Chr1	8945978	8946234
Chr1	8957714	8958022
Chr1	8960595	8961170
Chr1	8983018	8983352
Chr1	8995161	8995806
Chr1	9023571	9024045
Chr1	9041918	9042831
Chr1	9078036	9079786
Chr1	9083888	9085180
Chr1	9089581	9090362
Chr1	9098201	9098661
Chr1	9151707	9152021
Chr1	9157500	9157794
Chr1	9158292	9158774
Chr1	9158931	9159987
Chr1	9167701	9168108
Chr1	9175317	9175904
Chr1	9178046	9178549
Chr1	9191418	9191878
Chr1	9248209	9248844
Chr1	9250187	9250750
Chr1	9267184	9267528
Chr1	9269747	9270112
Chr1	9272647	9272929
Chr1	9274827	9275336
Chr1	9285504	9285862
Chr1	9295491	9295996
Chr1	9303763	9304267
Chr1	9318219	9318659
Chr1	9336360	9336764
Chr1	9343718	9344008
Chr1	9351016	9351655
Chr1	9359459	9359848
Chr1	9373242	9373560
Chr1	9389218	9389714
Chr1	9422272	9422561
Chr1	9427563	9427910
Chr1	9447612	9448092
Chr1	9459087	9459344
Chr1	9481439	9482084
Chr1	9487082	9487613
Chr1	9495270	9496005
Chr1	9504131	9504605
Chr1	9507956	9508466
Chr1	9520977	9521332
Chr1	9526807	9527321
Chr1	9531052	9531596
Chr1	9531860	9532328
Chr1	9537798	9538200
Chr1	9538883	9539518
Chr1	9609631	9609895
Chr1	9614508	9615005
Chr1	9615794	9616181
Chr1	9636544	9636799
Chr1	9642783	9643375
Chr1	9648948	9649492
Chr1	9660549	9661022
Chr1	9666903	9667520
Chr1	9668435	9668926
Chr1	9703390	9703650
Chr1	9708007	9708641
Chr1	9708815	9709328
Chr1	9745559	9745910
Chr1	9756546	9756936
Chr1	9768196	9768748
Chr1	9776872	9777209
Chr1	9779227	9779739
Chr1	9782033	9782497
Chr1	9787615	9788113
Chr1	9805455	9805809
Chr1	9831107	9831474
Chr1	9844195	9844617
Chr1	9846842	9847463
Chr1	9878911	9879496
Chr1	9887274	9887830
Chr1	9890564	9890813
Chr1	9899683	9900227
Chr1	9913405	9913689
Chr1	9952073	9952343
Chr1	9963315	9963784
Chr1	9966765	9967328
Chr1	9973585	9974068
Chr1	9979644	9979996
Chr1	9981724	9982286
Chr1	9986830	9987691
Chr1	9994357	9994710
Chr1	9996544	9997327
Chr1	10013513	10013968
Chr1	10017507	10017805
Chr1	10018820	10019408
Chr1	10035319	10035640
Chr1	10078141	10078489
Chr1	10103024	10103302
Chr1	10113842	10114543
Chr1	10184224	10184656
Chr1	10192350	10192739
Chr1	10194934	10195394
Chr1	10205911	10206216
Chr1	10206329	10206847
Chr1	10212066	10212664
Chr1	10216099	10216716
Chr1	10219582	10219863
Chr1	10236105	10236621
Chr1	10257856	10258361
Chr1	10283764	10284272
Chr1	10312622	10313205
Chr1	10337142	10337709
Chr1	10429835	10430451
Chr1	10468117	10468441
Chr1	10491436	10491888
Chr1	10513128	10513580
Chr1	10513829	10514466
Chr1	10537369	10537821
Chr1	10551547	10551896
Chr1	10553004	10553497
Chr1	10571235	10571639
Chr1	10581314	10581631
Chr1	10587471	10587920
Chr1	10601559	10602266
Chr1	10602779	10603061
Chr1	10624788	10625321
Chr1	10630416	10630848
Chr1	10645779	10646022
Chr1	10655479	10656122
Chr1	10660148	10660839
Chr1	10761763	10762262
Chr1	10770617	10770985
Chr1	10771861	10772275
Chr1	10790538	10791158
Chr1	10800754	10801325
Chr1	10816041	10816346
Chr1	10828306	10828647
Chr1	10844840	10845134
Chr1	10846824	10848008
Chr1	10854415	10855155
Chr1	10870391	10870732
Chr1	10880175	10880657
Chr1	10888395	10889056
Chr1	10892449	10892871
Chr1	10900753	10901175
Chr1	10905121	10905521
Chr1	10920161	10920474
Chr1	10935732	10936006
Chr1	10936793	10937461
Chr1	10974598	10974982
Chr1	10975482	10976036
Chr1	11023767	11024112
Chr1	11043153	11043771
Chr1	11069816	11070112
Chr1	11072225	11072696
Chr1	11107159	11107575
Chr1	11115454	11116126
Chr1	11156530	11156974
Chr1	11164716	11165021
Chr1	11166743	11167135
Chr1	11177028	11177470
Chr1	11193415	11193980
Chr1	11197760	11198035
Chr1	11198539	11198933
Chr1	11199143	11199417
Chr1	11215665	11216328
Chr1	11221397	11221976
Chr1	11239413	11239764
Chr1	11249463	11249874
Chr1	11254776	11255458
Chr1	11260968	11261460
Chr1	11279846	11280188
Chr1	11316304	11316740
Chr1	11330480	11331050
Chr1	11403106	11404005
Chr1	11429944	11430551
Chr1	11466150	11466694
Chr1	11479883	11480603
Chr1	11523295	11523942
Chr1	11532003	11532751
Chr1	11536020	11536458
Chr1	11543916	11544198
Chr1	11553279	11553818
Chr1	11560736	11561468
Chr1	11595477	11596088
Chr1	11613465	11613731
Chr1	11625159	11625687
Chr1	11629781	11630955
Chr1	11644840	11645088
Chr1	11650103	11650607
Chr1	11662134	11662447
Chr1	11673816	11674363
Chr1	11695940	11696557
Chr1	11697583	11697906
Chr1	11709840	11710292
Chr1	11711845	11712355
Chr1	11760818	11762108
Chr1	11777638	11778280
Chr1	11797871	11798459
Chr1	11846793	11847421
Chr1	11857937	11858538
Chr1	11858759	11859375
Chr1	11877163	11877710
Chr1	11882276	11882644
Chr1	11885467	11885888
Chr1	11886656	11886894
Chr1	11908270	11909147
Chr1	11912326	11912622
Chr1	11923510	11923963
Chr1	11955763	11956072
Chr1	11972187	11972501
Chr1	12002903	12003269
Chr1	12019063	12019321
Chr1	12053215	12053696
Chr1	12054157	12054570
Chr1	12059001	12059441
Chr1	12064239	12064871
Chr1	12091130	12092062
Chr1	12099683	12100046
Chr1	12123288	12123634
Chr1	12140772	12141121
Chr1	12157501	12158513
Chr1	12177639	12177923
Chr1	12204518	12205004
Chr1	12213778	12214347
Chr1	12237578	12237920
Chr1	12245954	12246388
Chr1	12273892	12274516
Chr1	12360281	12360602
Chr1	12360961	12361346
Chr1	12366650	12367083
Chr1	12410998	12411506
Chr1	12418945	12419600
Chr1	12420785	12421462
Chr1	12433938	12434361
Chr1	12441415	12441665
Chr1	12441906	12442353
Chr1	12442489	12443249
Chr1	12455720	12455985
Chr1	12472604	12473030
Chr1	12485193	12485715
Chr1	12486146	12486749
Chr1	12494243	12494730
Chr1	12503343	12503757
Chr1	12520102	12520342
Chr1	12556203	12556570
Chr1	12565668	12566238
Chr1	12582054	12582443
Chr1	12589982	12590296
Chr1	12593221	12593658
Chr1	12604319	12604572
Chr1	12627259	12627853
Chr1	12649868	12650520
Chr1	12658521	12658925
Chr1	12732888	12733553
Chr1	12907494	12908136
Chr1	12917037	12917421
Chr1	12936986	12937424
Chr1	12969264	12970036
Chr1	12970858	12971597
Chr1	12974723	12975521
Chr1	12977645	12977975
Chr1	12997216	12997703
Chr1	13020828	13021684
Chr1	13071091	13071416
Chr1	13071724	13072099
Chr1	13102721	13103356
Chr1	13108621	13109174
Chr1	13124951	13125615
Chr1	13180976	13181259
Chr1	13192546	13193183
Chr1	13229733	13230108
Chr1	13237324	13237945
Chr1	13238652	13239037
Chr1	13240057	13240437
Chr1	13258622	13259186
Chr1	13297526	13297971
Chr1	13321402	13322543
Chr1	13327377	13327804
Chr1	13340136	13340712
Chr1	13341405	13341760
Chr1	13403205	13404140
Chr1	13412623	13412954
Chr1	13420596	13421101
Chr1	13428573	13428948
Chr1	13429302	13429648
Chr1	13429883	13430449
Chr1	13431301	13431619
Chr1	13435062	13435578
Chr1	13455299	13455774
Chr1	13469893	13470365
Chr1	13490327	13490593
Chr1	13492631	13493073
Chr1	13498791	13499568
Chr1	13501364	13501834
Chr1	13533146	13533645
Chr1	13568653	13569121
Chr1	13576232	13576639
Chr1	13591966	13592502
Chr1	13608196	13608867
Chr1	13610452	13611005
Chr1	13614063	13614529
Chr1	13638765	13639091
Chr1	13700903	13701160
Chr1	13703256	13703927
Chr1	13706633	13706942
Chr1	13710385	13710708
Chr1	13714221	13714790
Chr1	13726967	13728135
Chr1	13731859	13732217
Chr1	13748796	13749204
Chr1	13772320	13772663
Chr1	13850493	13851245
Chr1	13862299	13862580
Chr1	13892570	13893054
Chr1	13900537	13901079
Chr1	13920063	13920385
Chr1	13961569	13961860
Chr1	13978950	13979512
Chr1	14020588	14020909
Chr1	14029746	14030427
Chr1	14065683	14066307
Chr1	14066771	14067047
Chr1	14067623	14067914
Chr1	14122776	14123050
Chr1	14139343	14139988
Chr1	14171874	14172411
Chr1	14251853	14252451
Chr1	14334983	14335846
Chr1	14499374	14499756
Chr1	15058618	15059121
Chr1	15200102	15200377
Chr1	15214044	15214685
Chr1	15415035	15415743
Chr1	15424453	15424733
Chr1	15429489	15429960
Chr1	15527891	15528311
Chr1	15540884	15541761
Chr1	15621740	15622082
Chr1	15645688	15646340
Chr1	15709335	15710148
Chr1	15734565	15734938
Chr1	15766942	15767360
Chr1	15854157	15854600
Chr1	15893603	15893957
Chr1	15951992	15952332
Chr1	15966618	15967031
Chr1	15977757	15978267
Chr1	15979374	15979938
Chr1	15993632	15994076
Chr1	16010919	16011410
Chr1	16053869	16054406
Chr1	16064267	16064571
Chr1	16085424	16085825
Chr1	16109525	16109850
Chr1	16136286	16137096
Chr1	16140414	16140776
Chr1	16149731	16150005
Chr1	16154384	16154810
Chr1	16155060	16155508
Chr1	16165516	16166208
Chr1	16172531	16173046
Chr1	16176278	16176712
Chr1	16238114	16238463
Chr1	16278335	16278664
Chr1	16310460	16311469
Chr1	16311816	16312578
Chr1	16318087	16318329
Chr1	16321157	16321508
Chr1	16337437	16337734
Chr1	16366154	16366660
Chr1	16373486	16373903
Chr1	16388985	16389622
Chr1	16399641	16400004
Chr1	16416994	16417422
Chr1	16418639	16418928
Chr1	16420046	16420493
Chr1	16420873	16421220
Chr1	16455199	16455555
Chr1	16478881	16479279
Chr1	16484808	16485213
Chr1	16502272	16502568
Chr1	16502894	16503382
Chr1	16548983	16549341
Chr1	16581604	16581941
Chr1	16617118	16617376
Chr1	16637276	16637832
Chr1	16649586	16649998
Chr1	16653923	16654390
Chr1	16657499	16657931
Chr1	16663074	16663869
Chr1	16673482	16674071
Chr1	16739482	16739821
Chr1	16745658	16746369
Chr1	16795770	16796147
Chr1	16800914	16801167
Chr1	16810143	16810518
Chr1	16811276	16811665
Chr1	16813508	16814798
Chr1	16838075	16838509
Chr1	16850724	16851444
Chr1	16852244	16852660
Chr1	16855005	16855380
Chr1	16868020	16868621
Chr1	16885844	16886192
Chr1	16898341	16898896
Chr1	16911704	16912182
Chr1	16923982	16924676
Chr1	16926108	16926700
Chr1	16934907	16935313
Chr1	16982164	16982823
Chr1	16991338	16991990
Chr1	16995535	16996171
Chr1	17007452	17007974
Chr1	17098204	17098761
Chr1	17167018	17167471
Chr1	17171209	17171553
Chr1	17180662	17181569
Chr1	17185266	17185753
Chr1	17218983	17219290
Chr1	17222911	17223334
Chr1	17233690	17234365
Chr1	17234823	17235367
Chr1	17236780	17237228
Chr1	17279474	17280125
Chr1	17300639	17301108
Chr1	17339265	17339949
Chr1	17344249	17344617
Chr1	17353962	17354351
Chr1	17361776	17362171
Chr1	17418949	17419458
Chr1	17429628	17430132
Chr1	17432205	17432790
Chr1	17444783	17445097
Chr1	17487350	17487660
Chr1	17497457	17497872
Chr1	17505678	17506049
Chr1	17525081	17525609
Chr1	17559018	17559373
Chr1	17569319	17569777
Chr1	17610248	17610703
Chr1	17634491	17635222
Chr1	17655661	17656264
Chr1	17687286	17687932
Chr1	17688205	17688814
Chr1	17723080	17723683
Chr1	17766689	17767086
Chr1	17825341	17825755
Chr1	17835407	17835826
Chr1	17847237	17847821
Chr1	17855491	17855756
Chr1	17867026	17867348
Chr1	17898382	17898797
Chr1	17918122	17918670
Chr1	17919474	17919787
Chr1	17920457	17920978
Chr1	17945327	17945874
Chr1	17972965	17973340
Chr1	17975972	17976654
Chr1	18036505	18036954
Chr1	18040419	18040910
Chr1	18054596	18055061
Chr1	18067800	18068054
Chr1	18071160	18071604
Chr1	18074011	18074642
Chr1	18081430	18081842
Chr1	18085034	18085389
Chr1	18095551	18095933
Chr1	18098055	18098396
Chr1	18100970	18101530
Chr1	18121240	18121811
Chr1	18128854	18129464
Chr1	18132560	18132888
Chr1	18150451	18150721
Chr1	18164231	18164712
Chr1	18173747	18174327
Chr1	18174741	18175062
Chr1	18179298	18179777
Chr1	18229891	18230339
Chr1	18232681	18232990
Chr1	18290961	18291252
Chr1	18306878	18307405
Chr1	18310327	18311121
Chr1	18313407	18313791
Chr1	18316257	18316521
Chr1	18318027	18318734
Chr1	18326819	18327169
Chr1	18330639	18331111
Chr1	18339604	18340187
Chr1	18351099	18351687
Chr1	18360154	18360702
Chr1	18365699	18365972
Chr1	18375084	18375427
Chr1	18375695	18375992
Chr1	18377234	18377705
Chr1	18378200	18379091
Chr1	18393638	18394076
Chr1	18412338	18413183
Chr1	18425850	18426141
Chr1	18456345	18456804
Chr1	18462480	18463417
Chr1	18470004	18470655
Chr1	18481678	18482005
Chr1	18483363	18483798
Chr1	18486248	18486803
Chr1	18491372	18492012
Chr1	18519552	18519946
Chr1	18621854	18622289
Chr1	18628805	18629107
Chr1	18656831	18657243
Chr1	18692652	18693289
Chr1	18693838	18694441
Chr1	18697056	18697396
Chr1	18719180	18719539
Chr1	18721699	18722065
Chr1	18724086	18724430
Chr1	18744125	18744700
Chr1	18748034	18748857
Chr1	18835521	18836069
Chr1	18839046	18839567
Chr1	18845101	18845451
Chr1	18849708	18849953
Chr1	18859211	18859767
Chr1	18865613	18866181
Chr1	18929729	18930393
Chr1	18934602	18934942
Chr1	18947967	18948375
Chr1	18976572	18976879
Chr1	18984467	18985161
Chr1	18987622	18988180
Chr1	18991751	18992531
Chr1	18994892	18995236
Chr1	19021420	19022002
Chr1	19035521	19036032
Chr1	19041130	19041551
Chr1	19041809	19042222
Chr1	19057874	19058559
Chr1	19070715	19071166
Chr1	19075006	19075562
Chr1	19114934	19115289
Chr1	19125842	19126173
Chr1	19132381	19132673
Chr1	19143896	19144240
Chr1	19161100	19161633
Chr1	19162355	19162622
Chr1	19173818	19174245
Chr1	19188777	19189054
Chr1	19191437	19191759
Chr1	19279957	19281904
Chr1	19294811	19295152
Chr1	19298738	19299338
Chr1	19312811	19313348
Chr1	19313692	19314359
Chr1	19315398	19315943
Chr1	19322908	19323368
Chr1	19413848	19414246
Chr1	19424138	19424537
Chr1	19434379	19434730
Chr1	19452508	19453055
Chr1	19472233	19472533
Chr1	19484284	19484883
Chr1	19485178	19485756
Chr1	19488826	19489160
Chr1	19505135	19505489
Chr1	19528781	19529211
Chr1	19562448	19562983
Chr1	19566182	19566802
Chr1	19573686	19574080
Chr1	19580108	19580902
Chr1	19601342	19601729
Chr1	19603653	19603999
Chr1	19604291	19604865
Chr1	19608669	19609254
Chr1	19613682	19614223
Chr1	19617310	19617636
Chr1	19640767	19641114
Chr1	19657192	19657559
Chr1	19658615	19658888
Chr1	19743903	19744631
Chr1	19778233	19778726
Chr1	19781372	19781617
Chr1	19783362	19783645
Chr1	19790720	19791204
Chr1	19791335	19791947
Chr1	19806095	19806656
Chr1	19812827	19813424
Chr1	19837082	19837400
Chr1	19844427	19844933
Chr1	19857193	19857537
Chr1	19857800	19858249
Chr1	19858536	19858873
Chr1	19860706	19861017
Chr1	19879163	19880115
Chr1	19916297	19916911
Chr1	19926638	19926925
Chr1	19955810	19956371
Chr1	19969359	19969728
Chr1	19980590	19981040
Chr1	19992939	19993431
Chr1	20001774	20002198
Chr1	20011466	20011823
Chr1	20014326	20014820
Chr1	20020782	20021105
Chr1	20027278	20027853
Chr1	20042228	20042796
Chr1	20052148	20052550
Chr1	20059067	20059766
Chr1	20102309	20102601
Chr1	20167544	20167974
Chr1	20179472	20179964
Chr1	20181192	20181488
Chr1	20181837	20182249
Chr1	20183686	20183995
Chr1	20186362	20186692
Chr1	20186810	20187128
Chr1	20235383	20236438
Chr1	20242973	20243442
Chr1	20245227	20245505
Chr1	20267490	20267878
Chr1	20277733	20278108
Chr1	20279676	20280290
Chr1	20291170	20291881
Chr1	20296608	20297027
Chr1	20300129	20300629
Chr1	20310173	20310641
Chr1	20339603	20339875
Chr1	20357465	20357784
Chr1	20362276	20362711
Chr1	20389186	20389715
Chr1	20396393	20396974
Chr1	20402675	20403306
Chr1	20403843	20404174
Chr1	20420732	20421186
Chr1	20434114	20434472
Chr1	20439279	20439800
Chr1	20478107	20478445
Chr1	20484327	20484717
Chr1	20504851	20505691
Chr1	20534684	20535123
Chr1	20535238	20535614
Chr1	20538369	20539078
Chr1	20617058	20617564
Chr1	20652444	20653174
Chr1	20658044	20658325
Chr1	20668631	20668948
Chr1	20707877	20708715
Chr1	20712135	20712498
Chr1	20730934	20731293
Chr1	20763981	20764375
Chr1	20803139	20803530
Chr1	20807681	20808164
Chr1	20848682	20849138
Chr1	20870335	20871058
Chr1	20885358	20885672
Chr1	20893003	20893464
Chr1	20898482	20898757
Chr1	20912159	20912511
Chr1	20929462	20929987
Chr1	20937153	20937595
Chr1	20942407	20942725
Chr1	20956209	20956557
Chr1	20960661	20961236
Chr1	20977114	20977704
Chr1	20978078	20978507
Chr1	20979129	20979853
Chr1	20984247	20984959
Chr1	21015224	21015595
Chr1	21036328	21036628
Chr1	21054194	21054694
Chr1	21056177	21056573
Chr1	21061561	21061971
Chr1	21075954	21076564
Chr1	21148078	21148435
Chr1	21178843	21179257
Chr1	21187792	21188295
Chr1	21192247	21192744
Chr1	21192850	21193356
Chr1	21238720	21240593
Chr1	21254034	21254828
Chr1	21266162	21266695
Chr1	21364234	21365092
Chr1	21370431	21370936
Chr1	21371139	21371735
Chr1	21408681	21408984
Chr1	21425334	21425706
Chr1	21438267	21438507
Chr1	21454524	21454967
Chr1	21503432	21503724
Chr1	21507204	21507738
Chr1	21520535	21521054
Chr1	21521779	21522473
Chr1	21554038	21554674
Chr1	21555682	21556357
Chr1	21556500	21557064
Chr1	21601501	21601918
Chr1	21741824	21742115
Chr1	21755554	21755891
Chr1	21891190	21891739
Chr1	21910265	21910662
Chr1	21941502	21941819
Chr1	21950426	21950807
Chr1	21966634	21966942
Chr1	21979386	21979688
Chr1	22026295	22026894
Chr1	22031584	22032052
Chr1	22032840	22033813
Chr1	22034291	22034662
Chr1	22042217	22042659
Chr1	22056558	22056907
Chr1	22067915	22068339
Chr1	22102287	22102888
Chr1	22116630	22117154
Chr1	22199405	22199761
Chr1	22201905	22202602
Chr1	22238401	22238852
Chr1	22329790	22330386
Chr1	22374906	22375216
Chr1	22381953	22382341
Chr1	22396094	22396510
Chr1	22400133	22400393
Chr1	22409384	22410423
Chr1	22421953	22422299
Chr1	22424324	22424880
Chr1	22439141	22439691
Chr1	22483038	22483583
Chr1	22486553	22487027
Chr1	22494586	22495235
Chr1	22514400	22514758
Chr1	22574347	22574650
Chr1	22589155	22589405
Chr1	22589576	22589936
Chr1	22593635	22594085
Chr1	22594407	22594673
Chr1	22611924	22612290
Chr1	22633711	22634051
Chr1	22634477	22635039
Chr1	22658524	22659071
Chr1	22695848	22696093
Chr1	22704092	22704390
Chr1	22730644	22731363
Chr1	22750589	22751048
Chr1	22755287	22755667
Chr1	22793387	22793993
Chr1	22800889	22801303
Chr1	22808861	22809388
Chr1	22819493	22819931
Chr1	22824105	22824644
Chr1	22861827	22862181
Chr1	22865381	22865974
Chr1	22866361	22866765
Chr1	22888475	22888716
Chr1	22922463	22922739
Chr1	22930312	22930602
Chr1	22994751	22995542
Chr1	22998996	22999457
Chr1	23038765	23039202
Chr1	23050321	23050714
Chr1	23084727	23085131
Chr1	23114013	23115360
Chr1	23117091	23117488
Chr1	23129208	23129792
Chr1	23145786	23146137
Chr1	23218855	23219391
Chr1	23231677	23232306
Chr1	23237830	23238802
Chr1	23246634	23246934
Chr1	23265989	23266427
Chr1	23284721	23285132
Chr1	23286005	23286305
Chr1	23286684	23286975
Chr1	23324499	23325210
Chr1	23333380	23334010
Chr1	23334458	23334921
Chr1	23362291	23362678
Chr1	23370961	23371345
Chr1	23377883	23378200
Chr1	23399185	23399748
Chr1	23404247	23404789
Chr1	23425717	23425984
Chr1	23443261	23444265
Chr1	23446103	23446468
Chr1	23481805	23482144
Chr1	23483845	23484188
Chr1	23484826	23485457
Chr1	23485780	23486163
Chr1	23496150	23496400
Chr1	23517354	23517630
Chr1	23522318	23522856
Chr1	23541953	23542619
Chr1	23552226	23552723
Chr1	23567720	23568070
Chr1	23569635	23570048
Chr1	23570502	23570747
Chr1	23575264	23575717
Chr1	23581498	23581979
Chr1	23592365	23592778
Chr1	23606392	23606858
Chr1	23609121	23609591
Chr1	23614189	23614646
Chr1	23629796	23630226
Chr1	23633838	23634215
Chr1	23636627	23637065
Chr1	23669703	23669963
Chr1	23683683	23684088
Chr1	23690352	23690855
Chr1	23711783	23712235
Chr1	23716694	23717036
Chr1	23728805	23729236
Chr1	23742226	23742563
Chr1	23776539	23776933
Chr1	23778944	23779479
Chr1	23796719	23797313
Chr1	23821465	23821801
Chr1	23823217	23823592
Chr1	23825715	23826317
Chr1	23826892	23827260
Chr1	23848291	23848652
Chr1	23851509	23851843
Chr1	23868833	23869694
Chr1	23870009	23870581
Chr1	23872457	23874202
Chr1	23891683	23892272
Chr1	23900581	23900877
Chr1	23910846	23911469
Chr1	23923694	23924026
Chr1	23942259	23942901
Chr1	23953992	23954495
Chr1	23998124	23998614
Chr1	24006987	24007387
Chr1	24018341	24019174
Chr1	24019658	24019982
Chr1	24020345	24020611
Chr1	24038304	24038816
Chr1	24040947	24041206
Chr1	24046694	24047099
Chr1	24052708	24053113
Chr1	24062290	24062823
Chr1	24085095	24085650
Chr1	24105874	24106920
Chr1	24113276	24113533
Chr1	24114441	24114698
Chr1	24123661	24124010
Chr1	24129716	24130284
Chr1	24130406	24130916
Chr1	24133734	24134100
Chr1	24139022	24139383
Chr1	24151312	24152292
Chr1	24156602	24157242
Chr1	24171301	24171887
Chr1	24176591	24176903
Chr1	24182992	24183255
Chr1	24229103	24229387
Chr1	24241553	24242043
Chr1	24245478	24246111
Chr1	24252172	24252817
Chr1	24262581	24263136
Chr1	24286750	24287089
Chr1	24306787	24307506
Chr1	24312607	24312974
Chr1	24313239	24313797
Chr1	24322438	24322716
Chr1	24323406	24324754
Chr1	24361112	24361528
Chr1	24383019	24383578
Chr1	24398072	24398413
Chr1	24398974	24399412
Chr1	24404310	24404701
Chr1	24437570	24438079
Chr1	24440767	24441114
Chr1	24467149	24467589
Chr1	24474093	24474543
Chr1	24524075	24524353
Chr1	24557027	24557440
Chr1	24575125	24575427
Chr1	24600900	24601374
Chr1	24601926	24602322
Chr1	24609066	24609639
Chr1	24610005	24610368
Chr1	24617179	24617561
Chr1	24621716	24622319
Chr1	24625335	24625678
Chr1	24631052	24631678
Chr1	24638098	24638557
Chr1	24646878	24647691
Chr1	24652931	24653283
Chr1	24653723	24654060
Chr1	24692608	24693253
Chr1	24695956	24696404
Chr1	24732228	24732525
Chr1	24734158	24734414
Chr1	24737722	24738072
Chr1	24738343	24739145
Chr1	24777443	24778644
Chr1	24824271	24824800
Chr1	24862904	24863326
Chr1	24884818	24885411
Chr1	24885516	24886295
Chr1	24895218	24895720
Chr1	24915613	24915904
Chr1	24928218	24928614
Chr1	24928717	24929024
Chr1	24934218	24935783
Chr1	24948493	24948910
Chr1	24951167	24951439
Chr1	24955096	24955563
Chr1	24963812	24964224
Chr1	24969762	24970098
Chr1	24974529	24974890
Chr1	24991731	24992160
Chr1	25007519	25007925
Chr1	25016746	25017124
Chr1	25021070	25021481
Chr1	25022000	25022733
Chr1	25029650	25030345
Chr1	25064992	25065330
Chr1	25071710	25072546
Chr1	25118610	25119058
Chr1	25132351	25132834
Chr1	25146757	25147434
Chr1	25152946	25154168
Chr1	25159945	25160375
Chr1	25162452	25163022
Chr1	25168428	25168916
Chr1	25202801	25203131
Chr1	25243684	25244053
Chr1	25276098	25276536
Chr1	25298644	25299185
Chr1	25299876	25300528
Chr1	25307473	25308029
Chr1	25311454	25311908
Chr1	25329555	25330044
Chr1	25330458	25330867
Chr1	25333107	25334234
Chr1	25343852	25344251
Chr1	25365382	25365669
Chr1	25391400	25391865
Chr1	25394808	25395223
Chr1	25407842	25408372
Chr1	25410095	25410430
Chr1	25417502	25417873
Chr1	25426230	25426654
Chr1	25433974	25434403
Chr1	25476224	25476596
Chr1	25476861	25477585
Chr1	25483462	25483919
Chr1	25484863	25485849
Chr1	25485989	25486590
Chr1	25524655	25524950
Chr1	25526489	25526818
Chr1	25527340	25527679
Chr1	25533901	25534141
Chr1	25544013	25544402
Chr1	25610709	25611106
Chr1	25642575	25643212
Chr1	25648307	25649008
Chr1	25657763	25658138
Chr1	25658762	25659151
Chr1	25668692	25669261
Chr1	25685828	25686345
Chr1	25693110	25693828
Chr1	25695665	25695944
Chr1	25709737	25710199
Chr1	25714652	25714962
Chr1	25724901	25725217
Chr1	25734251	25734723
Chr1	25737662	25738105
Chr1	25757919	25758411
Chr1	25771615	25771909
Chr1	25772132	25772686
Chr1	25781985	25782325
Chr1	25785864	25786304
Chr1	25789154	25790003
Chr1	25797159	25797633
Chr1	25798057	25798936
Chr1	25801804	25802153
Chr1	25803346	25803665
Chr1	25804817	25805710
Chr1	25809248	25809864
Chr1	25810818	25811253
Chr1	25834862	25835247
Chr1	25836271	25837352
Chr1	25847588	25848004
Chr1	25848234	25848636
Chr1	25874582	25875102
Chr1	25888939	25889331
Chr1	25928495	25928980
Chr1	25962034	25962422
Chr1	25969200	25969884
Chr1	25991243	25991846
Chr1	26004971	26005414
Chr1	26016694	26017095
Chr1	26018076	26018382
Chr1	26019675	26020104
Chr1	26025456	26025792
Chr1	26032696	26033142
Chr1	26039272	26039767
Chr1	26049053	26049492
Chr1	26057598	26058364
Chr1	26061577	26062024
Chr1	26064144	26064416
Chr1	26079855	26080248
Chr1	26097596	26097985
Chr1	26104496	26105516
Chr1	26147280	26147593
Chr1	26153130	26153418
Chr1	26173358	26173884
Chr1	26182619	26182883
Chr1	26187440	26187981
Chr1	26197146	26197543
Chr1	26202222	26202563
Chr1	26203326	26203896
Chr1	26216152	26216999
Chr1	26222252	26222503
Chr1	26240002	26240265
Chr1	26256213	26256527
Chr1	26259129	26259437
Chr1	26277267	26277669
Chr1	26292827	26293286
Chr1	26300350	26300706
Chr1	26329670	26330648
Chr1	26342834	26343342
Chr1	26346592	26347249
Chr1	26354298	26354664
Chr1	26360250	26360640
Chr1	26393882	26394430
Chr1	26402892	26403270
Chr1	26404309	26404779
Chr1	26412594	26413213
Chr1	26414752	26415245
Chr1	26423642	26424125
Chr1	26430886	26431416
Chr1	26432663	26432946
Chr1	26433618	26434268
Chr1	26445558	26445953
Chr1	26468253	26468980
Chr1	26493976	26494495
Chr1	26501308	26501808
Chr1	26502918	26503246
Chr1	26515529	26515884
Chr1	26539873	26540157
Chr1	26545153	26545527
Chr1	26548433	26548803
Chr1	26550443	26550799
Chr1	26555988	26556744
Chr1	26570260	26570585
Chr1	26581217	26581551
Chr1	26583385	26583903
Chr1	26626539	26627008
Chr1	26629571	26629997
Chr1	26631233	26631961
Chr1	26639709	26640264
Chr1	26644638	26644970
Chr1	26651857	26652329
Chr1	26666232	26666770
Chr1	26675674	26676020
Chr1	26680789	26681668
Chr1	26682948	26683473
Chr1	26696250	26696610
Chr1	26731753	26732051
Chr1	26735560	26736220
Chr1	26743010	26743484
Chr1	26767570	26768128
Chr1	26782332	26782679
Chr1	26789515	26789781
Chr1	26799825	26800105
Chr1	26806213	26806619
Chr1	26809184	26809497
Chr1	26815214	26815599
Chr1	26826477	26826860
Chr1	26831145	26831582
Chr1	26832809	26833279
Chr1	26838739	26839332
Chr1	26863425	26863782
Chr1	26886869	26887246
Chr1	26892029	26892905
Chr1	26917954	26918270
Chr1	26929389	26929670
Chr1	26932023	26932330
Chr1	26935898	26936216
Chr1	26947697	26948071
Chr1	26951384	26951627
Chr1	26961727	26962175
Chr1	26984133	26984690
Chr1	26990270	26990649
Chr1	26999549	26999802
Chr1	27024872	27025241
Chr1	27032382	27032668
Chr1	27034008	27034262
Chr1	27034898	27035360
Chr1	27074578	27075088
Chr1	27085830	27086219
Chr1	27088070	27088575
Chr1	27093047	27093381
Chr1	27113514	27113853
Chr1	27114001	27114507
Chr1	27116013	27116325
Chr1	27127839	27128258
Chr1	27145112	27145363
Chr1	27148736	27149185
Chr1	27166023	27166532
Chr1	27185275	27185723
Chr1	27209830	27210176
Chr1	27210653	27211259
Chr1	27220700	27221132
Chr1	27225795	27226200
Chr1	27233606	27233954
Chr1	27239251	27239545
Chr1	27260017	27260514
Chr1	27265467	27265934
Chr1	27268231	27268940
Chr1	27269553	27269868
Chr1	27272816	27273284
Chr1	27294176	27294490
Chr1	27303237	27303538
Chr1	27308763	27309071
Chr1	27337934	27338510
Chr1	27358654	27359012
Chr1	27400101	27400704
Chr1	27425891	27426356
Chr1	27452769	27453109
Chr1	27473018	27473290
Chr1	27523297	27523685
Chr1	27544312	27544917
Chr1	27581874	27582154
Chr1	27584441	27584933
Chr1	27589150	27589429
Chr1	27594926	27595328
Chr1	27597807	27598234
Chr1	27603349	27604020
Chr1	27628813	27629243
Chr1	27640192	27640988
Chr1	27651685	27652085
Chr1	27659541	27660128
Chr1	27713537	27713882
Chr1	27721145	27721446
Chr1	27723926	27724409
Chr1	27733997	27734609
Chr1	27770048	27770577
Chr1	27779759	27780514
Chr1	27784998	27785541
Chr1	27788235	27788785
Chr1	27805069	27805624
Chr1	27842107	27842587
Chr1	27851736	27852217
Chr1	27872295	27872815
Chr1	27873085	27873330
Chr1	27896176	27896747
Chr1	27920789	27922134
Chr1	27940653	27940914
Chr1	27983590	27984116
Chr1	27989689	27990003
Chr1	27994049	27994536
Chr1	27998644	27998953
Chr1	28007098	28007588
Chr1	28098735	28099077
Chr1	28112327	28112789
Chr1	28132607	28133212
Chr1	28133865	28134301
Chr1	28134650	28135256
Chr1	28145880	28146346
Chr1	28155843	28156210
Chr1	28159002	28159433
Chr1	28163459	28164099
Chr1	28170878	28171241
Chr1	28183289	28183727
Chr1	28189533	28189890
Chr1	28205905	28206284
Chr1	28207869	28208205
Chr1	28219560	28220256
Chr1	28222744	28223110
Chr1	28223864	28224408
Chr1	28239447	28239836
Chr1	28247569	28248052
Chr1	28248226	28249382
Chr1	28264189	28264997
Chr1	28268105	28268458
Chr1	28268668	28269038
Chr1	28275516	28276035
Chr1	28279414	28279712
Chr1	28285662	28285957
Chr1	28291424	28292015
Chr1	28302304	28302674
Chr1	28318845	28319171
Chr1	28327722	28328187
Chr1	28330188	28330609
Chr1	28348531	28348817
Chr1	28366040	28366382
Chr1	28369260	28369910
Chr1	28372526	28372993
Chr1	28377060	28377518
Chr1	28406786	28407322
Chr1	28422984	28423315
Chr1	28439055	28439467
Chr1	28453515	28453819
Chr1	28463794	28464032
Chr1	28486782	28487233
Chr1	28515252	28515919
Chr1	28519343	28519792
Chr1	28528968	28529278
Chr1	28537758	28538119
Chr1	28549205	28549519
Chr1	28568251	28568822
Chr1	28586859	28587442
Chr1	28597409	28598039
Chr1	28602971	28603238
Chr1	28603738	28604091
Chr1	28606544	28606864
Chr1	28608682	28609156
Chr1	28616287	28616699
Chr1	28654275	28654752
Chr1	28668592	28669048
Chr1	28688446	28689273
Chr1	28695664	28696122
Chr1	28726617	28727122
Chr1	28727348	28727597
Chr1	28728298	28728737
Chr1	28746686	28747118
Chr1	28769992	28770370
Chr1	28771138	28771587
Chr1	28797744	28798734
Chr1	28813768	28814508
Chr1	28816456	28822259
Chr1	28834403	28834849
Chr1	28835159	28836290
Chr1	28836386	28836723
Chr1	28837816	28838657
Chr1	28848169	28848677
Chr1	28858127	28858569
Chr1	28866491	28866782
Chr1	28867779	28868137
Chr1	28873034	28873496
Chr1	28889496	28890117
Chr1	28895615	28896909
Chr1	28906240	28906808
Chr1	28947716	28948259
Chr1	28968529	28968991
Chr1	28994385	28994632
Chr1	29000110	29000667
Chr1	29005001	29005363
Chr1	29019378	29019645
Chr1	29026396	29027165
Chr1	29069652	29070047
Chr1	29085612	29086255
Chr1	29088084	29088462
Chr1	29117417	29117963
Chr1	29124570	29124850
Chr1	29144767	29145436
Chr1	29146038	29146426
Chr1	29152065	29152491
Chr1	29179855	29180318
Chr1	29187736	29188032
Chr1	29196015	29196279
Chr1	29203199	29203501
Chr1	29214022	29214529
Chr1	29220159	29221673
Chr1	29239197	29239681
Chr1	29247797	29248064
Chr1	29253552	29254115
Chr1	29262693	29263151
Chr1	29269433	29269840
Chr1	29272099	29272576
Chr1	29277002	29277793
Chr1	29278293	29278849
Chr1	29292138	29292408
Chr1	29306745	29307054
Chr1	29317057	29317375
Chr1	29345557	29346106
Chr1	29349775	29350097
Chr1	29364860	29365109
Chr1	29373636	29374245
Chr1	29388435	29388882
Chr1	29392214	29392977
Chr1	29407880	29408132
Chr1	29413268	29413674
Chr1	29416698	29417112
Chr1	29446851	29447180
Chr1	29448818	29449313
Chr1	29450591	29451050
Chr1	29492474	29492859
Chr1	29504421	29504953
Chr1	29505131	29505387
Chr1	29510045	29510824
Chr1	29557633	29558350
Chr1	29599714	29599962
Chr1	29600785	29601131
Chr1	29656485	29656816
Chr1	29739864	29740255
Chr1	29747049	29747391
Chr1	29759065	29759560
Chr1	29759935	29760498
Chr1	29809364	29809626
Chr1	29841944	29842372
Chr1	29894080	29894455
Chr1	29895658	29896131
Chr1	29896504	29896850
Chr1	29898319	29899373
Chr1	29943287	29943799
Chr1	29952447	29952854
Chr1	29998846	29999302
Chr1	30003633	30004100
Chr1	30012356	30013193
Chr1	30014409	30014782
Chr1	30015662	30016159
Chr1	30016391	30016995
Chr1	30018863	30019378
Chr1	30028124	30028439
Chr1	30035010	30035306
Chr1	30057577	30057985
Chr1	30072890	30073376
Chr1	30082241	30082529
Chr1	30084478	30084833
Chr1	30104034	30104518
Chr1	30108641	30108983
Chr1	30110761	30111233
Chr1	30138286	30138565
Chr1	30151525	30151793
Chr1	30189181	30189779
Chr1	30194997	30195308
Chr1	30202062	30202475
Chr1	30208653	30208986
Chr1	30217354	30217783
Chr1	30241421	30241807
Chr1	30244521	30244808
Chr1	30276139	30276528
Chr1	30285328	30286157
Chr1	30293935	30294397
Chr1	30301103	30301390
Chr1	30305893	30306166
Chr1	30311594	30312143
Chr1	30354568	30354832
Chr1	30361741	30362159
Chr1	30362414	30362889
Chr1	30368351	30369206
Chr1	30383546	30383840
Chr1	30392987	30394021
Chr1	30396941	30397536
Chr1	30406799	30407175
Chr1	30408310	30409420
Chr1	30411569	30411947
Chr2	68554	68905
Chr2	69534	69849
Chr2	77396	77831
Chr2	82422	83062
Chr2	96274	96597
Chr2	106642	106915
Chr2	108522	108797
Chr2	114794	115297
Chr2	118151	118417
Chr2	121656	122129
Chr2	144272	144598
Chr2	150008	150519
Chr2	152585	152970
Chr2	175037	175594
Chr2	183074	183592
Chr2	205928	206260
[truncated: 6,026 more rows]
