# Supplementary material for: N4-acetyldeoxycytosine DNA modification marks euchromatin regions in Arabidopsis thaliana
Source: Genome Biol. 2022 Jan 3;23:5. doi: 10.1186/s13059-021-02578-7 (PMC8722123; doi:10.1186/s13059-021-02578-7)
Supplement: Supplementary file 7 — Additional file 7: Table S6. Confident 4acC peaks identified by two independent 4acC-seq experiments in the rdd mutant. [file 13059_2021_2578_MOESM7_ESM.xlsx]

## Sheet: Table S6
Confident 4acC peaks identified by two independent 4acC-seq experiments in rdd mutant
Chr	start	end
Chr1	23801	24442
Chr1	30579	30982
Chr1	37573	38112
Chr1	46550	47010
Chr1	49097	49311
Chr1	59035	59318
Chr1	62237	62772
Chr1	63360	63680
Chr1	101386	101700
Chr1	116976	117319
Chr1	130367	130664
Chr1	148236	148585
Chr1	154484	154888
Chr1	155821	156021
Chr1	180257	180854
Chr1	182027	182484
Chr1	222786	222997
Chr1	237563	237957
Chr1	240405	241245
Chr1	243413	243790
Chr1	270368	270969
Chr1	292112	292461
Chr1	298678	298942
Chr1	308656	308907
Chr1	343909	344279
Chr1	348565	349020
Chr1	354232	354840
Chr1	355427	355875
Chr1	356184	356416
Chr1	365522	365908
Chr1	391747	391987
Chr1	392978	393410
Chr1	399133	399780
Chr1	403597	403836
Chr1	411788	412135
Chr1	415469	415728
Chr1	416048	416476
Chr1	445968	446170
Chr1	471217	471638
Chr1	490166	490663
Chr1	494546	494973
Chr1	498088	498510
Chr1	506911	507271
Chr1	515109	515382
Chr1	536324	536723
Chr1	541232	541657
Chr1	541887	542243
Chr1	543059	543402
Chr1	574168	574506
Chr1	583714	583924
Chr1	589457	589984
Chr1	592034	592301
Chr1	598525	598745
Chr1	615924	616322
Chr1	618136	618415
Chr1	641838	642154
Chr1	684005	684618
Chr1	693238	693534
Chr1	706469	706695
Chr1	707404	707625
Chr1	708904	709295
Chr1	726570	727146
Chr1	727351	727578
Chr1	731677	732281
Chr1	733276	733525
Chr1	737825	738069
Chr1	755287	755828
Chr1	775491	775710
Chr1	786826	787329
Chr1	789817	790294
Chr1	810990	811313
Chr1	823186	823639
Chr1	863840	864166
Chr1	866143	866681
Chr1	870988	871333
Chr1	876117	876496
Chr1	880003	880284
Chr1	882131	882825
Chr1	890396	890761
Chr1	891381	891752
Chr1	897190	897643
Chr1	898674	899057
Chr1	901066	901309
Chr1	907047	907369
Chr1	930928	931134
Chr1	931579	931783
Chr1	942248	942456
Chr1	944770	945245
Chr1	954263	954495
Chr1	957729	957982
Chr1	959963	960318
Chr1	960638	960994
Chr1	983286	983673
Chr1	1018743	1018959
Chr1	1063670	1064038
Chr1	1122064	1122711
Chr1	1154437	1154739
Chr1	1168708	1168919
Chr1	1184097	1184411
Chr1	1214578	1214868
Chr1	1231037	1231256
Chr1	1235509	1235844
Chr1	1240291	1240543
Chr1	1241069	1241480
Chr1	1242740	1243001
Chr1	1246817	1247024
Chr1	1279287	1279510
Chr1	1286334	1286783
Chr1	1294936	1295168
Chr1	1300511	1301005
Chr1	1307723	1307980
Chr1	1337459	1337665
Chr1	1348425	1349101
Chr1	1379079	1379422
Chr1	1381809	1382014
Chr1	1429580	1429885
Chr1	1446668	1446868
Chr1	1447148	1447442
Chr1	1453798	1454023
Chr1	1477512	1478801
Chr1	1482542	1482811
Chr1	1505006	1505221
Chr1	1518381	1518925
Chr1	1537374	1537681
Chr1	1547632	1547907
Chr1	1554932	1555342
Chr1	1572335	1572607
Chr1	1577407	1577871
Chr1	1578063	1578629
Chr1	1589854	1590452
Chr1	1601075	1601694
Chr1	1611495	1611892
Chr1	1636322	1636847
Chr1	1645483	1646077
Chr1	1659153	1659438
Chr1	1669815	1670096
Chr1	1682079	1682530
Chr1	1688989	1689387
Chr1	1692058	1692307
Chr1	1701064	1701533
Chr1	1703041	1703494
Chr1	1715325	1715533
Chr1	1740941	1741491
Chr1	1754688	1755118
Chr1	1791651	1792100
Chr1	1797028	1797491
Chr1	1818664	1819137
Chr1	1821472	1821799
Chr1	1837401	1837722
Chr1	1896609	1896859
Chr1	1899872	1900217
Chr1	1906984	1907293
Chr1	1910366	1910723
Chr1	1911142	1911643
Chr1	1945628	1945917
Chr1	1947522	1947796
Chr1	1958251	1958568
Chr1	1958993	1959728
Chr1	1963968	1964231
Chr1	1995889	1996210
Chr1	1998450	1998691
Chr1	2001887	2002625
Chr1	2055281	2055503
Chr1	2060523	2060872
Chr1	2067549	2067765
Chr1	2087162	2087401
Chr1	2103035	2103486
Chr1	2105043	2105615
Chr1	2114262	2114601
Chr1	2120127	2120523
Chr1	2129287	2129508
Chr1	2135389	2135761
Chr1	2162887	2163130
Chr1	2174760	2175173
Chr1	2192236	2192590
Chr1	2199487	2199780
Chr1	2219144	2219560
Chr1	2225952	2226236
Chr1	2248160	2248485
Chr1	2249125	2249376
Chr1	2249829	2250219
Chr1	2268852	2269115
Chr1	2275406	2275672
Chr1	2277741	2278087
Chr1	2281167	2281436
Chr1	2291360	2291594
Chr1	2309793	2310021
Chr1	2310905	2311175
Chr1	2311923	2312215
Chr1	2313941	2314193
Chr1	2316242	2316524
Chr1	2318021	2318351
Chr1	2342144	2342482
Chr1	2348794	2349119
Chr1	2351742	2351945
Chr1	2356041	2356296
Chr1	2405848	2406048
Chr1	2425846	2426218
Chr1	2446014	2446407
Chr1	2472232	2472478
Chr1	2474518	2474758
Chr1	2475641	2475979
Chr1	2477075	2477310
Chr1	2482598	2483022
Chr1	2484828	2485071
Chr1	2487777	2488041
Chr1	2492809	2493198
Chr1	2500989	2501501
Chr1	2502215	2502420
Chr1	2516389	2516607
Chr1	2562907	2563405
Chr1	2567576	2568101
Chr1	2586318	2586857
Chr1	2603132	2603488
Chr1	2625948	2626297
Chr1	2630901	2631135
Chr1	2632265	2632901
Chr1	2675718	2676016
Chr1	2682257	2682462
Chr1	2703323	2703643
Chr1	2706380	2706805
Chr1	2709009	2709589
Chr1	2716242	2716461
Chr1	2720055	2720407
Chr1	2724490	2724990
Chr1	2733744	2734006
Chr1	2770139	2770356
Chr1	2770816	2771425
Chr1	2805211	2805476
Chr1	2813851	2814207
Chr1	2877923	2878238
Chr1	2879560	2880092
Chr1	2904661	2904894
Chr1	2929060	2929667
Chr1	2949678	2950146
Chr1	2978022	2978355
Chr1	2979188	2979456
Chr1	3011551	3011840
Chr1	3031137	3031392
Chr1	3035808	3036328
Chr1	3037921	3038340
Chr1	3053812	3054150
Chr1	3076593	3076805
Chr1	3093596	3094077
Chr1	3099980	3100220
Chr1	3100574	3100848
Chr1	3108049	3108347
Chr1	3130803	3131023
Chr1	3134469	3134866
Chr1	3139960	3140228
Chr1	3145423	3145826
Chr1	3146186	3146673
Chr1	3157352	3158151
Chr1	3162738	3163060
Chr1	3164717	3165146
Chr1	3173366	3173811
Chr1	3194705	3195117
Chr1	3201716	3201927
Chr1	3224390	3224623
Chr1	3243953	3244309
Chr1	3252114	3252581
Chr1	3255078	3255438
Chr1	3269970	3270257
Chr1	3278065	3278512
Chr1	3283205	3283422
Chr1	3284127	3284490
Chr1	3306172	3306647
Chr1	3325664	3326058
Chr1	3347709	3347936
Chr1	3363222	3363695
Chr1	3379129	3380034
Chr1	3384134	3384503
Chr1	3386284	3386503
Chr1	3387677	3388435
Chr1	3400539	3400850
Chr1	3407094	3407509
Chr1	3414789	3415445
Chr1	3461538	3461831
Chr1	3477832	3478290
Chr1	3492743	3493280
Chr1	3506286	3506936
Chr1	3511343	3512058
Chr1	3525719	3526546
Chr1	3563310	3563613
Chr1	3577932	3578148
Chr1	3590700	3590967
Chr1	3594997	3595229
Chr1	3604821	3605228
Chr1	3607252	3607607
Chr1	3613086	3613375
Chr1	3623992	3624340
Chr1	3626699	3627044
Chr1	3630178	3630625
Chr1	3655775	3656292
Chr1	3681720	3682134
Chr1	3714833	3715283
Chr1	3722763	3723134
Chr1	3728792	3729047
Chr1	3740675	3740974
Chr1	3744283	3744501
Chr1	3811320	3811555
Chr1	3828823	3829051
Chr1	3832770	3832989
Chr1	3847134	3847382
Chr1	3849972	3850492
Chr1	3872127	3872602
Chr1	3873517	3873912
Chr1	3881641	3882092
Chr1	3901970	3902173
Chr1	3941657	3942413
Chr1	3946131	3946495
Chr1	3949398	3949736
Chr1	3952641	3952991
Chr1	3953113	3953467
Chr1	3975478	3975825
Chr1	4015163	4015420
Chr1	4015867	4016117
Chr1	4021615	4022054
Chr1	4037941	4038188
Chr1	4071217	4072449
Chr1	4076777	4077133
Chr1	4080201	4080468
Chr1	4084533	4085107
Chr1	4123536	4124193
Chr1	4165557	4165806
Chr1	4172671	4173064
Chr1	4207735	4207962
Chr1	4215047	4215328
Chr1	4216419	4216713
Chr1	4217067	4217281
Chr1	4243180	4243510
Chr1	4264625	4265280
Chr1	4270667	4270907
Chr1	4299175	4299438
Chr1	4312479	4312772
Chr1	4334737	4334973
Chr1	4364095	4364446
Chr1	4374308	4374899
Chr1	4381226	4381640
Chr1	4384513	4384760
Chr1	4384869	4385124
Chr1	4390696	4391078
Chr1	4394163	4394405
Chr1	4404665	4404918
Chr1	4405195	4405713
Chr1	4423596	4423864
Chr1	4423981	4424311
Chr1	4429642	4429847
Chr1	4433655	4434062
Chr1	4442823	4443028
Chr1	4446395	4446816
Chr1	4448167	4448671
Chr1	4471294	4471580
Chr1	4472239	4472464
Chr1	4487425	4487823
Chr1	4501041	4501268
Chr1	4506538	4506850
Chr1	4517006	4517217
Chr1	4517617	4518565
Chr1	4519806	4520028
Chr1	4523937	4524146
Chr1	4529625	4530262
Chr1	4545000	4545212
Chr1	4546008	4546503
Chr1	4550263	4550634
Chr1	4551385	4551732
Chr1	4557676	4558165
Chr1	4575184	4575898
Chr1	4594080	4594305
Chr1	4597543	4597988
Chr1	4610460	4610728
Chr1	4620136	4620696
Chr1	4627161	4627618
Chr1	4636908	4637432
Chr1	4640356	4640585
Chr1	4651310	4651739
Chr1	4704522	4704970
Chr1	4709835	4710149
Chr1	4713490	4713845
Chr1	4714214	4714647
Chr1	4714752	4715122
Chr1	4726703	4727171
Chr1	4729194	4729420
Chr1	4729929	4730228
Chr1	4747906	4748133
Chr1	4755418	4755647
Chr1	4766837	4767069
Chr1	4778303	4778506
Chr1	4817217	4817724
Chr1	4854370	4854724
Chr1	4855071	4855305
Chr1	4890478	4890716
Chr1	4891922	4892235
Chr1	4898960	4899409
Chr1	4904388	4904734
Chr1	4908220	4908687
Chr1	4918748	4919193
Chr1	4924155	4924580
Chr1	4951287	4951704
Chr1	4989612	4990106
Chr1	5004446	5004692
Chr1	5024340	5024889
Chr1	5028849	5029326
Chr1	5041103	5041734
Chr1	5042150	5042690
Chr1	5044279	5044528
Chr1	5045845	5046070
Chr1	5048298	5048560
Chr1	5061984	5062265
Chr1	5064953	5065245
Chr1	5068413	5068785
Chr1	5075359	5075796
Chr1	5078565	5078850
Chr1	5085469	5085759
Chr1	5104521	5104815
Chr1	5124707	5124964
Chr1	5169606	5169959
Chr1	5177502	5177724
Chr1	5191983	5192238
Chr1	5193954	5194376
Chr1	5198957	5199591
Chr1	5199721	5199943
Chr1	5211984	5212239
Chr1	5227121	5227774
Chr1	5228286	5228946
Chr1	5242559	5242953
Chr1	5252576	5253105
Chr1	5257256	5257600
Chr1	5269205	5269479
Chr1	5275899	5276776
Chr1	5280253	5280614
Chr1	5291876	5292138
Chr1	5301359	5302048
Chr1	5308539	5308747
Chr1	5339913	5340337
Chr1	5341508	5342107
Chr1	5404258	5404682
Chr1	5420695	5420963
Chr1	5445064	5445354
Chr1	5449513	5450342
Chr1	5451752	5452198
Chr1	5454060	5454339
Chr1	5454794	5455083
Chr1	5464401	5464613
Chr1	5465104	5465664
Chr1	5469347	5469730
Chr1	5477426	5478190
Chr1	5489238	5489473
Chr1	5502348	5502816
Chr1	5547026	5547362
Chr1	5561956	5562186
Chr1	5591576	5592004
Chr1	5645171	5645417
Chr1	5654051	5654794
Chr1	5682636	5683352
Chr1	5683581	5683921
Chr1	5727563	5728061
Chr1	5735985	5736310
Chr1	5745864	5746064
Chr1	5756312	5756591
Chr1	5807631	5807954
Chr1	5835258	5835534
Chr1	5837847	5838856
Chr1	5856685	5857392
Chr1	5858260	5858526
Chr1	5884934	5885305
Chr1	5885824	5886118
Chr1	5922639	5923105
Chr1	5928035	5928277
Chr1	5949631	5949870
Chr1	5971383	5971711
Chr1	5987286	5987931
Chr1	6008904	6009129
Chr1	6011113	6011515
Chr1	6061940	6062689
Chr1	6062844	6063088
Chr1	6064455	6064710
Chr1	6073874	6074686
Chr1	6076333	6076783
Chr1	6123619	6123823
Chr1	6126704	6127045
Chr1	6131553	6131984
Chr1	6139458	6139693
Chr1	6165218	6165569
Chr1	6166430	6166698
Chr1	6184851	6185115
Chr1	6185257	6185608
Chr1	6241837	6242339
Chr1	6247291	6247637
Chr1	6259853	6260097
Chr1	6277822	6278049
Chr1	6282339	6282692
Chr1	6283116	6283418
Chr1	6297291	6297546
Chr1	6303704	6304085
Chr1	6315529	6315795
Chr1	6327314	6327571
Chr1	6331409	6331732
Chr1	6331890	6332239
Chr1	6339687	6339981
Chr1	6365507	6365902
Chr1	6369102	6369645
Chr1	6374726	6375000
Chr1	6381928	6382151
Chr1	6414002	6414257
Chr1	6420274	6420622
Chr1	6421051	6421309
Chr1	6430363	6430568
Chr1	6437533	6437835
Chr1	6452702	6453221
Chr1	6459580	6459866
Chr1	6465014	6465283
Chr1	6466500	6467003
Chr1	6478769	6479187
Chr1	6509684	6510004
Chr1	6510374	6510832
Chr1	6546138	6546486
Chr1	6550833	6551402
Chr1	6557865	6558188
Chr1	6558855	6559409
Chr1	6569008	6569237
Chr1	6579056	6579727
Chr1	6593641	6594026
Chr1	6594774	6595111
Chr1	6624524	6624892
Chr1	6639284	6639491
Chr1	6643917	6644168
Chr1	6653029	6653346
Chr1	6655882	6656121
Chr1	6667004	6667268
Chr1	6671994	6672515
Chr1	6683351	6683860
Chr1	6689421	6689675
Chr1	6726707	6727198
Chr1	6743232	6743456
Chr1	6751082	6751504
Chr1	6760523	6761026
Chr1	6784407	6784716
Chr1	6824150	6824617
Chr1	6832547	6832926
Chr1	6860058	6860359
Chr1	6897580	6897789
Chr1	6898388	6898632
Chr1	6900663	6900943
Chr1	6903896	6904162
Chr1	6916530	6916879
Chr1	6932882	6933183
Chr1	6935386	6935652
Chr1	6951333	6951739
Chr1	6971374	6972056
Chr1	6978061	6978453
Chr1	7005433	7006077
Chr1	7024537	7025136
Chr1	7025272	7025478
Chr1	7029545	7029995
Chr1	7030928	7031311
Chr1	7057844	7058087
Chr1	7084748	7085252
Chr1	7088167	7088777
Chr1	7108296	7108698
Chr1	7115453	7115770
Chr1	7117734	7118009
Chr1	7167632	7168143
Chr1	7169093	7169445
Chr1	7176787	7177053
Chr1	7178242	7178506
Chr1	7179375	7179764
Chr1	7181066	7181384
Chr1	7212756	7212980
Chr1	7264916	7265508
Chr1	7280955	7281301
Chr1	7285295	7286634
Chr1	7301221	7301539
Chr1	7308453	7308811
Chr1	7309049	7309779
Chr1	7313716	7314200
Chr1	7318413	7319056
Chr1	7325142	7325435
Chr1	7330323	7330660
Chr1	7331932	7332224
Chr1	7337587	7337916
Chr1	7384518	7385064
Chr1	7411289	7412278
Chr1	7413226	7413765
Chr1	7421791	7422181
Chr1	7422605	7422908
Chr1	7439351	7439627
Chr1	7449324	7449656
Chr1	7452334	7452574
Chr1	7453589	7455063
Chr1	7469728	7469950
Chr1	7489788	7490281
Chr1	7493339	7493579
Chr1	7513023	7513309
Chr1	7526647	7526869
Chr1	7550390	7550662
Chr1	7555279	7555841
Chr1	7557249	7557694
Chr1	7565446	7565833
Chr1	7603243	7603649
Chr1	7610310	7610554
Chr1	7619189	7619449
Chr1	7630229	7630485
Chr1	7640934	7641478
Chr1	7642506	7643119
Chr1	7656995	7657770
Chr1	7666333	7666588
Chr1	7680538	7680901
Chr1	7696301	7696697
Chr1	7704928	7705359
Chr1	7706012	7706414
Chr1	7735513	7736145
Chr1	7753259	7753512
Chr1	7759202	7759671
Chr1	7760407	7760978
Chr1	7801368	7801938
Chr1	7816148	7816388
Chr1	7847229	7847633
Chr1	7850414	7851122
Chr1	7873492	7873749
Chr1	7882528	7883071
Chr1	7888369	7888589
Chr1	7890349	7890760
Chr1	7892684	7893147
Chr1	7894968	7895348
Chr1	7898084	7898364
Chr1	7900449	7900753
Chr1	7903714	7904143
Chr1	7911853	7912063
Chr1	7915885	7916142
Chr1	7937053	7937284
Chr1	7957457	7958187
Chr1	7958301	7958548
Chr1	7964505	7964825
Chr1	7970503	7970750
Chr1	7988572	7988815
Chr1	7994038	7994513
Chr1	8015878	8016226
Chr1	8029672	8030061
Chr1	8032965	8033331
Chr1	8056907	8057219
Chr1	8082590	8082965
Chr1	8098476	8098759
Chr1	8099623	8099884
Chr1	8100780	8101326
Chr1	8104331	8104577
Chr1	8113103	8113323
Chr1	8121410	8121955
Chr1	8129364	8129718
Chr1	8130024	8130368
Chr1	8150672	8150947
Chr1	8183043	8183584
Chr1	8206467	8206694
Chr1	8234626	8234996
Chr1	8258583	8258816
Chr1	8267882	8268268
Chr1	8286324	8286617
Chr1	8313753	8314180
Chr1	8316164	8316824
Chr1	8317300	8317617
Chr1	8319138	8319349
Chr1	8344691	8345123
Chr1	8349216	8349926
Chr1	8388565	8391320
Chr1	8425018	8425249
Chr1	8426779	8427008
Chr1	8427264	8427619
Chr1	8436021	8436374
Chr1	8484801	8485381
Chr1	8485745	8486099
Chr1	8525302	8525863
Chr1	8529287	8529558
Chr1	8534212	8534547
Chr1	8549364	8549712
Chr1	8551457	8551926
Chr1	8554810	8555296
Chr1	8558636	8558936
Chr1	8570307	8570522
Chr1	8573845	8574051
Chr1	8595571	8596104
Chr1	8607231	8607689
Chr1	8614466	8614757
Chr1	8620372	8620712
Chr1	8631116	8631556
Chr1	8657638	8657903
Chr1	8682202	8682437
Chr1	8692539	8692963
Chr1	8703224	8703612
Chr1	8723708	8724194
Chr1	8726819	8727495
Chr1	8729456	8729697
Chr1	8846022	8846279
Chr1	8851140	8851566
Chr1	8851853	8852097
Chr1	8852912	8853159
Chr1	8877648	8878034
Chr1	8881416	8881842
Chr1	8912322	8912606
Chr1	8914048	8914532
Chr1	8919092	8919417
Chr1	8921103	8921369
Chr1	8934035	8934611
Chr1	8940034	8940427
Chr1	8940786	8941216
Chr1	8957777	8958041
Chr1	8960628	8961153
Chr1	8983052	8983333
Chr1	8995201	8995782
Chr1	9023668	9024025
Chr1	9041948	9042810
Chr1	9054793	9054994
Chr1	9078157	9079729
Chr1	9083955	9085112
Chr1	9089637	9090328
Chr1	9098188	9098637
Chr1	9117402	9117663
Chr1	9151748	9151967
Chr1	9157521	9157734
Chr1	9158319	9158740
Chr1	9158979	9159956
Chr1	9167744	9168050
Chr1	9175344	9175861
Chr1	9178118	9178515
Chr1	9191435	9191836
Chr1	9248204	9248774
Chr1	9250204	9250720
Chr1	9267203	9267481
Chr1	9269791	9270094
Chr1	9272665	9272929
Chr1	9274863	9275329
Chr1	9284842	9285053
Chr1	9285527	9285805
Chr1	9295522	9295933
Chr1	9303817	9304200
Chr1	9318246	9318662
Chr1	9329408	9329665
Chr1	9336403	9336698
Chr1	9351100	9351622
Chr1	9359551	9359829
Chr1	9373266	9373566
Chr1	9389261	9389603
Chr1	9422329	9422560
Chr1	9427555	9427868
Chr1	9435175	9435376
Chr1	9447687	9448020
Chr1	9478711	9478919
Chr1	9481710	9482048
Chr1	9487080	9487471
Chr1	9495321	9495930
Chr1	9504168	9504591
Chr1	9508047	9508414
Chr1	9521014	9521276
Chr1	9526845	9527283
Chr1	9531092	9531601
Chr1	9531910	9532299
Chr1	9537888	9538190
Chr1	9538917	9539480
Chr1	9554037	9554265
Chr1	9608299	9608605
Chr1	9614545	9614951
Chr1	9615857	9616140
Chr1	9636538	9636757
Chr1	9642849	9643367
Chr1	9648971	9649431
Chr1	9660690	9660958
Chr1	9666965	9667506
Chr1	9668434	9668866
Chr1	9703449	9703658
Chr1	9708041	9708605
Chr1	9708813	9709301
Chr1	9745559	9745896
Chr1	9756551	9756941
Chr1	9768203	9768700
Chr1	9774954	9775191
Chr1	9776885	9777165
Chr1	9779248	9779734
Chr1	9782068	9782497
Chr1	9787666	9788103
Chr1	9805494	9805783
Chr1	9831132	9831482
Chr1	9844214	9844586
Chr1	9846849	9847421
Chr1	9878957	9879469
Chr1	9887345	9887735
Chr1	9890620	9890829
Chr1	9899721	9900218
Chr1	9913446	9913678
Chr1	9949862	9950105
Chr1	9963372	9963777
Chr1	9966745	9967286
Chr1	9973631	9974030
Chr1	9979658	9979958
Chr1	9981764	9982253
Chr1	9986869	9987658
Chr1	9994392	9994667
Chr1	9996569	9997290
Chr1	10013551	10013947
Chr1	10017533	10017776
Chr1	10018893	10019368
Chr1	10029114	10029331
Chr1	10035359	10035652
Chr1	10078140	10078459
Chr1	10113882	10114531
Chr1	10184254	10184604
Chr1	10192352	10192717
Chr1	10194966	10195306
Chr1	10205933	10206196
Chr1	10206346	10206799
Chr1	10212100	10212618
Chr1	10216129	10216675
Chr1	10219631	10219864
Chr1	10236119	10236579
Chr1	10257900	10258346
Chr1	10283778	10284241
Chr1	10312649	10313163
Chr1	10337182	10337688
Chr1	10429847	10430429
Chr1	10468136	10468401
Chr1	10491490	10491852
Chr1	10513138	10513502
Chr1	10513860	10514332
Chr1	10537399	10537765
Chr1	10540808	10541020
Chr1	10551595	10551871
Chr1	10553040	10553474
Chr1	10571263	10571590
Chr1	10581334	10581582
Chr1	10587513	10587901
Chr1	10601596	10601984
Chr1	10602779	10603019
Chr1	10624831	10625272
Chr1	10645744	10645984
Chr1	10654777	10654995
Chr1	10655500	10656088
Chr1	10659184	10659424
Chr1	10660158	10660813
Chr1	10663282	10663622
Chr1	10761773	10762254
Chr1	10770657	10770927
Chr1	10771846	10772235
Chr1	10790587	10791154
Chr1	10800730	10801301
Chr1	10816072	10816319
Chr1	10828318	10828620
Chr1	10844881	10845139
Chr1	10846854	10847985
Chr1	10854476	10855117
Chr1	10870374	10870706
Chr1	10880280	10880614
Chr1	10887592	10887810
Chr1	10888452	10889066
Chr1	10892518	10892860
Chr1	10900851	10901078
Chr1	10905159	10905529
Chr1	10918188	10918416
Chr1	10920192	10920478
Chr1	10936831	10937408
Chr1	10949156	10949437
Chr1	10974624	10974954
Chr1	10975510	10975944
Chr1	11023788	11024063
Chr1	11036008	11036229
Chr1	11043196	11043730
Chr1	11072258	11072636
Chr1	11107168	11107500
Chr1	11114613	11115154
Chr1	11115506	11116104
Chr1	11156541	11156939
Chr1	11164751	11165029
Chr1	11166622	11167098
Chr1	11177051	11177430
Chr1	11193471	11193931
Chr1	11197764	11198015
Chr1	11198487	11198886
Chr1	11199206	11199420
Chr1	11215723	11216279
Chr1	11221425	11221951
Chr1	11239455	11239759
Chr1	11249496	11249824
Chr1	11254827	11255406
Chr1	11261049	11261470
Chr1	11265835	11266038
Chr1	11279885	11280161
Chr1	11316341	11316713
Chr1	11330537	11331017
Chr1	11403150	11403999
Chr1	11429985	11430230
Chr1	11464995	11465199
Chr1	11466181	11466679
Chr1	11479917	11480575
Chr1	11523336	11523906
Chr1	11532057	11532716
Chr1	11536073	11536438
Chr1	11543947	11544169
Chr1	11553316	11553804
Chr1	11560757	11561420
Chr1	11595528	11596062
Chr1	11613457	11613681
Chr1	11625137	11625664
Chr1	11629863	11630291
Chr1	11630452	11630941
Chr1	11637565	11637798
Chr1	11650116	11650518
Chr1	11662181	11662415
Chr1	11673858	11674322
Chr1	11696052	11696539
Chr1	11697609	11697922
Chr1	11709889	11710174
Chr1	11711889	11712282
Chr1	11751948	11752189
Chr1	11760903	11761337
Chr1	11761574	11762056
Chr1	11774606	11774827
Chr1	11777694	11778235
Chr1	11797929	11798411
Chr1	11844623	11844831
Chr1	11846807	11847378
Chr1	11857990	11858496
Chr1	11858801	11859358
Chr1	11877181	11877708
Chr1	11881786	11882042
Chr1	11882420	11882642
Chr1	11885508	11885868
Chr1	11908278	11909139
Chr1	11912365	11912596
Chr1	11923545	11923952
Chr1	11955765	11956023
Chr1	11972222	11972482
Chr1	12002994	12003226
Chr1	12019106	12019319
Chr1	12053260	12053658
Chr1	12059050	12059447
Chr1	12064259	12064813
Chr1	12091192	12092027
Chr1	12099759	12099992
Chr1	12123324	12123622
Chr1	12140798	12141049
Chr1	12157498	12158476
Chr1	12169571	12169779
Chr1	12177637	12177893
Chr1	12195030	12195293
Chr1	12204559	12204948
Chr1	12214055	12214331
Chr1	12237584	12237882
Chr1	12241628	12241886
Chr1	12245982	12246332
Chr1	12261374	12261582
Chr1	12273876	12274370
Chr1	12352109	12352309
Chr1	12360285	12360578
Chr1	12361006	12361285
Chr1	12366732	12367054
Chr1	12381697	12381913
Chr1	12411007	12411483
Chr1	12418988	12419583
Chr1	12420824	12421429
Chr1	12433977	12434314
Chr1	12441918	12442329
Chr1	12442654	12443209
Chr1	12455733	12455939
Chr1	12472677	12472984
Chr1	12485243	12485680
Chr1	12486205	12486751
Chr1	12494269	12494703
Chr1	12503352	12503702
Chr1	12515681	12515893
Chr1	12529169	12529388
Chr1	12550478	12550772
Chr1	12556196	12556534
Chr1	12565680	12566180
Chr1	12582084	12582390
Chr1	12590014	12590289
Chr1	12593257	12593618
Chr1	12601289	12601570
Chr1	12627284	12627814
Chr1	12629186	12629477
Chr1	12649890	12650507
Chr1	12658560	12658903
Chr1	12732926	12733512
Chr1	12747557	12747926
Chr1	12851716	12851988
Chr1	12907536	12908095
Chr1	12917060	12917380
Chr1	12937037	12937380
Chr1	12969337	12970020
Chr1	12970964	12971575
Chr1	12974780	12975491
Chr1	12977667	12977950
Chr1	12997269	12997678
Chr1	12999607	12999811
Chr1	13020861	13021713
Chr1	13071106	13071376
Chr1	13071788	13072076
Chr1	13098879	13099172
Chr1	13102753	13103329
Chr1	13108661	13109136
Chr1	13124992	13125602
Chr1	13192572	13193150
Chr1	13208733	13208951
Chr1	13229774	13230089
Chr1	13237381	13237897
Chr1	13238627	13238995
Chr1	13240101	13240416
Chr1	13258696	13259122
Chr1	13283056	13283306
Chr1	13297555	13297971
Chr1	13321440	13322487
Chr1	13327392	13327740
Chr1	13340178	13340691
Chr1	13341466	13341752
Chr1	13403235	13404121
Chr1	13412667	13412887
Chr1	13419166	13419544
Chr1	13420636	13421081
Chr1	13421584	13421799
Chr1	13428617	13428881
Chr1	13429346	13429597
Chr1	13429889	13430411
Chr1	13431356	13431599
Chr1	13435184	13435452
Chr1	13455329	13455705
Chr1	13470089	13470303
Chr1	13472904	13473215
Chr1	13490367	13490588
Chr1	13492667	13493042
Chr1	13498813	13499551
Chr1	13501382	13501836
Chr1	13533197	13533613
Chr1	13568653	13569069
Chr1	13576274	13576615
Chr1	13591989	13592457
Chr1	13604599	13604942
Chr1	13608227	13608680
Chr1	13610481	13610983
Chr1	13614109	13614490
Chr1	13638748	13639047
Chr1	13643354	13643596
Chr1	13670450	13670650
Chr1	13700904	13701126
Chr1	13703303	13703695
Chr1	13706638	13706863
Chr1	13710427	13710695
Chr1	13714238	13714789
Chr1	13727007	13728115
Chr1	13731890	13732184
Chr1	13748850	13749162
Chr1	13772302	13772615
Chr1	13850531	13851204
Chr1	13857709	13857957
Chr1	13862327	13862542
Chr1	13866221	13866530
Chr1	13892596	13893002
Chr1	13900565	13901036
Chr1	13920091	13920368
Chr1	13961576	13961829
Chr1	13978960	13979470
Chr1	13995033	13995243
Chr1	14020641	14020865
Chr1	14065751	14066291
Chr1	14066798	14067022
Chr1	14067662	14067907
Chr1	14122794	14123066
Chr1	14139372	14139933
Chr1	14170922	14171231
Chr1	14171897	14172395
Chr1	14251868	14252398
Chr1	14335043	14335796
Chr1	14499403	14499693
Chr1	14593465	14593666
Chr1	15058677	15059070
Chr1	15200105	15200327
Chr1	15214044	15214642
Chr1	15415038	15415676
Chr1	15424454	15424684
Chr1	15429500	15429932
Chr1	15434773	15434982
Chr1	15527954	15528377
Chr1	15540941	15541633
Chr1	15574081	15574283
Chr1	15601297	15601566
Chr1	15607758	15608035
Chr1	15621755	15622027
Chr1	15645728	15646310
Chr1	15709384	15710142
Chr1	15734612	15734815
Chr1	15766948	15767339
Chr1	15792949	15793170
Chr1	15854198	15854563
Chr1	15893661	15893919
Chr1	15926008	15926429
Chr1	15926959	15927246
Chr1	15943811	15944034
Chr1	15952034	15952301
Chr1	15966671	15967019
Chr1	15977819	15978224
Chr1	15979396	15979911
Chr1	15993662	15994031
Chr1	16010947	16011391
Chr1	16053892	16054357
Chr1	16064316	16064561
Chr1	16085431	16085795
Chr1	16107259	16107511
Chr1	16109560	16109815
Chr1	16125753	16126000
Chr1	16136296	16136643
Chr1	16136837	16137058
Chr1	16140459	16140742
Chr1	16149749	16149969
Chr1	16154382	16154783
Chr1	16155079	16155445
Chr1	16165567	16166207
Chr1	16172556	16173035
Chr1	16176314	16176669
Chr1	16179651	16179894
Chr1	16238153	16238421
Chr1	16246549	16246782
Chr1	16277330	16277532
Chr1	16278369	16278683
Chr1	16310491	16311395
Chr1	16312031	16312549
Chr1	16321198	16321510
Chr1	16337435	16337685
Chr1	16366185	16366600
Chr1	16373491	16373938
Chr1	16389021	16389489
Chr1	16399723	16400008
Chr1	16405669	16405943
Chr1	16417040	16417369
Chr1	16418662	16418890
Chr1	16420112	16420469
Chr1	16420946	16421198
Chr1	16455281	16455516
Chr1	16478945	16479284
Chr1	16484835	16485205
Chr1	16502308	16502568
Chr1	16502951	16503343
Chr1	16549005	16549291
Chr1	16577513	16577759
Chr1	16581623	16581883
Chr1	16608321	16608622
Chr1	16617056	16617329
Chr1	16637315	16637799
Chr1	16649648	16649917
Chr1	16653921	16654356
Chr1	16657541	16657899
Chr1	16660864	16661107
Chr1	16663105	16663825
Chr1	16673520	16674056
Chr1	16739522	16739801
Chr1	16745683	16746237
Chr1	16795789	16796124
Chr1	16800937	16801150
Chr1	16810201	16810484
Chr1	16811341	16811629
Chr1	16813875	16814753
Chr1	16838116	16838510
Chr1	16850751	16851366
Chr1	16852292	16852599
Chr1	16855025	16855334
Chr1	16868028	16868584
Chr1	16885896	16886186
Chr1	16898377	16898878
Chr1	16911768	16912118
Chr1	16924042	16924658
Chr1	16926129	16926632
Chr1	16934926	16935303
Chr1	16982205	16982814
Chr1	16991350	16991944
Chr1	16995578	16996137
Chr1	17007482	17007903
Chr1	17098309	17098691
Chr1	17133520	17133804
Chr1	17167052	17167436
Chr1	17171249	17171533
Chr1	17180688	17181522
Chr1	17185283	17185729
Chr1	17218981	17219245
Chr1	17222968	17223306
Chr1	17233710	17234336
Chr1	17234833	17235301
Chr1	17236820	17237189
Chr1	17237911	17238156
Chr1	17279509	17280110
Chr1	17295840	17296091
Chr1	17300704	17301072
Chr1	17339280	17339921
Chr1	17344283	17344597
Chr1	17354002	17354314
Chr1	17361815	17362155
Chr1	17418997	17419442
Chr1	17424408	17424632
Chr1	17429642	17430103
Chr1	17432324	17432704
Chr1	17444786	17445058
Chr1	17487384	17487614
Chr1	17497514	17497857
Chr1	17501503	17501780
Chr1	17505718	17506015
Chr1	17525107	17525558
Chr1	17559079	17559344
Chr1	17569321	17569732
Chr1	17610227	17610438
Chr1	17634496	17635163
Chr1	17655674	17656215
Chr1	17687329	17687927
Chr1	17688240	17688797
Chr1	17723111	17723644
Chr1	17766695	17767052
Chr1	17779862	17780083
Chr1	17825360	17825713
Chr1	17835441	17835785
Chr1	17847274	17847816
Chr1	17855512	17855758
Chr1	17867044	17867342
Chr1	17874581	17874794
Chr1	17892084	17892329
Chr1	17898446	17898789
Chr1	17911478	17911678
Chr1	17918152	17918636
Chr1	17919532	17919772
Chr1	17920498	17920929
Chr1	17945347	17945808
Chr1	17973003	17973316
Chr1	17976018	17976641
Chr1	18036559	18036927
Chr1	18040445	18040889
Chr1	18054628	18055065
Chr1	18067850	18068057
Chr1	18071212	18071589
Chr1	18074051	18074575
Chr1	18081472	18081827
Chr1	18085084	18085350
Chr1	18095608	18095903
Chr1	18098058	18098341
Chr1	18101008	18101518
Chr1	18121246	18121756
Chr1	18128894	18129451
Chr1	18132596	18132875
Chr1	18164260	18164719
Chr1	18173755	18174256
Chr1	18174736	18175015
Chr1	18179322	18179751
Chr1	18229944	18230333
Chr1	18232686	18232948
Chr1	18290975	18291213
Chr1	18306936	18307336
Chr1	18310384	18311083
Chr1	18313456	18313753
Chr1	18316281	18316494
Chr1	18318081	18318735
Chr1	18326843	18327201
Chr1	18330677	18331100
Chr1	18339635	18340164
Chr1	18351108	18351648
Chr1	18360177	18360654
Chr1	18375133	18375442
Chr1	18375713	18375957
Chr1	18377331	18377668
Chr1	18378246	18379049
Chr1	18393657	18394008
Chr1	18405441	18405677
Chr1	18412373	18413172
Chr1	18425880	18426117
Chr1	18456384	18456768
Chr1	18462556	18463421
Chr1	18470031	18470601
Chr1	18481708	18481960
Chr1	18483407	18483759
Chr1	18486301	18486785
Chr1	18491416	18492003
Chr1	18519593	18519888
Chr1	18621932	18622233
Chr1	18628821	18629074
Chr1	18656848	18657254
Chr1	18658942	18659154
Chr1	18692661	18693253
Chr1	18693849	18694415
Chr1	18697083	18697380
Chr1	18719200	18719497
Chr1	18721731	18722013
Chr1	18724118	18724387
Chr1	18744162	18744678
Chr1	18748075	18748443
Chr1	18748548	18748811
Chr1	18782987	18783249
Chr1	18812400	18812638
Chr1	18835532	18836031
Chr1	18839079	18839529
Chr1	18845137	18845412
Chr1	18849750	18849955
Chr1	18859246	18859758
Chr1	18865675	18866141
Chr1	18870145	18870387
Chr1	18929739	18930379
Chr1	18934638	18934948
Chr1	18947993	18948320
Chr1	18976586	18976884
Chr1	18984895	18985220
Chr1	18987650	18988144
Chr1	18991785	18992523
Chr1	18994882	18995203
Chr1	19021467	19021997
Chr1	19035534	19035980
Chr1	19041165	19041508
Chr1	19041825	19042166
Chr1	19057901	19058523
Chr1	19070738	19071162
Chr1	19074990	19075544
Chr1	19114961	19115265
Chr1	19125882	19126152
Chr1	19132385	19132628
Chr1	19143949	19144164
Chr1	19161126	19161392
Chr1	19173827	19174207
Chr1	19188748	19189027
Chr1	19191444	19191707
Chr1	19279994	19280288
Chr1	19280426	19281849
Chr1	19298781	19299302
Chr1	19305866	19306070
Chr1	19312739	19313284
Chr1	19313750	19314323
Chr1	19315453	19315898
Chr1	19322920	19323307
Chr1	19402884	19403113
Chr1	19408175	19408441
Chr1	19413812	19414134
Chr1	19415691	19415909
Chr1	19424177	19424543
Chr1	19434386	19434710
Chr1	19438630	19438874
Chr1	19452534	19453020
Chr1	19472279	19472516
Chr1	19484295	19484844
Chr1	19485210	19485745
Chr1	19488816	19489116
Chr1	19505119	19505474
Chr1	19525322	19525549
Chr1	19528834	19529208
Chr1	19562518	19562956
Chr1	19566209	19566789
Chr1	19573723	19574030
Chr1	19580129	19580872
Chr1	19601465	19601716
Chr1	19603707	19603973
Chr1	19604330	19604826
Chr1	19608656	19609222
Chr1	19613710	19614214
Chr1	19617341	19617617
Chr1	19640769	19641070
Chr1	19657264	19657498
Chr1	19658645	19658852
Chr1	19743945	19744270
Chr1	19778224	19778708
Chr1	19790775	19791134
Chr1	19791384	19791948
Chr1	19806157	19806636
Chr1	19812873	19813411
Chr1	19837034	19837338
Chr1	19844472	19844876
Chr1	19857211	19857506
Chr1	19857837	19858222
Chr1	19858600	19858819
Chr1	19860735	19861024
Chr1	19879190	19879876
Chr1	19916348	19916893
Chr1	19926618	19926889
Chr1	19931466	19931679
Chr1	19955834	19956331
Chr1	19969409	19969740
Chr1	19980622	19981033
Chr1	19992996	19993391
Chr1	20001840	20002169
Chr1	20011473	20011784
Chr1	20014364	20014757
Chr1	20020791	20021068
Chr1	20027281	20027821
Chr1	20042272	20042797
Chr1	20048527	20048749
Chr1	20052164	20052514
Chr1	20059113	20059758
Chr1	20082928	20083167
Chr1	20102350	20102574
Chr1	20167572	20167937
Chr1	20179468	20179930
Chr1	20181220	20181480
Chr1	20181852	20182244
Chr1	20183734	20183940
Chr1	20186833	20187088
Chr1	20219107	20219477
Chr1	20235426	20236060
Chr1	20243022	20243393
Chr1	20245278	20245487
Chr1	20267524	20267800
Chr1	20277761	20278075
Chr1	20279714	20280245
Chr1	20291554	20291897
Chr1	20296659	20297033
Chr1	20300160	20300638
Chr1	20310216	20310611
Chr1	20340756	20341056
Chr1	20357499	20357781
Chr1	20362358	20362665
Chr1	20389264	20389673
Chr1	20396419	20396937
Chr1	20402726	20403277
Chr1	20403845	20404115
Chr1	20420777	20421145
Chr1	20434183	20434451
Chr1	20439285	20439771
Chr1	20447265	20447502
Chr1	20478089	20478402
Chr1	20484381	20484694
Chr1	20504879	20505634
Chr1	20534748	20535083
Chr1	20535276	20535598
Chr1	20538423	20539082
Chr1	20617076	20617530
Chr1	20652489	20652751
Chr1	20652949	20653170
Chr1	20658070	20658284
Chr1	20668644	20668943
Chr1	20707906	20708709
Chr1	20712159	20712475
Chr1	20719564	20719774
Chr1	20730982	20731246
Chr1	20764015	20764339
Chr1	20803178	20803498
Chr1	20807722	20808095
Chr1	20848787	20849137
Chr1	20860499	20860703
Chr1	20870370	20871022
Chr1	20885357	20885676
Chr1	20893045	20893452
Chr1	20898500	20898745
Chr1	20912218	20912477
Chr1	20917955	20918185
Chr1	20929502	20929977
Chr1	20937201	20937529
Chr1	20942410	20942683
Chr1	20956251	20956519
Chr1	20960682	20961227
Chr1	20977146	20977663
Chr1	20978126	20978438
Chr1	20979172	20979808
Chr1	20984265	20984909
Chr1	21015267	21015567
Chr1	21035574	21035914
Chr1	21054205	21054658
Chr1	21056210	21056535
Chr1	21061588	21061922
Chr1	21068264	21068483
Chr1	21075996	21076568
Chr1	21148134	21148440
Chr1	21178877	21179210
Chr1	21187838	21188274
Chr1	21192260	21192681
Chr1	21192901	21193274
Chr1	21197219	21197531
Chr1	21238773	21240547
Chr1	21254059	21254803
Chr1	21266197	21266642
Chr1	21364380	21365096
Chr1	21370439	21370895
Chr1	21371192	21371719
Chr1	21392711	21392938
Chr1	21403936	21404197
Chr1	21408683	21408949
Chr1	21425384	21425668
Chr1	21454550	21454934
Chr1	21468267	21468499
Chr1	21503481	21503719
Chr1	21507260	21507739
Chr1	21520598	21521008
Chr1	21521810	21522430
Chr1	21548447	21548694
Chr1	21554122	21554651
Chr1	21555768	21556301
Chr1	21556562	21557036
Chr1	21601519	21601883
Chr1	21635935	21636255
Chr1	21741842	21742053
Chr1	21744657	21744878
Chr1	21755552	21755861
Chr1	21891202	21891709
Chr1	21910311	21910625
Chr1	21941550	21941804
Chr1	21950446	21950772
Chr1	21966671	21966933
Chr1	21979409	21979649
Chr1	22026328	22026834
Chr1	22031647	22032031
Chr1	22032903	22033804
Chr1	22034318	22034630
Chr1	22042230	22042606
Chr1	22056546	22056862
Chr1	22067959	22068302
Chr1	22096511	22096730
Chr1	22102333	22102859
Chr1	22110101	22110313
Chr1	22116670	22117143
Chr1	22199414	22199756
Chr1	22201903	22202572
Chr1	22214071	22214303
Chr1	22238427	22238805
Chr1	22265895	22266112
Chr1	22329839	22330372
Chr1	22374927	22375181
Chr1	22381973	22382313
Chr1	22396106	22396496
Chr1	22400154	22400393
Chr1	22409459	22409773
Chr1	22409910	22410401
Chr1	22421968	22422259
Chr1	22424369	22424878
Chr1	22439180	22439649
Chr1	22483066	22483532
Chr1	22486565	22486987
Chr1	22494606	22495231
Chr1	22514397	22514718
Chr1	22561855	22562097
Chr1	22574361	22574640
Chr1	22589624	22589882
Chr1	22593672	22594064
Chr1	22611978	22612218
Chr1	22633722	22634002
Chr1	22634529	22634987
Chr1	22658551	22659015
Chr1	22695869	22696080
Chr1	22703396	22703671
Chr1	22704136	22704396
Chr1	22708492	22708701
Chr1	22730667	22731327
Chr1	22743066	22743293
Chr1	22750596	22750928
Chr1	22755323	22755662
Chr1	22793401	22794078
Chr1	22800933	22801330
Chr1	22808933	22809349
Chr1	22819531	22819869
Chr1	22824143	22824615
Chr1	22861899	22862171
Chr1	22865406	22865940
Chr1	22866386	22866736
Chr1	22922498	22922722
Chr1	22994789	22995525
Chr1	22999047	22999384
Chr1	23038757	23039148
Chr1	23050326	23050671
Chr1	23084750	23085069
Chr1	23085541	23085741
Chr1	23114011	23115142
Chr1	23117133	23117448
Chr1	23128669	23128873
Chr1	23129236	23129773
Chr1	23145038	23145267
Chr1	23145859	23146124
Chr1	23218928	23219371
Chr1	23231935	23232293
Chr1	23237862	23238769
Chr1	23246649	23246916
Chr1	23266048	23266377
Chr1	23284770	23285092
Chr1	23286045	23286321
Chr1	23286717	23286972
Chr1	23324512	23325187
Chr1	23333438	23333988
Chr1	23334494	23334830
Chr1	23362374	23362636
Chr1	23371041	23371318
Chr1	23377937	23378191
Chr1	23399201	23399719
Chr1	23404277	23404743
Chr1	23425741	23425974
Chr1	23443303	23444205
Chr1	23446158	23446481
Chr1	23481813	23482096
Chr1	23484900	23485431
Chr1	23485826	23486155
Chr1	23496146	23496364
Chr1	23517385	23517621
Chr1	23522391	23522810
Chr1	23541990	23542624
Chr1	23552260	23552669
Chr1	23567734	23568018
Chr1	23569697	23570016
Chr1	23575308	23575661
Chr1	23581533	23581947
Chr1	23592414	23592737
Chr1	23606420	23606823
Chr1	23609186	23609545
Chr1	23614210	23614607
Chr1	23629825	23630210
Chr1	23633880	23634197
Chr1	23636660	23637064
Chr1	23669703	23669932
Chr1	23683714	23684037
Chr1	23690389	23690812
Chr1	23711820	23712130
Chr1	23716702	23717001
Chr1	23728863	23729228
Chr1	23742269	23742524
Chr1	23776574	23776903
Chr1	23778331	23778637
Chr1	23778979	23779438
Chr1	23796723	23797303
Chr1	23821506	23821799
Chr1	23823250	23823562
Chr1	23825741	23826266
Chr1	23826943	23827226
Chr1	23848427	23848648
Chr1	23851598	23851827
Chr1	23864014	23864320
Chr1	23868882	23869677
Chr1	23870047	23870581
Chr1	23872523	23874183
Chr1	23891739	23892245
Chr1	23900586	23900907
Chr1	23910882	23911421
Chr1	23923794	23924037
Chr1	23942298	23942886
Chr1	23954034	23954450
Chr1	23987228	23987435
Chr1	23998162	23998625
Chr1	24007021	24007345
Chr1	24018400	24019167
Chr1	24019684	24019931
Chr1	24020366	24020566
Chr1	24038333	24038822
Chr1	24040997	24041226
Chr1	24046725	24047061
Chr1	24052724	24053048
Chr1	24062346	24062756
Chr1	24085117	24085637
Chr1	24105905	24106924
Chr1	24113273	24113498
Chr1	24123755	24124000
Chr1	24129735	24130249
Chr1	24130448	24130914
Chr1	24133795	24134083
Chr1	24139057	24139373
Chr1	24151358	24152041
Chr1	24153557	24153893
Chr1	24156622	24157172
Chr1	24163505	24163731
Chr1	24171355	24171806
Chr1	24176595	24176870
Chr1	24183021	24183242
Chr1	24229114	24229359
Chr1	24236343	24236557
Chr1	24241559	24241999
Chr1	24245509	24246089
Chr1	24252199	24252809
Chr1	24262614	24263130
Chr1	24286750	24286996
Chr1	24306808	24307467
Chr1	24312655	24312930
Chr1	24313251	24313662
Chr1	24322423	24322656
Chr1	24323436	24323690
Chr1	24324422	24324663
Chr1	24361122	24361478
Chr1	24383038	24383533
Chr1	24398074	24398373
Chr1	24399020	24399364
Chr1	24404325	24404684
Chr1	24437569	24438019
Chr1	24440810	24441038
Chr1	24467197	24467566
Chr1	24474130	24474510
Chr1	24524101	24524352
Chr1	24530279	24530520
Chr1	24557088	24557424
Chr1	24575169	24575371
Chr1	24586633	24586994
Chr1	24594061	24594278
Chr1	24600943	24601319
Chr1	24601935	24602312
Chr1	24609067	24609608
Chr1	24610025	24610345
Chr1	24617226	24617531
Chr1	24621744	24622270
Chr1	24625342	24625632
Chr1	24631101	24631638
Chr1	24638135	24638536
Chr1	24646901	24647660
Chr1	24652922	24653254
Chr1	24653727	24654035
Chr1	24657544	24657798
Chr1	24692608	24693200
Chr1	24732265	24732515
Chr1	24734166	24734391
Chr1	24737719	24738010
Chr1	24738381	24739119
Chr1	24777568	24778605
Chr1	24824315	24824757
Chr1	24862964	24863300
Chr1	24884823	24885356
Chr1	24885571	24886178
Chr1	24895276	24895655
Chr1	24915630	24915863
Chr1	24928263	24928630
Chr1	24928737	24929018
Chr1	24934255	24935725
Chr1	24948560	24948834
Chr1	24951152	24951394
Chr1	24955146	24955563
Chr1	24963855	24964189
Chr1	24969789	24970046
Chr1	24974579	24974890
Chr1	24991764	24992146
Chr1	25007552	25007904
Chr1	25016822	25017074
Chr1	25021143	25021426
Chr1	25022043	25022697
Chr1	25029682	25029995
Chr1	25065035	25065271
Chr1	25071709	25072491
Chr1	25118581	25119022
Chr1	25119876	25120128
Chr1	25132417	25132777
Chr1	25137823	25138028
Chr1	25146948	25147441
Chr1	25152948	25154124
Chr1	25154637	25154904
Chr1	25160058	25160325
Chr1	25162475	25162985
Chr1	25168455	25168872
Chr1	25171567	25171879
Chr1	25190351	25190567
Chr1	25202822	25203138
Chr1	25243700	25244043
Chr1	25244543	25244748
Chr1	25264631	25264892
Chr1	25265658	25265902
Chr1	25276152	25276496
Chr1	25298656	25299156
Chr1	25299926	25300500
Chr1	25307561	25307989
Chr1	25311470	25311844
Chr1	25329622	25330002
Chr1	25330472	25330799
Chr1	25333153	25334185
Chr1	25343847	25344203
Chr1	25365407	25365616
Chr1	25391440	25391817
Chr1	25394825	25395194
Chr1	25407856	25408336
Chr1	25417530	25417850
Chr1	25426286	25426610
Chr1	25432822	25433073
Chr1	25434003	25434360
Chr1	25476280	25476553
Chr1	25476881	25477570
Chr1	25483561	25483878
Chr1	25485269	25485770
Chr1	25486044	25486394
Chr1	25524697	25524945
Chr1	25526510	25526779
Chr1	25527409	25527657
Chr1	25529420	25529658
Chr1	25533936	25534140
Chr1	25544066	25544367
Chr1	25561634	25561885
Chr1	25610758	25611084
Chr1	25614695	25614936
Chr1	25642592	25643193
Chr1	25648359	25648974
Chr1	25657765	25658096
Chr1	25658795	25659132
Chr1	25668786	25669225
Chr1	25685864	25686310
Chr1	25693145	25693800
Chr1	25695176	25695424
Chr1	25701870	25702079
Chr1	25709741	25710142
Chr1	25714703	25715031
Chr1	25724903	25725168
Chr1	25727002	25727243
Chr1	25734265	25734687
Chr1	25736783	25736984
Chr1	25737704	25738078
Chr1	25757966	25758363
Chr1	25764816	25765027
Chr1	25771448	25771879
Chr1	25772175	25772697
Chr1	25781989	25782314
Chr1	25785908	25786265
Chr1	25789166	25789979
Chr1	25792798	25793051
Chr1	25797187	25797572
Chr1	25798657	25798899
Chr1	25801819	25802084
Chr1	25803378	25803659
Chr1	25804846	25805666
Chr1	25809243	25809838
Chr1	25810867	25811237
Chr1	25834864	25835205
Chr1	25836271	25837315
Chr1	25847598	25847964
Chr1	25848292	25848597
Chr1	25874644	25875101
Chr1	25888992	25889311
Chr1	25928547	25928891
Chr1	25957811	25958138
Chr1	25962037	25962378
Chr1	25969210	25969851
Chr1	25970851	25971132
Chr1	25991270	25991761
Chr1	26005112	26005347
Chr1	26016724	26016965
Chr1	26018102	26018385
Chr1	26019732	26020086
Chr1	26025462	26025757
Chr1	26032792	26033093
Chr1	26039320	26039757
Chr1	26048232	26048446
Chr1	26049091	26049460
Chr1	26051785	26052011
Chr1	26057642	26058299
Chr1	26061658	26061995
Chr1	26064176	26064410
Chr1	26079864	26080211
Chr1	26093063	26093271
Chr1	26097642	26097934
Chr1	26104541	26105498
Chr1	26147337	26147590
Chr1	26171795	26172002
Chr1	26173465	26173848
Chr1	26187499	26187947
Chr1	26197188	26197502
Chr1	26202245	26202545
Chr1	26203334	26203877
Chr1	26210968	26211200
Chr1	26216195	26216973
Chr1	26240007	26240236
Chr1	26256224	26256527
Chr1	26259147	26259396
Chr1	26277319	26277661
Chr1	26292869	26293221
Chr1	26295367	26295704
Chr1	26300383	26300634
Chr1	26329757	26330626
Chr1	26342873	26343293
Chr1	26346639	26347205
Chr1	26354334	26354609
Chr1	26360254	26360600
Chr1	26393910	26394399
Chr1	26402920	26403235
Chr1	26404353	26404702
Chr1	26412594	26413183
Chr1	26414778	26415191
Chr1	26423722	26424086
Chr1	26430934	26431368
Chr1	26432694	26432894
Chr1	26433200	26433407
Chr1	26433639	26434222
Chr1	26445586	26445905
Chr1	26468318	26468950
Chr1	26469742	26469969
Chr1	26478130	26478330
Chr1	26493983	26494456
Chr1	26501342	26501803
Chr1	26502934	26503188
Chr1	26515574	26515839
Chr1	26539884	26540106
Chr1	26545262	26545497
Chr1	26548474	26548807
Chr1	26550488	26550712
Chr1	26556001	26556703
Chr1	26570269	26570541
Chr1	26581231	26581485
Chr1	26583380	26583619
Chr1	26626542	26626967
Chr1	26629614	26629982
Chr1	26631201	26631916
Chr1	26639743	26640225
Chr1	26644675	26644913
Chr1	26647059	26647305
Chr1	26651888	26652315
Chr1	26666244	26666737
Chr1	26675720	26675983
Chr1	26680805	26681604
Chr1	26683001	26683458
Chr1	26696276	26696512
Chr1	26731755	26732011
Chr1	26735617	26736171
Chr1	26743028	26743355
Chr1	26767623	26768104
Chr1	26782340	26782662
Chr1	26789533	26789743
Chr1	26799859	26800085
Chr1	26806281	26806558
Chr1	26809228	26809469
Chr1	26810008	26810262
Chr1	26815256	26815580
Chr1	26826516	26826855
Chr1	26831193	26831593
Chr1	26832861	26833270
Chr1	26838788	26839309
Chr1	26863461	26863777
Chr1	26886907	26887216
Chr1	26892070	26892885
Chr1	26916420	26916667
Chr1	26917941	26918191
Chr1	26932053	26932292
Chr1	26935905	26936177
Chr1	26947727	26948042
Chr1	26961734	26962138
Chr1	26980760	26981002
Chr1	26984202	26984671
Chr1	26990321	26990668
Chr1	27024888	27025199
Chr1	27032336	27032656
Chr1	27034939	27035347
Chr1	27053965	27054227
Chr1	27074627	27074930
Chr1	27082520	27082721
Chr1	27085868	27086185
Chr1	27093045	27093332
Chr1	27114033	27114490
Chr1	27116051	27116302
Chr1	27127885	27128241
Chr1	27145127	27145355
Chr1	27148784	27149169
Chr1	27166064	27166546
Chr1	27179547	27179853
Chr1	27185324	27185699
Chr1	27209845	27210145
Chr1	27210715	27211247
Chr1	27217071	27217271
Chr1	27220841	27221140
Chr1	27225794	27226168
Chr1	27233616	27233914
Chr1	27245111	27245322
Chr1	27260071	27260450
Chr1	27265494	27265878
Chr1	27268224	27268885
Chr1	27269588	27269843
Chr1	27272838	27273256
Chr1	27294216	27294466
Chr1	27303253	27303501
Chr1	27308782	27309052
Chr1	27337966	27338490
Chr1	27358706	27358952
Chr1	27400142	27400672
Chr1	27425922	27426347
Chr1	27430586	27430849
Chr1	27452813	27453072
Chr1	27523320	27523658
Chr1	27544359	27544897
Chr1	27581919	27582151
Chr1	27584520	27584888
Chr1	27589178	27589402
Chr1	27594944	27595252
Chr1	27597870	27598197
Chr1	27603361	27603982
Chr1	27628833	27629184
Chr1	27634725	27634949
Chr1	27640220	27640648
Chr1	27640781	27640986
Chr1	27651732	27652055
Chr1	27659608	27660077
Chr1	27677857	27678098
Chr1	27689598	27689824
Chr1	27713571	27713892
Chr1	27721175	27721394
Chr1	27723963	27724375
Chr1	27734057	27734567
Chr1	27748883	27749115
Chr1	27767378	27767578
Chr1	27770077	27770537
Chr1	27779803	27780423
Chr1	27785017	27785498
Chr1	27788284	27788775
Chr1	27805071	27805580
Chr1	27842104	27842546
Chr1	27851798	27852243
Chr1	27868304	27868514
Chr1	27872299	27872683
Chr1	27896221	27896730
Chr1	27916312	27916512
Chr1	27920835	27922085
Chr1	27940656	27940878
Chr1	27983611	27984101
Chr1	27989726	27989997
Chr1	27993090	27993290
Chr1	27994075	27994514
Chr1	27998681	27998916
Chr1	28004992	28005215
Chr1	28007165	28007441
Chr1	28021053	28021480
Chr1	28098738	28099043
Chr1	28112359	28112725
Chr1	28132643	28133125
Chr1	28133914	28134251
Chr1	28134714	28135197
Chr1	28145893	28146310
[truncated: 6,878 more rows]
