# Supplementary material for: N4-acetyldeoxycytosine DNA modification marks euchromatin regions in Arabidopsis thaliana
Source: Genome Biol. 2022 Jan 3;23:5. doi: 10.1186/s13059-021-02578-7 (PMC8722123; doi:10.1186/s13059-021-02578-7)
Supplement: Supplementary file 8 — Additional file 8: Table S7. DARs identified in met1 mutant compared to Col-0 wild-type. [file 13059_2021_2578_MOESM8_ESM.xlsx]

## Sheet: Table S7
DARs identified in met1 mutant compared to Col-0 wild-type
Chr	start	end	met1_fold	met1_fdr	status
Chr1	1000200	1000764	-2.01545	0.000393975	down
Chr1	10013513	10014281	-2.06962	0.000412554	down
Chr1	10016789	10017820	-2.49971	3.81921e-06	down
Chr1	10029094	10029746	-1.77526	0.00276833	down
Chr1	10035056	10035666	-2.84532	9.08016e-08	down
Chr1	10064160	10064693	-2.28924	3.15294e-05	down
Chr1	10078141	10078805	-2.45124	2.14188e-06	down
Chr1	10102975	10104113	-2.83857	8.45979e-08	down
Chr1	101063	101650	-2.27459	2.83927e-05	down
Chr1	10117470	10117976	-1.85371	0.00153585	down
Chr1	10135456	10135959	-2.64014	7.03697e-07	down
Chr1	1014127	1014671	-2.20146	5.07887e-05	down
Chr1	1018146	1019058	-1.96458	0.000425906	down
Chr1	10182665	10183230	-2.55159	4.16145e-06	down
Chr1	10183970	10184656	-1.59186	0.0058993	down
Chr1	10192344	10193039	-2.98723	2.21271e-08	down
Chr1	10194633	10195394	-1.5399	0.00901341	down
Chr1	10204057	10204583	-2.98142	2.97009e-07	down
Chr1	10205911	10206847	-2.36364	1.78091e-05	down
Chr1	10215794	10216722	-1.78901	0.0026501	down
Chr1	10219311	10219881	-2.78247	2.46314e-07	down
Chr1	10225382	10226051	-2.24678	3.42337e-05	down
Chr1	10236105	10236866	-1.45194	0.0263386	down
Chr1	1024410	1024924	-2.95604	4.88708e-08	down
Chr1	10247349	10247892	-2.22404	8.93893e-05	down
Chr1	10248705	10249806	-2.31385	1.63631e-05	down
Chr1	10264799	10265512	-2.58605	1.60692e-06	down
Chr1	10265792	10266490	-2.42195	1.05653e-05	down
Chr1	10275134	10275675	-1.99713	0.000422571	down
Chr1	10294026	10294638	-1.68395	0.00880731	down
Chr1	10310354	10310851	-2.99686	3.42153e-07	down
Chr1	10326473	10327071	-1.46016	0.0193186	down
Chr1	10332218	10332782	-1.65814	0.0145627	down
Chr1	10343713	10344293	-2.26407	7.12317e-05	down
Chr1	10356036	10356608	-2.64072	8.2693e-07	down
Chr1	1040885	1041506	-2.64758	8.77586e-07	down
Chr1	10414126	10414668	-2.20981	0.00028323	down
Chr1	10428555	10429133	-2.38279	1.35939e-05	down
Chr1	10463284	10463838	-2.9263	2.25497e-07	down
Chr1	10468088	10468935	-1.75075	0.00351379	down
Chr1	10491436	10492123	-1.62416	0.00551211	down
Chr1	10493606	10494156	-2.76825	6.05658e-07	down
Chr1	10505878	10506495	-2.41951	9.00137e-06	down
Chr1	10513128	10514538	-2.53781	1.77567e-06	down
Chr1	10537362	10538614	-2.54322	1.49355e-06	down
Chr1	10539693	10540187	-1.67719	0.0074208	down
Chr1	10540526	10541035	-1.9023	0.000888159	down
Chr1	10551307	10551910	-2.16107	4.58375e-05	down
Chr1	10552748	10553497	-1.7765	0.0032094	down
Chr1	10559773	10560395	-1.52677	0.0141772	down
Chr1	10571232	10571976	-2.47597	4.159e-06	down
Chr1	10581314	10581955	-2.69848	4.09507e-07	down
Chr1	10587471	10588202	-1.86375	0.000877217	down
Chr1	10601559	10602587	-1.8176	0.00201273	down
Chr1	10605187	10605703	-1.59976	0.0130927	down
Chr1	10618786	10619413	-2.05551	0.000216678	down
Chr1	10628517	10629103	-2.4785	9.89203e-06	down
Chr1	10630101	10631103	-2.13333	8.51807e-05	down
Chr1	10640549	10641093	-1.92812	0.0024451	down
Chr1	10645418	10646088	-2.11928	9.585e-05	down
Chr1	10654760	10655309	-1.65958	0.00401264	down
Chr1	10663316	10664022	-1.75159	0.0016939	down
Chr1	10681817	10682536	-2.63802	1.0258e-06	down
Chr1	10686828	10687580	-3.01119	1.57491e-08	down
Chr1	10690176	10690736	-2.01943	0.000465414	down
Chr1	10715516	10716018	-2.06256	0.000336077	down
Chr1	10727691	10728321	-1.61532	0.00607738	down
Chr1	10758813	10759397	-1.87475	0.00111841	down
Chr1	10761450	10762280	-2.19971	5.50836e-05	down
Chr1	10770312	10770985	-2.35983	7.97009e-06	down
Chr1	10771430	10772538	-1.85439	0.00091301	down
Chr1	10787088	10787630	-2.41579	1.24143e-05	down
Chr1	10814755	10815340	-2.97061	4.82294e-08	down
Chr1	10815707	10816407	-3.40858	2.2341e-10	down
Chr1	10827222	10827718	-2.28188	0.000249194	down
Chr1	10828306	10828927	-2.07569	0.000126262	down
Chr1	10838162	10838719	-1.36635	0.0345619	down
Chr1	10844575	10845134	-1.49895	0.010928	down
Chr1	10854415	10855434	-1.71331	0.0143354	down
Chr1	10870359	10871031	-2.00022	0.0003423	down
Chr1	10892449	10893196	-2.49194	4.159e-06	down
Chr1	10895215	10895772	-2.2638	5.07991e-05	down
Chr1	10898109	10898760	-2.14445	0.00016422	down
Chr1	10900753	10901515	-2.57087	9.94346e-07	down
Chr1	10904812	10905521	-2.77455	6.75235e-07	down
Chr1	10918173	10918771	-1.37668	0.0463571	down
Chr1	10919850	10920486	-2.77363	1.72704e-07	down
Chr1	10935706	10936314	-2.94698	2.93618e-08	down
Chr1	10936793	10937801	-1.47387	0.0263268	down
Chr1	10948844	10949426	-2.01884	0.000311512	down
Chr1	10968592	10969161	-3.50336	1.19037e-09	down
Chr1	10974596	10976042	-1.67378	0.00479615	down
Chr1	10987231	10988195	-1.62336	0.0054722	down
Chr1	10994397	10994935	-1.85905	0.0017971	down
Chr1	11002989	11003521	-3.39221	1.81207e-09	down
Chr1	11013272	11014334	-2.95765	1.80784e-08	down
Chr1	11023474	11024112	-2.43365	1.5907e-05	down
Chr1	11035988	11036792	-2.37442	7.25918e-06	down
Chr1	11043140	11044044	-2.58287	2.12429e-06	down
Chr1	1104373	1104897	-1.84159	0.00185725	down
Chr1	11052383	11052919	-2.2464	5.06587e-05	down
Chr1	11058741	11059235	-2.24231	8.73774e-05	down
Chr1	11069766	11070351	-3.09213	1.86819e-08	down
Chr1	11071944	11072696	-1.49182	0.0228722	down
Chr1	11107116	11107823	-2.10872	0.000149471	down
Chr1	11164035	11165032	-2.31266	1.48389e-05	down
Chr1	11176677	11177470	-2.01237	0.000765721	down
Chr1	11188149	11189029	-3.02235	3.87936e-08	down
Chr1	11193415	11194228	-1.98294	0.000995161	down
Chr1	11197688	11198288	-2.05466	0.000124235	down
Chr1	11198539	11199417	-2.97537	2.30814e-08	down
Chr1	11199692	11200322	-2.20122	5.03321e-05	down
Chr1	11208471	11209017	-2.58842	4.94586e-06	down
Chr1	11216793	11217309	-2.57803	2.83817e-06	down
Chr1	11239060	11239766	-2.47079	6.31583e-06	down
Chr1	11243099	11243659	-3.19743	5.89642e-08	down
Chr1	11249463	11250196	-1.60326	0.0123941	down
Chr1	11254660	11255797	-2.58805	8.26926e-06	down
Chr1	11258167	11258681	-1.36706	0.0478146	down
Chr1	11260655	11261495	-2.49765	4.27554e-06	down
Chr1	11265826	11266463	-2.09362	0.000215902	down
Chr1	11279570	11280225	-2.83983	1.08418e-07	down
Chr1	1129030	1129607	-2.66776	5.57953e-07	down
Chr1	11316043	11316740	-2.10384	0.000156573	down
Chr1	1131901	1132395	-1.4661	0.0276535	down
Chr1	11349760	11350314	-3.22254	1.9404e-09	down
Chr1	11359542	11360083	-2.16868	0.00037587	down
Chr1	11370787	11371374	-2.40765	9.44833e-05	down
Chr1	11394715	11395342	-2.93978	5.85737e-08	down
Chr1	11405680	11406229	-2.63041	1.21943e-06	down
Chr1	11424172	11424906	-2.33793	1.66959e-05	down
Chr1	11429714	11430800	-1.87318	0.000762696	down
Chr1	11436914	11437474	-3.53556	1.65746e-10	down
Chr1	1144253	1144758	-2.60258	1.0443e-05	down
Chr1	11445264	11445890	-1.74157	0.0035339	down
Chr1	11454880	11455421	-2.43102	3.50921e-05	down
Chr1	11458555	11459096	-3.08818	3.90638e-08	down
Chr1	11464950	11465539	-2.00623	0.000330868	down
Chr1	11465875	11466694	-1.43407	0.0324324	down
Chr1	11468457	11469106	-1.77929	0.00189211	down
Chr1	11474806	11475384	-2.62272	5.88464e-06	down
Chr1	1150628	1151251	-1.71165	0.00317689	down
Chr1	11514940	11516128	-1.98841	0.000300446	down
Chr1	11535717	11536463	-1.60524	0.0105394	down
Chr1	11538379	11539360	-1.93581	0.000579067	down
Chr1	11540625	11541131	-3.19598	2.96924e-08	down
Chr1	1154110	1154783	-2.03933	0.000561362	down
Chr1	11543651	11544198	-1.92889	0.000599321	down
Chr1	11552739	11553818	-1.8774	0.0018755	down
Chr1	1155321	1155816	-1.6852	0.00758084	down
Chr1	1157314	1157996	-2.12072	8.21736e-05	down
Chr1	11575691	11576236	-1.71121	0.00562422	down
Chr1	11612877	11613732	-3.04302	2.23962e-08	down
Chr1	11615288	11615883	-2.69958	8.37977e-07	down
Chr1	11620333	11620885	-2.81323	1.80296e-07	down
Chr1	11637251	11637864	-3.36645	1.52169e-09	down
Chr1	11650103	11650910	-2.4953	1.30754e-05	down
Chr1	11655162	11656048	-2.04346	0.000157867	down
Chr1	11659687	11660502	-1.87384	0.00122734	down
Chr1	11661853	11662447	-2.02197	0.000471374	down
Chr1	11665431	11666047	-3.2531	5.41581e-09	down
Chr1	11673554	11674368	-2.28057	6.51592e-05	down
Chr1	11675492	11676531	-2.46243	3.83148e-06	down
Chr1	1168177	1168930	-2.67969	4.84987e-07	down
Chr1	11681839	11682412	-2.25345	3.15256e-05	down
Chr1	11695598	11696557	-1.42989	0.0436891	down
Chr1	11697299	11697925	-2.65685	5.31668e-07	down
Chr1	11709572	11710292	-2.79834	2.0021e-07	down
Chr1	11711845	11713240	-1.51032	0.00860289	down
Chr1	11760796	11762728	-2.23867	4.09162e-05	down
Chr1	11774282	11775317	-2.86215	5.0568e-08	down
Chr1	11784223	11784856	-2.12736	0.000127054	down
Chr1	11795121	11795633	-2.83851	2.49518e-07	down
Chr1	11797605	11798459	-1.70875	0.00711421	down
Chr1	11798996	11799973	-2.4941	3.29785e-06	down
Chr1	11800221	11801212	-2.64967	7.96861e-07	down
Chr1	1182774	1183639	-2.28519	5.32291e-05	down
Chr1	11832901	11833428	-1.87049	0.00111541	down
Chr1	1183805	1184410	-2.76748	9.52512e-07	down
Chr1	11845223	11845865	-3.22126	2.45394e-09	down
Chr1	11856307	11856819	-1.80043	0.0125265	down
Chr1	11871891	11872426	-1.65392	0.00692062	down
Chr1	11876908	11877710	-1.44271	0.0292959	down
Chr1	11881427	11882644	-2.34332	2.47669e-05	down
Chr1	11885211	11885888	-2.07145	0.000236796	down
Chr1	11886379	11886935	-2.90891	4.13103e-07	down
Chr1	11902296	11903295	-2.8925	8.2626e-08	down
Chr1	1190469	1190987	-1.8881	0.00119793	down
Chr1	11907694	11909147	-1.41972	0.031824	down
Chr1	11912008	11912667	-2.39584	5.84412e-06	down
Chr1	11920441	11920978	-2.99264	4.60649e-08	down
Chr1	11923243	11923963	-2.3866	1.56551e-05	down
Chr1	11955727	11956359	-2.59924	1.92969e-06	down
Chr1	11970356	11971401	-1.51717	0.0102567	down
Chr1	11971941	11972515	-1.68813	0.00271075	down
Chr1	11975506	11976201	-2.76175	9.0562e-07	down
Chr1	12002903	12003550	-1.98314	0.000383932	down
Chr1	12020812	12021324	-1.88359	0.000782138	down
Chr1	12036973	12037517	-1.86365	0.00215182	down
Chr1	12046694	12047412	-2.17288	7.85418e-05	down
Chr1	12054065	12054677	-2.1697	5.4821e-05	down
Chr1	12055755	12056399	-2.36859	1.31719e-05	down
Chr1	12058719	12059468	-1.46784	0.0250651	down
Chr1	12074138	12074694	-2.72357	1.51863e-06	down
Chr1	12099677	12100308	-2.75786	2.8773e-07	down
Chr1	12118871	12119438	-2.24431	9.74271e-05	down
Chr1	12123039	12123634	-1.80127	0.000968724	down
Chr1	12127984	12128541	-2.35789	0.000124542	down
Chr1	12138744	12139237	-1.31122	0.0468541	down
Chr1	12140340	12141383	-2.09256	8.4532e-05	down
Chr1	1214247	1214872	-1.80933	0.00211888	down
Chr1	12144412	12144973	-2.06937	0.000192333	down
Chr1	12149518	12150224	-1.35301	0.0393498	down
Chr1	12169145	12169869	-2.81528	1.25556e-07	down
Chr1	12177603	12178237	-3.05004	4.82664e-08	down
Chr1	12181210	12181813	-2.09872	0.000220229	down
Chr1	12187394	12187935	-2.37823	1.62984e-05	down
Chr1	12194744	12195376	-2.26653	3.84706e-05	down
Chr1	12204211	12205004	-1.39603	0.0458678	down
Chr1	12209280	12209853	-3.11266	2.73089e-08	down
Chr1	12213442	12214347	-2.03768	0.000391899	down
Chr1	1221830	1222852	-1.77529	0.00143048	down
Chr1	12223523	12224064	-3.30585	4.68123e-08	down
Chr1	12237578	12238243	-2.82931	3.90732e-07	down
Chr1	12241657	12242228	-1.68686	0.00450927	down
Chr1	12245644	12246388	-2.38881	1.94167e-05	down
Chr1	12249660	12250489	-1.89823	0.00117494	down
Chr1	12273871	12274796	-2.41736	3.71275e-06	down
Chr1	12294907	12295519	-1.86968	0.00156866	down
Chr1	1231013	1231768	-2.00807	0.000361095	down
Chr1	12350383	12351210	-1.96904	0.000370648	down
Chr1	12351682	12352345	-2.22404	0.000191758	down
Chr1	1235436	1236174	-2.93959	5.26789e-08	down
Chr1	12360248	12361346	-2.60439	8.22464e-07	down
Chr1	12366650	12367414	-2.79018	1.82411e-07	down
Chr1	12378203	12378806	-3.23858	1.65796e-09	down
Chr1	1240235	1241513	-2.54275	1.25018e-06	down
Chr1	12410998	12411806	-2.65002	2.49847e-06	down
Chr1	12411933	12412795	-2.3586	3.18926e-05	down
Chr1	12418635	12419600	-1.93249	0.0013673	down
Chr1	1242713	1243347	-2.23021	4.13724e-05	down
Chr1	12433938	12434657	-2.08806	0.000312181	down
Chr1	12441390	12443249	-2.67643	3.40269e-07	down
Chr1	12451830	12452532	-2.35581	2.07384e-05	down
Chr1	12455718	12456356	-2.77822	2.70906e-07	down
Chr1	1246811	1247327	-2.35976	7.19148e-05	down
Chr1	12472577	12473296	-2.60206	3.24902e-06	down
Chr1	12485193	12486769	-1.50006	0.0294153	down
Chr1	12493627	12494730	-1.45877	0.0221169	down
Chr1	12520102	12520632	-2.48022	8.04546e-06	down
Chr1	12524973	12525506	-2.05543	0.000785065	down
Chr1	12529144	12529688	-2.79705	3.39378e-07	down
Chr1	12530829	12531450	-3.51062	1.1476e-10	down
Chr1	12550369	12550990	-2.02323	0.000362086	down
Chr1	12565668	12566533	-1.77993	0.00222506	down
Chr1	12582046	12582717	-2.85328	9.70045e-08	down
Chr1	12589050	12590296	-2.4436	2.38247e-06	down
Chr1	12592948	12593658	-1.5158	0.0162581	down
Chr1	12601251	12601746	-1.62199	0.0223074	down
Chr1	12604304	12605195	-2.56424	2.59436e-06	down
Chr1	12629053	12629657	-1.44225	0.0366348	down
Chr1	12658160	12658938	-2.11209	0.000327361	down
Chr1	12685047	12685670	-3.02258	1.16334e-07	down
Chr1	12728636	12729156	-3.33091	3.30879e-09	down
Chr1	12747252	12747905	-2.25431	0.000653339	down
Chr1	12763807	12764450	-2.5388	2.45928e-06	down
Chr1	1279286	1279849	-2.60112	2.85672e-06	down
Chr1	1281980	1282501	-2.48042	9.52506e-06	down
Chr1	12841616	12842156	-1.43534	0.0257764	down
Chr1	12851681	12852318	-1.29928	0.0408993	down
Chr1	12859876	12860863	-2.1651	8.83439e-05	down
Chr1	12867030	12867540	-1.38856	0.0443121	down
Chr1	12887164	12887707	-2.06439	0.000463749	down
Chr1	12896735	12897717	-2.94783	3.55973e-08	down
Chr1	12917037	12917777	-2.4055	6.71905e-06	down
Chr1	12936982	12937730	-3.03739	3.38453e-08	down
Chr1	1294867	1295494	-2.76426	5.07409e-07	down
Chr1	12956430	12957021	-2.67556	7.47649e-07	down
Chr1	12957207	12957817	-2.77387	2.49262e-07	down
Chr1	12969020	12970036	-1.66768	0.0149996	down
Chr1	12970605	12971646	-1.73401	0.00713853	down
Chr1	12974458	12975521	-1.7757	0.0173505	down
Chr1	12977645	12978627	-2.50217	3.00249e-06	down
Chr1	12996945	12997703	-2.28335	6.6322e-05	down
Chr1	12999306	12999839	-2.34361	0.000180357	down
Chr1	13000123	13001110	-1.97659	0.000309416	down
Chr1	130007	130672	-1.95919	0.000596079	down
Chr1	1300466	1301391	-1.61644	0.0163172	down
Chr1	13006804	13007313	-1.89394	0.00202414	down
Chr1	13026293	13027380	-2.31651	2.26982e-05	down
Chr1	13030585	13031167	-3.09504	3.10059e-08	down
Chr1	13054149	13054721	-2.23223	9.10535e-05	down
Chr1	13071071	13072210	-2.44521	1.39298e-05	down
Chr1	1307412	1307984	-1.88921	0.000593682	down
Chr1	13098529	13099201	-2.02754	0.000579693	down
Chr1	13116191	13116760	-1.99723	0.00053445	down
Chr1	13145697	13146253	-2.09719	0.000252571	down
Chr1	13167693	13168296	-3.03777	2.35655e-08	down
Chr1	13192546	13193453	-1.61845	0.0201	down
Chr1	132049	132580	-2.89973	7.96125e-07	down
Chr1	13208739	13209297	-3.26419	1.07526e-08	down
Chr1	13229447	13230108	-2.19589	4.97612e-05	down
Chr1	13238652	13239307	-2.88413	6.26079e-08	down
Chr1	13258392	13259186	-2.11818	0.000166761	down
Chr1	13282721	13283326	-1.82577	0.0016926	down
Chr1	13297208	13297977	-1.43564	0.0297764	down
Chr1	13314899	13315460	-1.94315	0.0011821	down
Chr1	13327362	13328092	-2.58791	1.03201e-06	down
Chr1	13341097	13341760	-3.02055	1.90693e-08	down
Chr1	13359529	13360044	-2.49165	1.6252e-05	down
Chr1	1336479	1337102	-2.74279	3.97357e-07	down
Chr1	1337408	1338084	-2.33505	1.75281e-05	down
Chr1	13395800	13396408	-1.92139	0.000636097	down
Chr1	13402883	13404140	-2.46942	1.91542e-05	down
Chr1	13412623	13413268	-2.24605	2.48874e-05	down
Chr1	1341501	1342194	-2.28961	2.02281e-05	down
Chr1	13419162	13419852	-1.77467	0.00226558	down
Chr1	13420585	13421428	-1.87424	0.00151191	down
Chr1	13421595	13422118	-1.54915	0.0134235	down
Chr1	13426457	13427214	-2.13859	0.000126007	down
Chr1	13427340	13427840	-1.69616	0.00395483	down
Chr1	13428306	13429690	-2.7878	1.34395e-07	down
Chr1	13431052	13431619	-1.62895	0.00474926	down
Chr1	1343170	1343704	-2.41818	1.63247e-05	down
Chr1	13434812	13435578	-1.91548	0.00106427	down
Chr1	13455051	13455786	-2.2612	0.000106615	down
Chr1	1346028	1346537	-2.38469	3.73667e-05	down
Chr1	13469893	13470721	-2.55413	1.00994e-06	down
Chr1	13472871	13473525	-2.2085	4.25244e-05	down
Chr1	13490075	13490593	-1.99889	0.000364237	down
Chr1	13492355	13493073	-2.49439	1.29659e-05	down
Chr1	13498659	13499571	-2.24427	4.92747e-05	down
Chr1	13501364	13502141	-1.86285	0.000789158	down
Chr1	13505548	13506487	-2.40482	4.24469e-05	down
Chr1	13529024	13529656	-3.01335	4.9021e-08	down
Chr1	13575992	13576639	-1.66877	0.00520767	down
Chr1	13605701	13606546	-2.45327	2.57029e-06	down
Chr1	13607909	13608922	-1.93256	0.00106609	down
Chr1	13613748	13614529	-1.88432	0.00111055	down
Chr1	13638522	13639343	-2.02327	0.000301095	down
Chr1	13640435	13641043	-2.09774	0.000188037	down
Chr1	13643314	13644082	-1.89317	0.00125878	down
Chr1	13653551	13654109	-3.44129	3.51159e-06	down
Chr1	13670059	13670690	-2.70859	8.77586e-07	down
Chr1	13680492	13681093	-2.06543	0.000174881	down
Chr1	1369787	1370338	-2.2376	8.42354e-05	down
Chr1	13700843	13701416	-2.66315	1.28171e-06	down
Chr1	13701894	13703927	-1.8006	0.00141516	down
Chr1	13706633	13707284	-2.5143	2.21929e-06	down
Chr1	1371960	1372503	-2.08404	0.000159409	down
Chr1	13731859	13732529	-2.52978	2.532e-06	down
Chr1	13746225	13746719	-1.38606	0.0461062	down
Chr1	13748547	13749204	-1.79814	0.00774006	down
Chr1	1378604	1379378	-1.74366	0.00872515	down
Chr1	1381297	1382436	-2.1861	3.98618e-05	down
Chr1	13843522	13844116	-3.34888	1.54737e-09	down
Chr1	13844818	13845422	-3.04394	2.18944e-08	down
Chr1	13857723	13858315	-1.70587	0.00428268	down
Chr1	13859807	13860390	-1.44988	0.032741	down
Chr1	13862276	13862832	-2.04066	0.000321119	down
Chr1	13865927	13866538	-2.01618	0.0022303	down
Chr1	13867395	13868349	-1.84135	0.00117918	down
Chr1	13892570	13893307	-2.07908	0.000673163	down
Chr1	13899228	13899961	-2.81065	1.03996e-07	down
Chr1	13920040	13920698	-2.83925	1.76735e-07	down
Chr1	1395164	1396044	-2.93572	3.09499e-08	down
Chr1	13961569	13962122	-2.87584	7.87672e-08	down
Chr1	13976056	13976617	-3.06125	1.96367e-07	down
Chr1	13978950	13979744	1.46305	0.0479323	up
Chr1	1398441	1399073	-2.91274	4.43476e-08	down
Chr1	13994736	13995313	-3.37167	2.38911e-09	down
Chr1	14004151	14004828	-2.48135	4.69021e-06	down
Chr1	14019771	14020944	-2.06144	0.000107866	down
Chr1	14029746	14030542	-2.75168	3.29264e-07	down
Chr1	14035651	14036177	-2.28795	2.87224e-05	down
Chr1	14040880	14041409	-1.94512	0.0022303	down
Chr1	14043935	14044444	-1.75364	0.00420456	down
Chr1	14058621	14059631	-3.25236	2.85865e-09	down
Chr1	14069379	14070057	-2.13719	0.000107215	down
Chr1	14079995	14080883	-2.91823	6.91204e-08	down
Chr1	14081510	14082140	-2.47461	5.10276e-06	down
Chr1	14102305	14102806	-2.85074	1.2622e-06	down
Chr1	14111451	14112112	-1.81335	0.00166924	down
Chr1	14122453	14123086	-2.90156	2.77983e-07	down
Chr1	14147518	14148073	-2.16642	0.000158968	down
Chr1	14170635	14171312	-2.03976	0.000456485	down
Chr1	14184699	14185219	-2.24897	7.74208e-05	down
Chr1	14242673	14243183	-2.5587	1.14129e-05	down
Chr1	14275377	14275887	-1.97359	0.00193228	down
Chr1	14276589	14277095	-2.36364	7.46955e-05	down
Chr1	1429240	1429910	-2.80949	2.26273e-07	down
Chr1	1435762	1436328	-2.98495	1.54114e-07	down
Chr1	1446279	1447482	-2.98307	1.71082e-08	down
Chr1	14499330	14500045	-2.6082	1.00866e-06	down
Chr1	1453590	1454395	-1.94775	0.000823273	down
Chr1	1469897	1470745	-2.18702	4.13847e-05	down
Chr1	147039	147714	-2.28961	3.18757e-05	down
Chr1	148208	148911	-1.93971	0.000630097	down
Chr1	1482512	1483128	-2.21029	8.51299e-05	down
Chr1	1502497	1503019	-3.05102	2.86921e-08	down
Chr1	15058618	15059377	-1.64316	0.0151405	down
Chr1	15140553	15141064	-1.85264	0.00274815	down
Chr1	15154842	15155363	-2.96242	1.00827e-05	down
Chr1	1518134	1518972	-1.41009	0.0400635	down
Chr1	15200102	15201351	-2.37144	1.86771e-05	down
Chr1	1523633	1524223	-2.42336	1.65274e-05	down
Chr1	15420990	15422073	-2.19488	8.99756e-05	down
Chr1	15424453	15424992	-2.14013	0.000312064	down
Chr1	15427385	15428082	-1.69475	0.0106888	down
Chr1	15429446	15430527	-2.01378	0.0012589	down
Chr1	15431199	15431842	-2.63607	1.63732e-05	down
Chr1	15434736	15435371	-1.80974	0.00613623	down
Chr1	154480	155162	-1.81477	0.00182137	down
Chr1	1547285	1547950	-2.65378	1.87657e-06	down
Chr1	15499828	15500327	-1.48983	0.0206097	down
Chr1	15525563	15526171	-1.90725	0.00170285	down
Chr1	15527602	15528311	-1.72951	0.00732254	down
Chr1	15533784	15534388	-2.01863	0.000252693	down
Chr1	15535076	15535604	-2.18208	0.000191922	down
Chr1	1554647	1555393	-1.93616	0.00124522	down
Chr1	155486	156073	-2.26593	5.09183e-05	down
Chr1	15573734	15574296	-2.58748	3.14495e-06	down
Chr1	15596585	15597083	-2.90581	4.49382e-06	down
Chr1	15600959	15601595	-2.83835	4.42094e-07	down
Chr1	15607408	15607999	-1.90413	0.000686455	down
Chr1	15621740	15622407	-1.97738	0.000317447	down
Chr1	15632930	15633484	-2.32736	3.85211e-05	down
Chr1	1572012	1572611	-1.53708	0.0130304	down
Chr1	15731876	15732397	-2.01205	0.00108226	down
Chr1	15734312	15734938	-1.6808	0.00553598	down
Chr1	15766655	15767556	-1.95745	0.000746075	down
Chr1	1576912	1578708	-2.17137	9.68e-05	down
Chr1	15769538	15770073	-2.14613	0.000113775	down
Chr1	15792625	15793242	-3.46124	2.75178e-10	down
Chr1	157975	158502	-3.13715	1.56396e-08	down
Chr1	15815295	15815797	-3.00219	7.95995e-08	down
Chr1	15818502	15819438	-1.54935	0.00836476	down
Chr1	1583140	1583687	-2.22452	6.11476e-05	down
Chr1	15854157	15854936	-2.26743	6.39938e-05	down
Chr1	15878463	15879016	-2.48657	1.84705e-05	down
Chr1	15891919	15892535	-3.28712	4.85102e-09	down
Chr1	15893298	15894200	-3.04281	4.42579e-08	down
Chr1	15925923	15926695	-1.79038	0.00232262	down
Chr1	15943514	15944044	-3.25948	1.65796e-09	down
Chr1	15951934	15952647	-2.53067	4.97558e-06	down
Chr1	15965219	15965855	-2.52389	5.09048e-06	down
Chr1	15966371	15967031	-2.08034	0.000295479	down
Chr1	15977051	15978496	-2.74687	4.88036e-07	down
Chr1	15990132	15990664	-2.39582	2.6965e-05	down
Chr1	16053869	16054690	-1.63536	0.0134988	down
Chr1	16063970	16064571	-2.15269	0.000109456	down
Chr1	16066075	16066693	-1.86641	0.00391762	down
Chr1	16107252	16107829	-2.56493	1.94888e-06	down
Chr1	16108995	16109873	-1.90578	0.000540994	down
Chr1	1611187	1611926	-1.57615	0.0147676	down
Chr1	16124664	16125183	-1.7728	0.00276305	down
Chr1	16125787	16126326	-2.33735	3.57092e-05	down
Chr1	16136247	16137502	-2.23679	0.000112469	down
Chr1	16140414	16141034	-2.40569	4.80964e-05	down
Chr1	16141295	16142137	-1.64314	0.0082409	down
Chr1	16149712	16150265	-2.25938	5.03321e-05	down
Chr1	16154072	16154827	-2.30171	1.61632e-05	down
Chr1	16155060	16155753	-2.01501	0.00033333	down
Chr1	16175492	16176712	-2.12908	0.000540962	down
Chr1	1619933	1620518	-3.34944	2.48552e-09	down
Chr1	1621992	1622863	-2.162	0.000109721	down
Chr1	16238114	16238701	-2.28993	1.33173e-05	down
Chr1	16246535	16247075	-2.7344	2.05884e-06	down
Chr1	16251831	16252413	-1.6451	0.00626069	down
Chr1	16277038	16277602	-1.87821	0.00105251	down
Chr1	16278078	16279082	-2.03258	0.000238662	down
Chr1	16281458	16282252	-2.89121	2.06097e-07	down
Chr1	16315245	16316239	-1.9669	0.000392132	down
Chr1	16317841	16318463	-1.99176	0.000254458	down
Chr1	16318920	16319705	-1.96662	0.000412707	down
Chr1	16320859	16321508	-1.59083	0.0122372	down
Chr1	16337429	16337980	-1.78502	0.00422733	down
Chr1	16348484	16349028	-1.69016	0.00761891	down
Chr1	16352539	16353674	-1.80259	0.00244035	down
Chr1	1636286	1637318	-1.53751	0.0207093	down
Chr1	16365902	16366660	-1.64665	0.00899537	down
Chr1	16371269	16371905	-1.97454	0.000525908	down
Chr1	16372364	16372893	-2.1746	0.000236024	down
Chr1	16373486	16374229	-1.99279	0.00050695	down
Chr1	16388659	16389678	-1.86327	0.00139686	down
Chr1	16399333	16400037	-2.99495	4.60188e-08	down
Chr1	16405569	16406223	-1.67796	0.00440213	down
Chr1	16416362	16417422	-2.44597	4.03208e-06	down
Chr1	16419788	16420493	-2.08106	0.000265661	down
Chr1	16420568	16421220	-2.2812	4.87712e-05	down
Chr1	16422385	16422919	-1.40142	0.0357039	down
Chr1	1643451	1644151	-1.59603	0.00659219	down
Chr1	16466827	16467377	-2.26061	0.000154579	down
Chr1	16478578	16479300	-2.34149	2.15081e-05	down
Chr1	16484382	16485282	-2.06559	0.000174802	down
Chr1	16487288	16488415	-1.95841	0.000315478	down
Chr1	16500537	16501036	-2.13899	0.000153255	down
Chr1	16502020	16502568	-1.76919	0.00178497	down
Chr1	16502894	16503631	-2.29472	4.65028e-05	down
Chr1	16508237	16508806	-2.25653	0.000110096	down
Chr1	1652770	1653345	-2.35881	3.3848e-05	down
Chr1	16548524	16549341	-2.14065	9.70434e-05	down
Chr1	16563165	16563922	-2.49783	5.88282e-06	down
Chr1	16577466	16578125	-2.11954	0.000113001	down
Chr1	16581604	16582204	-2.85441	7.7303e-08	down
Chr1	1658817	1659449	-2.46216	6.65555e-06	down
Chr1	16604096	16604611	-2.55012	3.60151e-06	down
Chr1	16616654	16617615	-1.56165	0.0117214	down
Chr1	16623439	16623949	-1.96909	0.00279529	down
Chr1	16649296	16649998	-2.5858	1.49903e-06	down
Chr1	16657218	16657931	-2.14918	0.000204764	down
Chr1	16660154	16660738	-2.17322	8.69126e-05	down
Chr1	16660883	16661432	-1.54479	0.0144478	down
Chr1	16688790	16689490	-2.01863	0.000297275	down
Chr1	1669692	1670441	-2.57536	7.97833e-07	down
Chr1	16727162	16727767	-2.75357	1.65522e-06	down
Chr1	16739155	16739840	-3.26335	2.06218e-09	down
Chr1	1676025	1676521	-2.69463	4.67683e-06	down
Chr1	16767033	16767654	-2.1658	8.84225e-05	down
Chr1	16775837	16776432	-2.61826	6.44311e-06	down
Chr1	16776902	16777479	-2.2896	2.79657e-05	down
Chr1	16788796	16789426	-2.82014	3.07472e-07	down
Chr1	16795472	16796147	-2.36306	1.18958e-05	down
Chr1	16800628	16801233	-2.31817	3.74192e-05	down
Chr1	16809804	16810518	-2.55167	3.35413e-06	down
Chr1	16810969	16811665	-2.5948	8.28661e-07	down
Chr1	16829890	16830471	-2.53826	3.52899e-06	down
Chr1	16850688	16851444	-2.2646	2.42394e-05	down
Chr1	16852244	16852923	-2.89961	4.33531e-08	down
Chr1	16854711	16855552	-2.55822	2.2606e-06	down
Chr1	16855938	16856458	-2.35864	6.90049e-05	down
Chr1	16875663	16876443	-1.94408	0.000436504	down
Chr1	16885593	16886192	-2.3985	1.66062e-05	down
Chr1	16888149	16888706	-2.47556	4.50922e-06	down
Chr1	1688998	1689756	-2.20032	3.66812e-05	down
Chr1	16909685	16910413	-1.4299	0.0177948	down
Chr1	16910564	16911157	-2.48086	7.93908e-06	down
Chr1	16911450	16912182	-2.14868	9.9105e-05	down
Chr1	1691722	1692317	-2.05944	0.00020933	down
Chr1	16934668	16935356	-2.27558	0.000106358	down
Chr1	16970025	16970609	-2.81525	3.29322e-07	down
Chr1	16977539	16978032	-1.71886	0.00554636	down
Chr1	16979435	16979995	-3.10759	4.29608e-08	down
Chr1	16983837	16984408	-2.62295	1.17092e-06	down
Chr1	16985150	16985679	-2.38295	2.1268e-05	down
Chr1	16995535	16996462	-1.88805	0.00416085	down
Chr1	17007452	17008259	-2.46417	1.57884e-05	down
Chr1	17029323	17029933	-1.9127	0.00091741	down
Chr1	17034562	17035089	-2.9269	4.60657e-07	down
Chr1	170477	171076	-2.92188	1.03996e-07	down
Chr1	17090015	17090621	-3.80515	9.75886e-11	down
Chr1	17098204	17099066	-2.22518	6.68579e-05	down
Chr1	17132994	17133827	-1.91945	0.000780016	down
Chr1	17150258	17150900	-2.44013	5.59161e-06	down
Chr1	1715235	1715834	-2.21226	3.53738e-05	down
Chr1	17167018	17167763	-2.73788	3.48585e-07	down
Chr1	17170874	17171553	-2.68725	1.00247e-06	down
Chr1	17180662	17182522	-2.05063	0.000447008	down
Chr1	17184985	17186199	-2.07771	0.000217601	down
Chr1	17191410	17191955	-2.53984	1.36609e-05	down
Chr1	17218965	17219560	-2.31769	0.000122419	down
Chr1	17236780	17238199	-2.23674	4.71096e-05	down
Chr1	17249288	17249896	-1.95289	0.000646261	down
Chr1	17251878	17252476	-3.16985	1.90365e-08	down
Chr1	17297946	17298663	-2.57115	2.551e-06	down
Chr1	17300639	17301394	-1.7007	0.00220298	down
Chr1	17319349	17319921	-1.37167	0.0331472	down
Chr1	17342979	17343575	-2.43979	6.14839e-06	down
Chr1	17343954	17344619	-2.58075	1.34592e-05	down
Chr1	17353908	17354902	-2.9293	5.27426e-08	down
Chr1	17361441	17362171	-2.42345	4.33781e-06	down
Chr1	17362886	17363481	-1.79825	0.00171344	down
Chr1	17375470	17376034	-2.70545	1.60692e-06	down
Chr1	17382881	17383450	-2.95833	2.68252e-07	down
Chr1	17385619	17386145	-2.4266	1.85851e-05	down
Chr1	17411717	17412267	-1.9636	0.00156038	down
Chr1	17418666	17419458	-1.5275	0.0181325	down
Chr1	17424055	17425164	-2.05075	0.00017615	down
Chr1	17428721	17430809	-1.66726	0.00372976	down
Chr1	17431934	17433181	-1.84353	0.000944347	down
Chr1	17444768	17445371	-2.12782	0.000408212	down
Chr1	17487058	17487690	-3.03578	1.86187e-08	down
Chr1	17497197	17497872	-2.73629	8.88473e-07	down
Chr1	17505436	17506049	-1.91233	0.000417933	down
Chr1	17515437	17516115	-1.80257	0.00374268	down
Chr1	17527327	17527883	-2.31768	4.38752e-05	down
Chr1	17529950	17530508	-2.58348	3.29663e-06	down
Chr1	17530787	17531333	-3.66238	3.01624e-10	down
Chr1	17532935	17534232	-2.59073	1.85254e-06	down
Chr1	1754331	1755144	-1.75864	0.00302435	down
Chr1	17558155	17559402	-2.40431	4.10775e-06	down
Chr1	17569169	17570089	-2.1897	0.000125043	down
Chr1	17577898	17578516	-2.7736	3.35184e-07	down
Chr1	17610136	17611343	-2.47046	4.50158e-06	down
Chr1	17614174	17614755	-1.71186	0.00553344	down
Chr1	17616441	17616945	-1.45502	0.0274181	down
Chr1	17622484	17623247	-2.24681	5.09183e-05	down
Chr1	17627705	17628259	-2.54749	1.90353e-05	down
Chr1	17629920	17630507	-2.79174	2.20161e-07	down
Chr1	17644851	17645390	-1.51256	0.0128577	down
Chr1	17649775	17651782	-2.24562	3.37846e-05	down
Chr1	17661723	17662272	-2.70445	9.79982e-07	down
Chr1	17662872	17663463	-2.78742	5.74661e-07	down
Chr1	17664026	17664552	-1.60143	0.00928589	down
Chr1	1768898	1769489	-2.61517	2.56231e-06	down
Chr1	17691975	17692508	-1.77419	0.00460772	down
Chr1	17712442	17713006	-3.10042	1.47938e-07	down
Chr1	17714436	17714996	-2.85333	5.81852e-07	down
Chr1	17719186	17720267	-1.9106	0.000603319	down
Chr1	17732134	17732652	-2.27223	4.7741e-05	down
Chr1	17757032	17757554	-2.21438	0.000124121	down
Chr1	17757957	17758569	-2.76009	3.27648e-07	down
Chr1	17766679	17767387	-1.73581	0.00300871	down
Chr1	17779550	17780073	-2.74193	5.74661e-07	down
Chr1	17784460	17785445	-1.83055	0.00098339	down
Chr1	17812488	17813000	-2.61601	1.36602e-05	down
Chr1	17825341	17826026	-2.33162	2.59336e-05	down
Chr1	17835130	17835826	-2.34595	5.08501e-05	down
Chr1	17855168	17855804	-2.39703	6.44051e-06	down
Chr1	17861881	17862519	-2.02156	0.00102728	down
Chr1	17866746	17867375	-2.48349	1.12885e-05	down
Chr1	17874254	17874812	-1.90234	0.000654018	down
Chr1	17878586	17879130	-2.46687	2.40384e-05	down
Chr1	17882638	17883329	-3.91553	5.19134e-12	down
Chr1	17891753	17892345	-1.57081	0.0152622	down
Chr1	17897902	17898834	-1.46086	0.0217609	down
Chr1	1789815	1790780	-2.3865	1.13966e-05	down
Chr1	17904629	17905618	-1.86629	0.000766369	down
Chr1	17911450	17912006	-1.7097	0.00270994	down
Chr1	17920172	17920978	-2.6097	1.61717e-06	down
Chr1	17945327	17946187	-2.63634	4.88036e-07	down
Chr1	17960470	17960980	-2.38434	2.39876e-05	down
Chr1	17972435	17973340	-2.11111	0.00048499	down
Chr1	1802814	1803383	-2.41739	1.07997e-05	down
Chr1	18036505	18037206	-1.88444	0.00216766	down
Chr1	18040093	18040910	-2.45019	3.92676e-06	down
Chr1	18041840	18042544	-1.36557	0.0283509	down
Chr1	18045244	18045878	-1.96666	0.000494695	down
Chr1	18054328	18055061	-1.45901	0.0458511	down
Chr1	18067531	18068086	-2.35142	1.74614e-05	down
Chr1	18070891	18071604	-2.09159	0.00040467	down
Chr1	18074006	18074915	-1.9125	0.00161512	down
Chr1	18081128	18081879	-2.58251	3.94019e-06	down
Chr1	18085014	18085638	-2.74456	3.87529e-07	down
Chr1	18097987	18098750	-2.81305	2.54777e-07	down
Chr1	18104300	18104875	-1.76286	0.00245196	down
Chr1	18117000	18117584	-2.5592	2.49691e-06	down
Chr1	18121240	18122100	-1.46756	0.0295644	down
Chr1	18132282	18132945	-2.39996	6.09678e-06	down
Chr1	18150432	18151071	-2.74872	7.03697e-07	down
Chr1	18163984	18164712	-1.75089	0.00774006	down
Chr1	18173391	18174327	-1.96571	0.000756706	down
Chr1	18174741	18176099	-1.81874	0.00161219	down
Chr1	181755	182874	-1.48189	0.0226617	down
Chr1	1818334	1819148	-2.63124	2.38878e-06	down
Chr1	1820765	1821845	-2.72342	2.54597e-07	down
Chr1	18209123	18209656	-2.17435	0.000104014	down
Chr1	18229010	18230339	-1.5394	0.0151888	down
Chr1	18232681	18233289	-2.53418	2.39486e-06	down
Chr1	18276723	18277753	-1.45473	0.0157655	down
Chr1	18284705	18285259	-2.9798	5.89328e-08	down
Chr1	18290848	18291530	-2.42948	8.25866e-06	down
Chr1	1829408	1830425	-2.38073	1.01291e-05	down
Chr1	18306588	18307405	-2.36708	2.45236e-05	down
Chr1	18313103	18313807	-2.95909	2.48526e-08	down
Chr1	18315938	18316597	-2.97578	3.63271e-08	down
Chr1	18326819	18327430	-1.5371	0.0103829	down
Chr1	18330341	18331111	-1.91465	0.00163553	down
Chr1	18332860	18333463	-3.0943	9.41725e-09	down
Chr1	18342386	18343245	-1.93524	0.000470214	down
Chr1	18365624	18366336	-2.2801	5.7185e-05	down
Chr1	1837133	1837812	-2.36685	7.24036e-06	down
Chr1	18374813	18375461	-2.69739	3.29264e-07	down
Chr1	18375695	18376293	-2.48815	4.159e-06	down
Chr1	18377234	18379881	-1.72464	0.00402196	down
Chr1	18393314	18394076	-1.999	0.000487134	down
Chr1	18400091	18400631	-2.08633	0.000232201	down
Chr1	18405155	18405697	-2.28652	3.50583e-05	down
Chr1	18424330	18424862	-2.03008	0.000312765	down
Chr1	18425816	18426448	-3.09948	1.99409e-08	down
Chr1	18451934	18452482	-2.47778	1.34272e-05	down
Chr1	18454247	18454769	-2.19286	0.000125294	down
Chr1	18455936	18456804	-2.35171	8.23406e-06	down
Chr1	18462246	18463418	-1.9861	0.00292992	down
Chr1	18474875	18475832	-2.39872	6.97287e-06	down
Chr1	18481671	18482272	-3.2639	4.04324e-08	down
Chr1	18483348	18484139	-3.29695	1.15857e-09	down
Chr1	18494300	18494860	-1.78218	0.00379252	down
Chr1	18519301	18519946	-1.93586	0.00126897	down
Chr1	18521338	18521845	-1.92986	0.00186395	down
Chr1	18541984	18542511	-2.15394	8.49105e-05	down
Chr1	18556359	18556852	-2.79395	2.24385e-06	down
Chr1	18606580	18607101	-2.20338	0.000119426	down
Chr1	18616453	18616999	-2.29481	1.72506e-05	down
Chr1	18621854	18623036	-2.89955	7.71399e-08	down
Chr1	18624972	18625550	-2.91926	1.1974e-07	down
Chr1	18628782	18629407	-3.09308	9.22842e-09	down
Chr1	18649788	18650297	-1.90309	0.00149154	down
Chr1	18656497	18657243	-2.37539	6.75986e-06	down
Chr1	18658883	18659444	-2.92711	4.77477e-08	down
Chr1	18662193	18662794	-3.02566	1.02055e-07	down
Chr1	1867067	1867726	-2.11098	0.000100933	down
Chr1	18685655	18686168	-2.38672	5.02368e-05	down
Chr1	18690322	18690922	-2.59478	5.98529e-06	down
Chr1	18696749	18697429	-2.75306	1.94695e-07	down
Chr1	18700720	18701283	-2.08708	0.000298581	down
Chr1	18748034	18748919	-2.48192	2.05379e-06	down
Chr1	18757951	18759046	-2.49038	2.60352e-06	down
Chr1	18772899	18773542	-2.3992	1.38306e-05	down
Chr1	18778299	18778822	-3.37951	1.72146e-09	down
Chr1	18780588	18781281	-3.22279	4.8377e-09	down
Chr1	18781853	18783293	-2.48898	1.8406e-06	down
Chr1	18809283	18810946	-2.09812	0.000133879	down
Chr1	18813607	18814113	-2.90976	1.26118e-07	down
Chr1	18819454	18820426	-1.5709	0.0135867	down
Chr1	18821416	18822183	-2.43406	1.18744e-05	down
Chr1	18824734	18825433	-1.92917	0.00148549	down
Chr1	18835521	18836388	-1.85648	0.00221326	down
Chr1	18844838	18845451	-2.49303	1.65274e-05	down
Chr1	1885469	1886291	-2.45349	1.16791e-05	down
Chr1	18865072	18866181	-1.86652	0.0023519	down
Chr1	18870084	18870669	-2.44595	4.705e-06	down
Chr1	18871500	18872065	-2.21045	4.66844e-05	down
Chr1	18917266	18917823	-2.93188	2.1631e-07	down
Chr1	18919980	18920521	-3.12323	6.62707e-07	down
Chr1	1892469	1893057	-2.89939	7.74924e-07	down
Chr1	18934145	18934955	-2.7425	1.97844e-07	down
Chr1	18937948	18938828	-2.45495	1.66859e-05	down
Chr1	18943500	18944097	-2.33578	2.77093e-05	down
Chr1	18947967	18948618	-2.49553	4.74056e-06	down
Chr1	18950353	18950899	-2.18867	9.51053e-05	down
Chr1	18953657	18954922	-2.53908	1.30059e-06	down
Chr1	18959797	18960329	-1.84588	0.00118478	down
Chr1	1897159	1897775	-1.89974	0.00099227	down
Chr1	18974218	18974743	-2.15088	0.000211151	down
Chr1	18976263	18976879	-1.98879	0.000419171	down
Chr1	18979757	18980356	-3.18388	1.16589e-08	down
Chr1	18984455	18985200	-2.16249	5.80926e-05	down
Chr1	18987622	18989164	-1.55093	0.00978949	down
Chr1	18994871	18995521	-3.29937	4.64231e-09	down
Chr1	1899822	1900578	-2.38521	7.79366e-06	down
Chr1	19035521	19036306	-1.63069	0.00875	down
Chr1	19041130	19042406	-1.68027	0.00544113	down
Chr1	19052916	19053485	-2.30225	2.89279e-05	down
Chr1	1906961	1907677	-2.5391	3.19799e-06	down
Chr1	19070584	19071797	-2.10464	6.62946e-05	down
Chr1	19071893	19072500	-3.38149	1.70675e-09	down
Chr1	19074627	19075573	-2.12691	0.000306975	down
Chr1	1908125	1908779	-2.66182	1.17148e-06	down
Chr1	19094225	19094803	-2.34915	2.99124e-05	down
Chr1	1910035	1910778	-2.19756	0.000132245	down
Chr1	19103732	19104529	-1.65895	0.0042775	down
Chr1	19108580	19109405	-2.59762	9.41132e-06	down
Chr1	19114437	19115327	-2.84669	1.01787e-07	down
Chr1	19118817	19119363	-2.89109	1.78354e-07	down
Chr1	19125538	19126273	-2.43891	9.23467e-06	down
Chr1	19132377	19132985	-2.31068	1.44899e-05	down
Chr1	19143883	19144517	-2.03187	0.000324056	down
Chr1	19155549	19156097	-2.98308	2.26931e-08	down
Chr1	19160743	19161651	-2.69457	2.48874e-07	down
Chr1	19162097	19162622	-2.45446	7.75048e-06	down
Chr1	19173818	19174913	-2.25103	1.90552e-05	down
Chr1	1918208	1919090	-2.60877	1.21087e-06	down
Chr1	19188752	19189333	-1.7627	0.00280767	down
Chr1	19191427	19192017	-1.78129	0.00190159	down
Chr1	19192386	19192989	-2.58276	2.77067e-06	down
Chr1	19197024	19197561	-2.2666	6.48971e-05	down
Chr1	19199406	19200655	-2.20247	5.3143e-05	down
Chr1	1930686	1931179	-1.76484	0.00346134	down
Chr1	19312716	19314359	-1.5902	0.0150287	down
Chr1	19315135	19315943	-1.84906	0.00276931	down
Chr1	19322908	19323628	-2.34614	1.69623e-05	down
Chr1	19330831	19331423	-2.75259	1.23144e-06	down
Chr1	19347539	19349008	-1.31937	0.037809	down
Chr1	19352389	19352911	-2.53891	7.2704e-05	down
Chr1	19369898	19370584	-2.30201	3.56291e-05	down
Chr1	19380768	19381368	-1.46964	0.0274615	down
Chr1	19407850	19408430	-1.85025	0.00198437	down
Chr1	19413776	19414733	-2.38664	1.07056e-05	down
Chr1	19415255	19416202	-2.41276	7.24355e-06	down
Chr1	19423857	19424537	-1.77909	0.0019269	down
Chr1	19426004	19426522	-2.13388	0.000228097	down
Chr1	19434379	19435475	-1.89986	0.000483805	down
Chr1	19438226	19438779	-1.43704	0.0223522	down
Chr1	1945273	1945996	-2.77885	2.75598e-07	down
Chr1	19460613	19461159	-2.7541	4.42316e-07	down
Chr1	19463913	19464443	-2.07799	0.00045328	down
Chr1	19471926	19472557	-2.79183	3.07472e-07	down
Chr1	1947525	1948124	-1.86655	0.00292595	down
Chr1	19482051	19482647	-2.25308	4.72725e-05	down
Chr1	19486522	19487098	-2.77979	1.88492e-07	down
Chr1	19488822	19489551	-3.07461	7.3653e-09	down
Chr1	19504842	19505492	-2.5397	1.47021e-06	down
Chr1	19506012	19507047	-2.11665	0.000200742	down
Chr1	19509972	19510623	-2.68196	7.1933e-07	down
Chr1	19525012	19525564	-2.44963	7.30757e-06	down
Chr1	19528423	19529229	-2.72313	4.91216e-07	down
Chr1	195509	196171	-2.00113	0.000446223	down
Chr1	19562152	19562983	-2.03028	0.000594938	down
Chr1	19564767	19565330	-2.3261	1.92958e-05	down
Chr1	19570291	19570918	-2.58253	1.38636e-06	down
Chr1	19573388	19574080	-3.0969	1.33554e-08	down
Chr1	19574807	19575420	-2.12856	0.00042702	down
Chr1	1957952	1958565	-2.64329	6.95326e-07	down
Chr1	19580062	19580902	-2.43155	9.89384e-06	down
Chr1	19594759	19595304	-2.40306	2.05457e-05	down
Chr1	19598765	19599368	-2.22149	6.44112e-05	down
Chr1	19601027	19601729	-1.62611	0.00910285	down
Chr1	19603653	19604865	-2.4085	1.67092e-05	down
Chr1	19609960	19610531	-2.44743	9.20366e-06	down
Chr1	19613384	19614632	-1.96894	0.000901712	down
Chr1	19617039	19617664	-3.8353	1.99493e-10	down
Chr1	1963907	1964616	-2.72427	2.61802e-07	down
Chr1	19640761	19641398	-2.81784	1.80177e-07	down
Chr1	19656911	19657559	-2.59205	2.3498e-06	down
Chr1	19658607	19659191	-2.63074	1.73503e-06	down
Chr1	19685755	19686323	-2.23272	0.000172265	down
Chr1	1968918	1969530	-2.8767	7.07738e-08	down
Chr1	19702637	19703134	-2.14523	0.00019247	down
Chr1	19723543	19724054	-3.06153	1.11041e-07	down
Chr1	1974092	1975156	-2.42688	1.42459e-05	down
Chr1	19743630	19744905	-1.88806	0.00109594	down
Chr1	19760176	19760770	-1.82412	0.00222422	down
Chr1	19772198	19772924	-1.33872	0.0370206	down
Chr1	19776047	19776637	-3.15781	3.03539e-08	down
Chr1	19778233	19779066	-2.52521	2.05105e-06	down
Chr1	19781335	19782080	-2.92989	5.81839e-08	down
Chr1	19795038	19795616	-2.77155	3.54961e-07	down
Chr1	19806095	19806829	-2.67472	9.37324e-07	down
Chr1	19831830	19832440	-2.03333	0.000250101	down
Chr1	19836874	19837648	-1.63877	0.00642907	down
Chr1	19844427	19845246	-1.48181	0.0115303	down
Chr1	19847015	19847550	-2.72942	5.50293e-07	down
Chr1	19857191	19858873	-1.71362	0.00337903	down
Chr1	19860400	19861018	-3.14743	8.62676e-09	down
Chr1	19877619	19878139	-2.7643	1.25944e-05	down
Chr1	1989946	1990503	-2.32289	1.39005e-05	down
Chr1	19902528	19903470	-2.72832	2.5477e-07	down
Chr1	19926604	19927252	-2.93884	2.54093e-08	down
Chr1	19931111	19931651	-2.06197	0.00019863	down
Chr1	1995476	1996226	-1.92185	0.000714807	down
Chr1	19955762	19956681	-1.48356	0.0227387	down
Chr1	19958643	19959476	-2.09595	0.000103215	down
Chr1	19969117	19969728	-1.73517	0.00191153	down
Chr1	19978556	19979271	-2.12546	0.000165316	down
Chr1	19980331	19981040	-2.21224	4.94048e-05	down
Chr1	1998431	1998997	-2.89188	1.11979e-07	down
Chr1	19985432	19985960	-2.65559	2.26838e-06	down
Chr1	19992668	19993431	-1.9909	0.000296896	down
Chr1	20001457	20002198	-2.40273	8.88594e-06	down
Chr1	20004601	20005121	-2.26125	3.49097e-05	down
Chr1	20011466	20012094	-2.54192	4.352e-06	down
Chr1	20014326	20015185	-2.14219	0.000544036	down
Chr1	20018450	20019052	-1.78112	0.0017741	down
Chr1	20020755	20021352	-2.09961	0.000142792	down
Chr1	20048419	20049194	-2.84686	1.71888e-07	down
Chr1	20049323	20049977	-2.61091	1.27968e-06	down
Chr1	20082577	20083180	-1.94353	0.000425644	down
Chr1	20099282	20099812	-3.4022	1.03598e-09	down
Chr1	20102010	20102690	-3.42251	1.3891e-10	down
Chr1	20107222	20107752	-2.02109	0.00096079	down
Chr1	2012737	2013281	-3.67251	1.35335e-10	down
Chr1	20147869	20148425	-2.19347	0.000119102	down
Chr1	20167544	20168250	-2.17367	5.40184e-05	down
Chr1	20179472	20180204	-1.71972	0.00364915	down
Chr1	20180859	20182249	-1.59347	0.00658489	down
Chr1	20183434	20184083	-2.3515	9.7242e-06	down
Chr1	20186204	20187138	-1.70295	0.0034432	down
Chr1	20189957	20190495	-2.31746	3.60718e-05	down
Chr1	20206803	20207377	-2.46814	1.32167e-05	down
Chr1	20218806	20219786	-2.43077	4.67314e-06	down
Chr1	2023934	2024452	-3.27744	1.66336e-09	down
Chr1	20244969	20245505	-2.21958	7.96669e-05	down
Chr1	20266578	20268240	-2.06252	0.000146495	down
Chr1	20277458	20278136	-2.79098	1.20643e-07	down
Chr1	20279386	20281032	-1.58618	0.00959483	down
Chr1	20287212	20288821	-2.68994	2.54597e-07	down
Chr1	20290736	20292222	-2.34329	1.14132e-05	down
Chr1	20295894	20297064	-2.34621	1.96453e-05	down
Chr1	20298427	20298980	-2.45344	2.10038e-05	down
Chr1	20300119	20300984	-2.54009	5.60694e-06	down
Chr1	20310173	20310979	-2.39337	1.88601e-05	down
Chr1	20333899	20334469	-2.31465	2.51863e-05	down
Chr1	20339308	20339875	-1.76047	0.00230251	down
Chr1	20340761	20341444	-3.27604	9.27523e-10	down
Chr1	20350230	20350912	-1.62787	0.0054585	down
Chr1	20357152	20357787	-2.6277	1.2061e-06	down
Chr1	20362047	20362711	-2.31961	3.70366e-05	down
Chr1	20363390	20363941	-2.14412	9.91567e-05	down
Chr1	20374532	20375143	-2.28905	2.34492e-05	down
Chr1	20380172	20381201	-2.11239	9.40941e-05	down
Chr1	20392114	20392694	-1.98293	0.000879784	down
Chr1	20396284	20397268	-2.1548	0.000178493	down
Chr1	20403834	20404433	-2.50309	3.21076e-06	down
Chr1	20420445	20421214	-2.15073	0.000223117	down
Chr1	20430571	20431594	-2.61198	1.19621e-06	down
Chr1	20433786	20435078	-3.11787	3.09093e-09	down
Chr1	20435365	20435895	-1.81769	0.00421552	down
Chr1	20439279	20440106	-1.77721	0.00333384	down
Chr1	20447278	20447908	-2.25672	4.18947e-05	down
Chr1	2046071	2046751	-3.04569	2.39608e-08	down
Chr1	20478106	20478719	-1.96873	0.000704831	down
Chr1	20483058	20483619	-2.10282	0.000217478	down
Chr1	20483989	20484717	-2.72203	2.54366e-07	down
Chr1	20493085	20493734	-2.48836	7.91647e-06	down
Chr1	205033	205665	-3.23554	2.70175e-09	down
Chr1	20511436	20512569	-2.35878	7.43374e-06	down
Chr1	2051671	2052286	-2.80813	8.5154e-07	down
Chr1	20529583	20530115	-2.76949	1.9245e-06	down
Chr1	20534183	20535614	-2.52744	3.40869e-06	down
Chr1	2054779	2055782	-1.77038	0.00140208	down
Chr1	20553494	20554496	-2.5153	1.85115e-06	down
Chr1	2059808	2060319	-1.99735	0.00160353	down
Chr1	20602981	20603764	-2.22444	0.00016422	down
Chr1	20605081	20605666	-2.51674	5.69422e-06	down
Chr1	20632143	20632687	-3.50922	1.20489e-09	down
Chr1	2063350	2063891	-2.22751	5.66853e-05	down
Chr1	20652153	20653272	-2.12295	5.88679e-05	down
Chr1	20657966	20658580	-2.11759	7.72992e-05	down
Chr1	20664446	20664954	-1.60939	0.010464	down
Chr1	20668579	20669220	-1.97856	0.000490616	down
Chr1	2067532	2068115	-2.29854	1.7907e-05	down
Chr1	20678179	20678691	-1.34531	0.0430968	down
Chr1	20682451	20683029	-2.44239	2.34996e-05	down
Chr1	2070656	2071167	-2.26747	5.93399e-05	down
Chr1	20711650	20712507	-2.62869	6.12402e-07	down
Chr1	20713667	20715215	-2.00889	0.000196758	down
Chr1	20719550	20720163	-2.16214	0.000307107	down
Chr1	2072815	2073332	-2.59224	1.44057e-06	down
Chr1	20730654	20731293	-1.44512	0.0181338	down
Chr1	20735796	20736424	-3.13964	4.7095e-09	down
Chr1	2075670	2076201	-3.22537	2.10952e-08	down
Chr1	20763981	20764683	-2.1264	0.000172164	down
Chr1	20767695	20768199	-1.68901	0.00514653	down
Chr1	2077409	2077963	-2.38206	2.02589e-05	down
Chr1	20802394	20803548	-2.47548	2.22599e-06	down
Chr1	20807103	20808164	-1.8726	0.000498188	down
Chr1	20845462	20846045	-2.51697	4.24255e-06	down
Chr1	20860423	20861056	-1.52766	0.0103829	down
Chr1	20866604	20867264	-1.92653	0.00130378	down
Chr1	2087142	2087686	-2.677	4.62515e-07	down
Chr1	20898469	20899059	-3.02454	3.54818e-07	down
Chr1	20907298	20907824	-2.08368	0.000327999	down
Chr1	20912134	20913259	-2.10284	0.000105399	down
Chr1	20917497	20918277	-2.51145	5.80533e-06	down
Chr1	20936792	20937595	-2.48084	2.73101e-06	down
Chr1	20956182	20957083	-2.35737	1.71452e-05	down
Chr1	2095981	2096888	-2.06019	0.000523857	down
Chr1	20960661	20961594	-1.41856	0.0459072	down
Chr1	20967683	20968218	-1.73101	0.00288681	down
Chr1	20978070	20979853	-1.60685	0.0181782	down
Chr1	21014985	21015595	-2.16453	7.14806e-05	down
Chr1	21028313	21028837	-2.97992	3.45279e-07	down
Chr1	21035435	21036628	-2.04094	0.000141772	down
Chr1	21039922	21040500	-1.91257	0.00138678	down
Chr1	21047702	21048341	-2.91866	1.22969e-07	down
Chr1	21061561	21062218	-1.57886	0.033271	down
Chr1	21068170	21068945	-1.96281	0.000712472	down
Chr1	21070916	21071464	-3.01167	3.18526e-08	down
Chr1	2108623	2109151	-2.19946	0.000236298	down
Chr1	21093415	21094113	-2.77526	4.71509e-07	down
Chr1	211149	211643	-2.57368	3.52151e-06	down
Chr1	21125767	21126894	-2.03573	0.000267461	down
Chr1	2113972	2114634	-1.60734	0.00484207	down
Chr1	21147696	21148503	-2.58938	1.73503e-06	down
Chr1	21155612	21156198	-2.0958	0.000252693	down
Chr1	21167464	21168028	-2.76932	3.91897e-06	down
Chr1	21178533	21179257	-2.10316	0.000191016	down
Chr1	21181417	21182076	-2.9778	1.34064e-07	down
Chr1	21184696	21185219	-3.13156	5.17358e-08	down
Chr1	21187472	21188295	-1.55711	0.0155104	down
Chr1	21191128	21191705	-2.40564	2.52716e-05	down
Chr1	21192247	21193575	-1.86942	0.00200841	down
Chr1	21196726	21197696	-2.42722	4.64793e-06	down
Chr1	2120111	2120858	-1.57806	0.0120157	down
Chr1	21212188	21212793	-1.69739	0.00578097	down
Chr1	21215598	21216378	-1.93452	0.000637607	down
Chr1	21241524	21242455	-1.5934	0.00723034	down
Chr1	2124154	2124765	-2.09281	0.000221618	down
Chr1	2125181	2125774	-2.01115	0.000315592	down
Chr1	21253715	21254832	-1.56203	0.0238439	down
Chr1	21265902	21266695	-1.98686	0.00109498	down
Chr1	2129188	2129956	-2.709	1.88333e-07	down
Chr1	21316650	21317158	-2.15299	0.000191034	down
Chr1	21337689	21338842	-3.17789	3.25144e-09	down
Chr1	21345503	21346095	-2.83677	5.21039e-07	down
Chr1	2135073	2135781	-2.2276	2.46576e-05	down
Chr1	21377578	21378092	-2.82631	7.06907e-07	down
Chr1	21395197	21395830	-2.5003	9.33841e-06	down
Chr1	21403119	21404156	-1.84963	0.00350001	down
Chr1	21408651	21409302	-3.18285	2.7335e-09	down
Chr1	21411874	21412424	-2.62007	2.5923e-06	down
Chr1	21417413	21418097	-2.55099	1.49405e-06	down
Chr1	21425075	21425738	-2.69112	4.37304e-07	down
Chr1	21436116	21436956	-2.35977	1.30366e-05	down
Chr1	21437745	21438508	-1.67759	0.00394546	down
Chr1	21439704	21440403	-2.32875	3.75808e-05	down
Chr1	21454524	21455264	-2.18913	0.00012645	down
Chr1	21455633	21456804	-2.58167	1.95951e-06	down
Chr1	21458550	21459190	-2.38035	1.62848e-05	down
Chr1	21467976	21468543	-2.48993	5.52068e-06	down
Chr1	21503019	21503734	-2.3839	5.24641e-06	down
Chr1	21506926	21507738	-1.63407	0.005539	down
Chr1	21535857	21536657	-1.88434	0.000828659	down
Chr1	21537859	21538486	-1.8249	0.00257908	down
Chr1	21548382	21549047	-2.69581	3.29322e-07	down
Chr1	21555372	21557064	-2.03513	0.000411017	down
Chr1	21600827	21601918	-1.85594	0.00086413	down
Chr1	21621967	21622461	-2.30819	3.9927e-05	down
Chr1	2162574	2163154	-2.93785	5.71621e-08	down
Chr1	21636057	21636710	-1.89034	0.00117669	down
Chr1	2164510	2165367	-2.16956	5.5693e-05	down
Chr1	21653914	21654461	-2.49566	1.90283e-05	down
Chr1	216591	217166	-1.92437	0.000786651	down
Chr1	21666732	21667317	-2.00948	0.000815673	down
Chr1	21676410	21677003	-1.7961	0.00273526	down
Chr1	21687533	21688184	-2.82891	2.36172e-07	down
Chr1	2170077	2170607	-3.01628	1.02914e-07	down
Chr1	21726980	21727954	-1.84349	0.00109307	down
Chr1	21728653	21729226	-2.3569	2.91203e-05	down
Chr1	21741824	21742363	-2.61134	1.14196e-06	down
Chr1	21744277	21744876	-2.82274	0.000125946	down
Chr1	21755554	21756172	-2.41619	1.04607e-05	down
Chr1	21859507	21860498	-2.6242	7.03266e-07	down
Chr1	2190134	2190835	-2.87252	5.10655e-07	down
Chr1	21910265	21910994	-2.73318	2.5568e-07	down
Chr1	21912994	21913517	-2.38674	1.7478e-05	down
Chr1	21919771	21920717	-2.06877	0.000148621	down
Chr1	2192179	2192889	-2.28795	4.02621e-05	down
Chr1	21940927	21941832	-2.95058	2.42583e-08	down
Chr1	2194635	2195168	-2.73844	4.22592e-06	down
Chr1	21950426	21951363	-2.4411	4.5813e-06	down
Chr1	21966359	21966942	-2.21084	4.05431e-05	down
Chr1	21971561	21972156	-3.72833	1.05025e-11	down
Chr1	21972946	21973463	-1.69238	0.00473912	down
Chr1	21979375	21979976	-2.32874	1.92911e-05	down
Chr1	21989154	21989751	-2.38419	1.28933e-05	down
Chr1	2199139	2199786	-2.73941	2.70183e-07	down
Chr1	22029505	22030214	-3.39307	1.21821e-09	down
Chr1	22031322	22032052	-1.45273	0.0343386	down
Chr1	22032249	22033813	-1.66101	0.0136836	down
Chr1	22034276	22034901	-1.85254	0.000724256	down
Chr1	22042217	22042924	-2.07109	0.000146406	down
Chr1	22044155	22044727	-1.89573	0.00224424	down
Chr1	22054463	22055205	-2.79205	1.53464e-07	down
Chr1	22056524	22057235	-1.74148	0.0026435	down
Chr1	22067915	22068658	-2.75617	3.23395e-07	down
Chr1	22082981	22083596	-3.15952	5.22289e-09	down
Chr1	22091447	22091946	-1.80383	0.00518576	down
Chr1	22096128	22096736	-2.07344	0.000143845	down
Chr1	22102040	22102938	-1.317	0.0488941	down
Chr1	22104749	22105263	-1.87162	0.00171114	down
Chr1	22107472	22107983	-1.67055	0.00566353	down
Chr1	22109758	22110344	-2.37938	1.58374e-05	down
Chr1	22111391	22111886	-2.78466	7.73346e-07	down
Chr1	22116379	22117154	-2.10284	0.000525676	down
Chr1	22127974	22128979	-1.87898	0.000677551	down
Chr1	22174433	22175045	-1.90076	0.00103918	down
Chr1	22185360	22185870	-2.25336	6.11627e-05	down
Chr1	2218856	2219860	-1.93158	0.00106719	down
Chr1	22192977	22193589	-3.01272	5.29355e-08	down
Chr1	22199087	22199820	-2.57079	9.38088e-07	down
Chr1	22204578	22205251	-2.05537	0.000273736	down
Chr1	22213742	22214341	-3.43788	6.94138e-10	down
Chr1	222377	223034	-3.2975	6.51608e-10	down
Chr1	22238401	22239169	-2.23508	0.000104699	down
Chr1	2225897	2226522	-2.69805	4.70975e-07	down
Chr1	22265589	22266173	-3.42376	4.81232e-10	down
Chr1	22296829	22297410	-1.77901	0.0025139	down
Chr1	22299563	22300081	-1.57769	0.0129367	down
Chr1	22300909	22301468	-1.93789	0.00057123	down
Chr1	22304614	22305136	-2.76987	8.56404e-07	down
Chr1	22312296	22312970	-2.54909	2.04508e-06	down
Chr1	22335723	22336397	-2.55758	2.52759e-06	down
Chr1	22343643	22344216	-2.42959	1.70372e-05	down
Chr1	223594	224200	-3.21131	8.11819e-09	down
Chr1	22374895	22375513	-2.87378	8.55822e-08	down
Chr1	22381182	22382341	-2.00339	0.000176094	down
Chr1	22386844	22387383	-2.14232	0.000189636	down
Chr1	22395662	22396510	-2.51027	7.32075e-06	down
Chr1	22399854	22400410	-2.29843	1.52716e-05	down
Chr1	22409384	22410423	-2.16789	0.000159057	down
Chr1	22415653	22416327	-2.91958	4.60213e-08	down
Chr1	22421953	22422543	-2.22578	5.32291e-05	down
Chr1	22429675	22430199	-2.97272	1.3161e-07	down
Chr1	22444450	22444960	-2.19149	0.00011974	down
Chr1	2247775	2248498	-2.30577	2.4798e-05	down
Chr1	22484760	22485471	-2.13832	8.94229e-05	down
Chr1	22486553	22487290	-2.51345	7.88134e-06	down
Chr1	2249093	2250238	-2.49514	3.75061e-06	down
Chr1	22511562	22512726	-1.57557	0.0112114	down
Chr1	2251215	2251991	-2.74037	8.98454e-07	down
Chr1	22514089	22514772	-2.73247	1.7687e-06	down
Chr1	22540222	22540893	-2.41901	7.90985e-06	down
Chr1	22551230	22551757	-2.55794	4.43226e-06	down
Chr1	22555529	22556039	-2.75771	1.74849e-06	down
Chr1	22556797	22557313	-1.96603	0.000830877	down
Chr1	22561773	22562415	-2.01576	0.000309859	down
Chr1	22564381	22564928	-2.64473	1.00498e-06	down
Chr1	22572683	22573296	-1.51697	0.0120188	down
Chr1	22574026	22574654	-3.093	7.08291e-09	down
Chr1	22589000	22589936	-2.8229	9.78679e-08	down
Chr1	22593635	22594976	-2.48892	1.82556e-06	down
Chr1	22603920	22604540	-1.61785	0.00568554	down
Chr1	22615693	22616428	-2.09613	0.000415387	down
Chr1	22633653	22635113	-2.23879	6.29328e-05	down
Chr1	22658524	22659400	-2.02241	0.00111587	down
Chr1	22668795	22669316	-2.87865	3.03313e-07	down
Chr1	2268555	2269190	-2.59729	1.5869e-06	down
Chr1	22695841	22696380	-2.70971	1.54331e-06	down
Chr1	22702973	22704464	-2.53065	1.39994e-06	down
Chr1	22708366	22709017	-2.03076	0.000316087	down
Chr1	22709485	22709994	-3.44482	2.861e-09	down
Chr1	22722	23236	-2.97631	6.37522e-08	down
Chr1	22750589	22751319	-2.30753	2.72341e-05	down
Chr1	2275068	2275752	-2.26315	5.31853e-05	down
Chr1	22755002	22755674	-2.92568	6.03795e-07	down
Chr1	22767527	22768067	-1.88779	0.00170992	down
Chr1	22785564	22786382	-1.60664	0.00584543	down
Chr1	22793381	22794710	-1.69252	0.010107	down
Chr1	22800316	22801306	-2.19856	7.24257e-05	down
Chr1	22808861	22809632	-2.41401	1.92294e-05	down
Chr1	2281157	2281751	-2.01364	0.000187938	down
Chr1	2281884	2283208	-1.91913	0.000431788	down
Chr1	22819493	22820200	-2.31228	2.00782e-05	down
Chr1	22856085	22856692	-3.51624	4.08556e-10	down
Chr1	22861531	22862197	-2.7875	2.54505e-07	down
Chr1	22865322	22866765	-1.95986	0.000802646	down
Chr1	22888075	22888765	-2.91675	4.71165e-08	down
Chr1	22906777	22907401	-2.84911	2.82718e-07	down
Chr1	2291332	2291897	-3.77818	3.82755e-11	down
Chr1	22919514	22920048	-2.09072	0.000354084	down
Chr1	22922180	22922739	-2.82151	7.82094e-07	down
Chr1	22930010	22930602	-1.47357	0.0140623	down
Chr1	2294788	2295296	-2.4195	6.80248e-06	down
Chr1	22976019	22976679	-2.15461	0.000164797	down
Chr1	22991398	22992034	-3.25082	1.22181e-08	down
Chr1	22998972	22999887	-2.14778	5.39753e-05	down
Chr1	2301570	2302130	-1.64523	0.0048795	down
Chr1	23018794	23019348	-2.3346	1.96235e-05	down
Chr1	23038759	23039525	-1.38797	0.0443713	down
Chr1	23041983	23042489	-3.26336	2.61734e-09	down
Chr1	23047376	23047914	-2.45022	1.53087e-05	down
Chr1	23050321	23050960	-1.89	0.000475676	down
Chr1	23060149	23060747	-2.06159	0.000265747	down
Chr1	23084725	23086407	-2.49737	1.34574e-06	down
Chr1	23089640	23090293	-2.05912	0.000224831	down
Chr1	2309780	2310334	-2.67853	2.03601e-06	down
Chr1	23100384	23100962	-2.77276	4.70214e-07	down
Chr1	2310862	2311480	-2.56427	9.54786e-07	down
Chr1	2311649	2312224	-2.15541	6.20034e-05	down
Chr1	23117059	23117758	-2.9672	1.72959e-07	down
Chr1	23136561	23137191	-1.56761	0.0072305	down
Chr1	2313881	2314498	-3.40832	3.13216e-10	down
Chr1	23139896	23140442	-2.16751	0.000194218	down
Chr1	23144615	23145288	-3.13141	3.77013e-09	down
Chr1	23145536	23146137	-2.2765	3.47336e-05	down
Chr1	23156546	23157186	-2.08195	0.000189177	down
Chr1	2315926	2316558	-2.02167	0.000264485	down
Chr1	2317944	2318663	-2.40323	6.84967e-06	down
Chr1	23208604	23209304	-1.83325	0.00134292	down
Chr1	23210527	23211134	-2.02286	0.00139278	down
Chr1	23213356	23213880	-2.53896	3.38899e-05	down
Chr1	23218603	23219391	-1.31262	0.0482417	down
Chr1	23227656	23228409	-2.56805	1.34827e-06	down
Chr1	23231299	23232306	-2.4626	2.77341e-06	down
Chr1	23246334	23246940	-2.64334	8.64925e-07	down
Chr1	23265920	23266692	-2.77583	3.03313e-07	down
Chr1	23284635	23285486	-2.84744	1.14615e-07	down
Chr1	23285681	23286975	-2.25572	4.19163e-05	down
Chr1	23308881	23309468	-1.89074	0.00144218	down
Chr1	23315790	23316299	-1.83775	0.00187113	down
Chr1	23324474	23325895	-2.39759	1.09845e-05	down
Chr1	23361835	23362678	-1.71308	0.00348973	down
Chr1	23370961	23371831	-1.7168	0.00242527	down
Chr1	23377544	23378220	-2.9722	2.10949e-08	down
Chr1	23401838	23402405	-2.98737	7.50937e-08	down
Chr1	23403992	23404789	-1.40913	0.0354329	down
Chr1	2342132	2342842	-3.24567	1.18699e-09	down
Chr1	23425254	23425991	-2.06275	0.000152793	down
Chr1	23442615	23444308	-1.88709	0.00133377	down
Chr1	23445831	23446771	-2.46705	2.69282e-06	down
Chr1	2345488	2346031	-2.07569	0.000392426	down
Chr1	23456818	23458060	-1.34675	0.0358288	down
Chr1	23481786	23482439	-2.62722	4.26767e-06	down
Chr1	23483410	23484268	-2.31255	1.19288e-05	down
Chr1	23484460	23486163	-2.39257	1.40247e-05	down
Chr1	2348779	2349781	-1.71197	0.00353104	down
Chr1	23496054	23496716	-2.78587	4.86787e-07	down
Chr1	2350091	2350608	-2.46951	1.34277e-05	down
Chr1	23515782	23516353	-2.68756	2.54066e-06	down
Chr1	2351690	2352226	-1.75274	0.00224424	down
Chr1	23517097	23517697	-2.90237	6.93157e-08	down
Chr1	23527939	23528462	-2.57501	3.44797e-06	down
Chr1	23551881	23553277	-2.241	4.36491e-05	down
Chr1	2355464	2356296	-1.96	0.000328179	down
Chr1	23555632	23556301	-1.88547	0.00149836	down
Chr1	23563450	23564337	-1.75971	0.00208277	down
Chr1	23567678	23568967	-2.78537	1.18112e-07	down
Chr1	23569410	23571001	-2.6594	2.87748e-07	down
Chr1	23573031	23573953	-2.33373	1.04142e-05	down
Chr1	23575264	23576019	-2.91162	7.39913e-08	down
Chr1	2357765	2358291	-1.55694	0.0164297	down
Chr1	23581498	23582926	-1.943	0.00045929	down
Chr1	23592365	23593567	-2.56235	1.47186e-06	down
Chr1	23601919	23602535	-2.51827	1.99428e-06	down
Chr1	23606356	23607144	-2.42602	2.20894e-05	down
Chr1	23609121	23609905	-1.84305	0.0031704	down
Chr1	23614189	23615463	-2.30428	1.54223e-05	down
Chr1	23618343	23619101	-2.237	4.59596e-05	down
Chr1	23628908	23630226	-1.69638	0.00368742	down
Chr1	23633557	23634215	-1.8709	0.00221321	down
Chr1	23636296	23637065	-2.15058	0.000172265	down
Chr1	23645221	23645812	-2.82047	4.84516e-07	down
Chr1	23669692	23670221	-2.97866	1.02914e-07	down
Chr1	23683406	23684088	-2.28412	1.54413e-05	down
Chr1	23690062	23690855	-1.50016	0.0217013	down
Chr1	23705574	23706216	-2.52844	2.55905e-06	down
Chr1	23711465	23712235	-2.56546	1.27109e-06	down
Chr1	23716665	23717326	-2.11237	0.000142652	down
Chr1	23727853	23729246	-2.78504	2.98211e-07	down
Chr1	23729905	23730546	-2.08357	0.000152844	down
Chr1	23741971	23742563	-3.11757	9.80144e-09	down
Chr1	23760090	23760660	-2.4017	2.48697e-05	down
Chr1	23776225	23776933	-1.73795	0.00394742	down
Chr1	23778320	23779479	-2.09583	0.000301181	down
Chr1	23803843	23804998	-2.58161	1.02684e-06	down
Chr1	23821225	23821813	-1.51103	0.0221151	down
Chr1	23822902	23823687	-2.70715	6.5414e-07	down
Chr1	23825715	23827260	-1.63158	0.0142167	down
Chr1	23841033	23841804	-1.96582	0.000584142	down
Chr1	23843816	23844366	-3.54756	8.54845e-11	down
Chr1	23847947	23848652	-3.48084	1.1958e-10	down
Chr1	23851048	23851855	-2.38644	1.03508e-05	down
Chr1	23863671	23864323	-2.46097	7.3511e-06	down
Chr1	23867216	23867741	-2.01084	0.000340758	down
Chr1	23877695	23878288	-2.25704	4.88111e-05	down
Chr1	23889003	23889529	-2.69974	7.479e-07	down
Chr1	23890501	23892272	-2.20133	7.79406e-05	down
Chr1	23893709	23894224	-1.97282	0.000550255	down
Chr1	2389471	2389974	-2.83278	4.91968e-07	down
Chr1	23900249	23900916	-3.22438	2.24661e-09	down
Chr1	2392042	2392569	-1.97742	0.000320362	down
Chr1	23923450	23924055	-2.21097	4.23981e-05	down
Chr1	23933392	23934013	-2.97987	8.83962e-08	down
Chr1	23941942	23942924	-2.06721	0.000463218	down
Chr1	23952047	23952556	-3.08843	1.45074e-08	down
Chr1	23953530	23954495	-2.05886	0.000165496	down
Chr1	23955784	23956353	-2.68992	9.4612e-07	down
Chr1	23968903	23969498	-3.20621	9.41725e-09	down
Chr1	23977923	23978445	-2.71385	3.81178e-07	down
Chr1	23982877	23983463	-2.90767	2.09226e-07	down
Chr1	23987091	23987739	-2.7303	4.72556e-07	down
Chr1	2399510	2400124	-2.31381	2.1268e-05	down
Chr1	23997835	23998614	-1.95603	0.000781155	down
Chr1	24005301	24006307	-1.97911	0.000323092	down
Chr1	24006987	24008161	-1.56533	0.00693081	down
Chr1	24019612	24020918	-2.94329	2.61075e-08	down
Chr1	24022106	24022952	-2.10403	0.000112609	down
Chr1	24035785	24036475	-3.16252	3.1367e-09	down
Chr1	24037948	24038816	-1.97793	0.000485064	down
Chr1	24040677	24041214	-1.98574	0.000391753	down
Chr1	24044778	24045392	-2.89656	2.54366e-07	down
Chr1	24046111	24048673	-2.6809	2.85515e-07	down
Chr1	24052706	24053414	-2.38813	2.91203e-05	down
Chr1	2405492	2406094	-3.10022	1.85563e-08	down
Chr1	24057401	24057934	-2.7045	9.62357e-07	down
Chr1	24061929	24062823	-1.55268	0.0153544	down
Chr1	24084760	24085650	-1.78597	0.00646477	down
Chr1	24098658	24099276	-2.00732	0.000339366	down
Chr1	24105574	24106920	-1.87616	0.000983401	down
Chr1	24113249	24114710	-1.95789	0.000286083	down
Chr1	24120829	24122437	-1.87274	0.00104007	down
Chr1	24123661	24124311	-2.52246	1.22246e-05	down
Chr1	24133464	24134125	-3.11492	1.56978e-08	down
Chr1	24135045	24136089	-2.25692	0.000186001	down
Chr1	24138719	24139757	-2.19538	8.39211e-05	down
Chr1	2414979	2415637	-2.44194	3.52749e-06	down
Chr1	24150360	24152707	-1.91116	0.00141226	down
Chr1	24153264	24153900	-1.95503	0.00189731	down
Chr1	24163168	24163747	-2.07439	0.000239086	down
Chr1	24182078	24183277	-2.35891	7.67971e-06	down
Chr1	24200379	24200957	-2.51049	3.51206e-06	down
Chr1	24209257	24209779	-1.89822	0.00142356	down
Chr1	24229103	24229684	-2.19936	7.92008e-05	down
Chr1	24236334	24236869	-2.51797	7.18098e-06	down
Chr1	24241553	24242587	-1.41258	0.0353908	down
Chr1	24252172	24252904	-2.37873	1.75428e-05	down
Chr1	2425503	2426246	-2.74412	4.11751e-06	down
Chr1	24262274	24263136	-1.80421	0.00223552	down
Chr1	2426700	2427288	-2.78179	1.03628e-06	down
Chr1	24286739	24287376	-2.43132	4.87849e-06	down
Chr1	24295265	24295850	-2.4124	2.23594e-05	down
Chr1	24312551	24313955	-2.06344	0.000177146	down
Chr1	24321026	24321593	-2.64074	1.21675e-06	down
Chr1	24322354	24324754	-2.77194	8.66664e-08	down
Chr1	243413	244115	-2.13847	0.000121198	down
Chr1	24355626	24356122	-2.29483	9.20043e-05	down
Chr1	24361112	24361923	-2.6775	9.87687e-07	down
Chr1	24365809	24366484	-1.6343	0.00606831	down
Chr1	24370657	24371166	-1.56186	0.0126335	down
Chr1	24373035	24373795	-2.00961	0.000289667	down
Chr1	2437379	2437907	-2.30837	0.000125574	down
Chr1	24383019	24384003	-1.85435	0.00139132	down
Chr1	24393485	24394050	-3.00884	5.27144e-08	down
Chr1	24398033	24398697	-2.26112	5.02708e-05	down
Chr1	24398974	24399659	-1.45973	0.0142006	down
Chr1	24404012	24404701	-2.03814	0.000447853	down
Chr1	24419878	24420413	-3.08238	3.18838e-08	down
Chr1	2442454	2443030	-2.13668	0.000159153	down
Chr1	24437570	24438430	-2.4406	2.37153e-05	down
Chr1	24440470	24441114	-2.49195	2.33818e-06	down
Chr1	24459799	24460352	-2.1127	0.000204874	down
Chr1	2446003	2446718	-2.60467	2.76542e-06	down
Chr1	24460842	24461755	-3.13542	9.55895e-09	down
Chr1	24466886	24467589	-1.65429	0.00402505	down
Chr1	24469593	24470169	-2.89134	8.36048e-08	down
Chr1	24473805	24474556	-2.69781	1.1698e-06	down
Chr1	24503541	24504093	-3.46136	9.6203e-10	down
Chr1	24523800	24524355	-2.48252	2.29076e-06	down
Chr1	24530274	24530786	-1.62134	0.00838257	down
Chr1	24550500	24551071	-3.23899	4.83477e-09	down
Chr1	24556746	24557440	-2.16323	0.000182508	down
Chr1	24574876	24575446	-2.60495	2.51685e-06	down
Chr1	2458019	2458721	-2.00055	0.000326626	down
Chr1	24586292	24586883	-1.72893	0.00823725	down
Chr1	24594014	24594590	-2.81167	4.95141e-07	down
Chr1	24599933	24601374	-1.55355	0.00981634	down
Chr1	24601926	24602699	-2.89601	4.68149e-08	down
Chr1	24609066	24610368	-1.79893	0.00611158	down
Chr1	24617179	24617860	-2.75188	1.19493e-06	down
Chr1	24625323	24625947	-2.6738	4.99147e-07	down
Chr1	24632905	24633603	-2.97657	3.04507e-08	down
Chr1	24637805	24638557	-1.61424	0.0148554	down
Chr1	24638916	24639530	-2.55108	3.10859e-06	down
Chr1	24640163	24640912	-2.31949	1.74056e-05	down
Chr1	24650199	24650745	-2.73284	6.8657e-07	down
Chr1	24652891	24654152	-3.0414	7.96176e-09	down
Chr1	24657205	24657826	-2.21806	7.08797e-05	down
Chr1	24695926	24696715	-2.33632	1.40038e-05	down
Chr1	24697959	24698546	-1.69222	0.00643467	down
Chr1	2471929	2472551	-3.53237	9.17026e-11	down
Chr1	24731969	24732533	-2.08069	0.000400281	down
Chr1	24734137	24734695	-2.65203	1.49231e-06	down
Chr1	2474547	2475135	-2.72732	4.81848e-07	down
Chr1	2475325	2476001	-1.36387	0.0426778	down
Chr1	24762067	24762670	-2.80668	1.32263e-06	down
Chr1	2477039	2477687	-2.2705	2.03536e-05	down
Chr1	24770692	24771489	-2.68756	3.89358e-07	down
Chr1	24774345	24774883	-2.90375	1.54803e-07	down
Chr1	24777008	24779231	-2.75642	3.28223e-07	down
Chr1	24824271	24825071	-1.49811	0.0286001	down
Chr1	2484530	2486572	-1.78744	0.00150733	down
Chr1	2487463	2488056	-1.8715	0.00158065	down
Chr1	24894940	24895720	-2.11641	0.000296512	down
Chr1	24915582	24916161	-2.96722	7.15408e-08	down
Chr1	2492506	2493282	-2.79371	1.51014e-07	down
Chr1	24927280	24929033	-1.81452	0.00131453	down
Chr1	24946419	24946929	-2.39066	1.22513e-05	down
Chr1	24948493	24949271	-1.97122	0.000609169	down
Chr1	24949941	24950852	-2.37612	7.94297e-06	down
Chr1	24951167	24951782	-2.46931	3.84539e-06	down
Chr1	24952728	24953257	-2.62255	2.23543e-06	down
Chr1	24954793	24955563	-2.52637	3.20441e-06	down
Chr1	24957403	24958053	-2.77119	3.28492e-07	down
Chr1	24963517	24964224	-2.62526	8.66536e-07	down
Chr1	24965453	24966063	-3.01079	1.04095e-07	down
Chr1	24967025	24967644	-2.69894	3.06524e-07	down
Chr1	24969762	24970419	-2.30541	1.23483e-05	down
Chr1	24973992	24974890	-2.12685	7.90404e-05	down
Chr1	24978145	24978675	-1.93827	0.000716699	down
Chr1	24991481	24992160	-2.15268	7.01071e-05	down
Chr1	24992341	24992943	-3.09241	9.06938e-09	down
Chr1	2500714	2501531	-1.96285	0.000554962	down
Chr1	25007165	25007925	-2.25418	2.74922e-05	down
Chr1	25012406	25012976	-2.54408	5.32574e-06	down
Chr1	25016716	25017392	-3.15194	8.3974e-08	down
Chr1	2501827	2502428	-3.20728	3.17001e-09	down
Chr1	25018352	25018903	-2.27486	2.58031e-05	down
Chr1	25029255	25030346	-1.79964	0.00450661	down
Chr1	25053661	25054783	-2.74034	1.15203e-06	down
Chr1	25064479	25065363	-3.30757	1.22947e-09	down
Chr1	25066835	25067360	-2.18684	8.50337e-05	down
Chr1	25101425	25102040	-2.11527	0.000214889	down
Chr1	25116966	25117568	-2.47389	4.31147e-06	down
Chr1	25118610	25119356	-2.34478	2.5404e-05	down
Chr1	25132351	25133130	-1.85914	0.00284224	down
Chr1	25137485	25138039	-1.82061	0.00167115	down
Chr1	25146115	25147490	-2.56206	7.30253e-05	down
Chr1	25154642	25155557	-2.70537	3.08462e-07	down
Chr1	25159381	25161199	-2.09433	0.000105399	down
Chr1	2516053	2516626	-1.89488	0.00087199	down
Chr1	25168428	25169603	-1.55354	0.015972	down
Chr1	25171306	25171871	-2.2329	4.94641e-05	down
Chr1	25184771	25185343	-2.23951	9.34936e-05	down
Chr1	25190033	25190611	-2.24917	3.42526e-05	down
Chr1	25202530	25203138	-2.37237	1.75908e-05	down
Chr1	25213084	25213693	-3.21224	6.62669e-09	down
Chr1	25236976	25237553	-2.79771	2.05105e-06	down
Chr1	25243394	25244059	-2.49449	2.79966e-06	down
Chr1	25244480	25245088	-2.51391	2.98208e-06	down
Chr1	25253063	25253674	-2.62514	9.86623e-07	down
Chr1	25262087	25262624	-1.77858	0.00266201	down
Chr1	25264575	25265925	-2.92511	2.23114e-08	down
Chr1	25269554	25270090	-2.75009	5.86504e-07	down
Chr1	25276098	25276800	-2.01946	0.000215907	down
Chr1	25297543	25298106	-3.12504	1.00836e-07	down
Chr1	25307451	25308282	-2.05257	0.000124618	down
Chr1	25311447	25312170	-1.71827	0.0030393	down
Chr1	25329512	25331355	-2.2904	2.74174e-05	down
Chr1	25364526	25365669	-2.84576	7.89354e-08	down
Chr1	25378286	25379029	-1.82848	0.00138429	down
Chr1	25394460	25395319	-1.96699	0.000824891	down
Chr1	25401507	25402082	-2.41548	1.32174e-05	down
Chr1	25409680	25410723	-2.63211	1.31104e-06	down
Chr1	25412949	25414007	-2.29344	1.85086e-05	down
Chr1	25417501	25418166	-2.66429	3.67238e-07	down
Chr1	25426230	25427122	-2.45284	4.05748e-06	down
Chr1	25430070	25430927	-1.69498	0.00288777	down
Chr1	25432465	25433096	-2.96976	2.70085e-08	down
Chr1	25433974	25434692	-2.36165	2.21583e-05	down
Chr1	25437098	25437667	-1.85095	0.00182808	down
Chr1	25447482	25448037	-2.16764	0.000160086	down
Chr1	25456690	25457985	-2.28091	1.79352e-05	down
Chr1	25483422	25484221	-2.65311	1.00868e-06	down
Chr1	25484845	25486590	-2.05276	0.000248468	down
Chr1	25508355	25508855	-2.47052	3.65527e-05	down
Chr1	25513638	25514814	-1.78351	0.00166624	down
Chr1	25524401	25525575	-2.21343	3.47471e-05	down
Chr1	25526429	25527679	-2.81606	6.84825e-08	down
Chr1	25529427	25529975	-1.73322	0.00747937	down
Chr1	25533572	25534209	-3.19462	3.369e-09	down
Chr1	25543715	25544402	-2.66847	3.62445e-07	down
Chr1	25551489	25552022	-3.10759	2.23114e-08	down
Chr1	25561594	25562171	-1.61523	0.00684226	down
Chr1	25563017	25563777	-2.88409	1.68462e-07	down
Chr1	25566988	25567532	-2.40775	1.0249e-05	down
Chr1	25597219	25597748	-2.3172	6.31179e-05	down
Chr1	25599192	25599871	-1.66241	0.00529784	down
Chr1	2559924	2560440	-2.37824	3.24777e-05	down
Chr1	25610709	25611486	-2.29275	2.20473e-05	down
Chr1	25614509	25615427	-2.17721	4.24311e-05	down
Chr1	25619107	25619721	-2.03002	0.00047438	down
Chr1	25622092	25622685	-2.45792	8.15385e-06	down
Chr1	25631865	25632505	-1.74691	0.00301468	down
Chr1	25636844	25637421	-1.53319	0.00969129	down
Chr1	25646432	25647024	-2.70854	5.53781e-07	down
Chr1	25647698	25649029	-1.4768	0.0375943	down
Chr1	25652124	25652770	-1.89727	0.000683257	down
Chr1	25657763	25659166	-2.92642	2.70085e-08	down
Chr1	25668692	25669659	-2.14556	0.000300809	down
Chr1	2567284	2568104	-1.62919	0.00656604	down
Chr1	25677819	25678377	-2.63975	1.14237e-06	down
Chr1	25683818	25685077	-2.29079	1.48106e-05	down
Chr1	25685465	25686345	-1.754	0.00322188	down
Chr1	25694793	25695958	-1.79047	0.00275354	down
Chr1	25701404	25702381	-2.44841	2.35576e-05	down
Chr1	25706161	25706704	-2.43928	7.95692e-06	down
Chr1	25709737	25710524	-1.42637	0.0316404	down
Chr1	25711227	25711763	-2.24824	9.58387e-05	down
Chr1	25714384	25714972	-1.99945	0.000212932	down
Chr1	25724874	25725486	-2.00565	0.000676859	down
Chr1	2572632	2573165	-2.66157	2.07666e-06	down
Chr1	25726681	25727484	-1.7936	0.00189645	down
Chr1	25732341	25732906	-2.39838	1.80723e-05	down
Chr1	25734251	25735052	-2.10334	0.000327361	down
Chr1	25737391	25738105	-1.86255	0.00288601	down
Chr1	25751440	25751940	-1.94537	0.000797162	down
Chr1	25757658	25758411	-1.71136	0.00402505	down
Chr1	25764821	25765338	-1.4637	0.0205355	down
Chr1	25781982	25783144	-2.52358	2.98227e-06	down
Chr1	25785604	25786304	-2.54278	4.89003e-06	down
Chr1	25792469	25793061	-3.62999	8.54845e-11	down
Chr1	25796215	25796857	-3.18045	5.47341e-09	down
Chr1	25797159	25798936	-1.96262	0.00115317	down
Chr1	25801793	25802386	-1.97257	0.000351541	down
Chr1	25803085	25803887	-2.13098	6.11476e-05	down
Chr1	25809238	25810197	-2.54099	2.27004e-06	down
Chr1	25810521	25811253	-2.95837	4.0505e-08	down
Chr1	25834862	25835530	-1.8034	0.00207204	down
Chr1	25837968	25838854	-2.18103	7.59218e-05	down
Chr1	2584403	2584961	-2.91022	1.06802e-07	down
Chr1	25847588	25848636	-2.34836	1.75571e-05	down
Chr1	25849169	25849716	-3.06324	1.16589e-08	down
Chr1	2585904	2587141	-2.56027	1.10927e-06	down
Chr1	25860867	25861853	-2.36091	1.66859e-05	down
Chr1	25862323	25863000	-2.66705	9.82038e-07	down
Chr1	25869768	25870424	-3.08482	1.32717e-08	down
Chr1	25874544	25875226	-2.2659	3.5856e-05	down
Chr1	25888610	25889331	-2.67275	4.74664e-07	down
Chr1	25894548	25895242	-1.7005	0.00456621	down
Chr1	25915057	25915638	-1.77259	0.00246122	down
Chr1	25932993	25934134	-1.98673	0.000273963	down
Chr1	25940275	25940768	-2.63764	1.6037e-06	down
Chr1	25957577	25958335	-1.36247	0.036022	down
Chr1	25961987	25962672	-2.338	2.72904e-05	down
Chr1	25970453	25971632	-2.41468	8.17319e-06	down
Chr1	25991243	25992162	-2.04861	0.000317933	down
Chr1	26000706	26001265	-2.29269	5.88535e-05	down
Chr1	26004647	26005664	-2.89522	4.39175e-08	down
Chr1	26015929	26017123	-2.69302	3.76974e-07	down
Chr1	26017774	26018382	-2.69193	4.28469e-07	down
Chr1	26019310	26020104	-2.6021	1.28579e-06	down
Chr1	26025418	26026120	-2.81893	3.35037e-07	down
Chr1	2603116	2603813	-1.55098	0.0074043	down
Chr1	26032696	26033414	-1.86271	0.00082662	down
Chr1	26038997	26039806	-1.9903	0.000333709	down
Chr1	26039996	26040513	-3.28148	4.79481e-08	down
Chr1	26048136	26049492	-1.44144	0.0319283	down
Chr1	26051012	26052022	-2.01511	0.000210442	down
Chr1	26055869	26056395	-2.18768	0.000130133	down
Chr1	26061577	26062329	-2.22296	0.000101986	down
Chr1	2606235	2606849	-2.73797	4.27272e-07	down
Chr1	26062974	26063685	-2.55362	2.81664e-06	down
Chr1	26063860	26064465	-2.93762	2.82645e-08	down
Chr1	26069898	26070594	-3.23297	1.65796e-09	down
Chr1	26075350	26076690	-2.26044	2.06909e-05	down
Chr1	26079855	26080508	-2.18485	9.20696e-05	down
Chr1	2608024	2608532	-1.81559	0.0016121	down
Chr1	26084613	26085180	-2.58261	2.87295e-06	down
Chr1	26092736	26093273	-2.28675	2.66172e-05	down
Chr1	26097596	26098277	-2.84846	1.03793e-07	down
Chr1	26098445	26099076	-2.47665	1.11143e-05	down
Chr1	26122532	26123096	-2.98058	7.0545e-08	down
Chr1	2612652	2613205	-1.82726	0.00204752	down
Chr1	26128052	26128674	-2.77347	1.63959e-06	down
Chr1	26147009	26147593	-2.23035	5.96681e-05	down
Chr1	26148397	26148931	-2.07129	0.000366555	down
Chr1	26152766	26153440	-2.87291	8.71548e-08	down
Chr1	26171432	26172014	-1.8203	0.00208957	down
Chr1	26173115	26173908	-2.02911	0.000401795	down
Chr1	26182503	26183189	-3.43234	2.88333e-09	down
Chr1	26187077	26187981	-2.04756	0.000437203	down
Chr1	26188737	26189262	-1.95069	0.000602404	down
Chr1	26202212	26202846	-2.94561	2.11228e-08	down
Chr1	2620499	2621430	-3.32362	1.64594e-09	down
Chr1	26210601	26211168	-1.40953	0.0327431	down
Chr1	26212515	26213020	-1.89368	0.000911182	down
Chr1	26216152	26217335	-2.07579	0.000229115	down
Chr1	26221971	26222503	-2.0209	0.000286862	down
Chr1	26239990	26240797	-2.04315	0.000230043	down
Chr1	26255937	26256527	-1.88995	0.000707741	down
Chr1	2625638	2626344	-1.33869	0.032798	down
Chr1	26259074	26259726	-2.6017	7.88828e-06	down
Chr1	26261044	26261589	-3.1597	9.72165e-09	down
Chr1	26276997	26277673	-1.81184	0.00312841	down
Chr1	26295183	26295711	-1.71339	0.00368095	down
Chr1	26299421	26299971	-2.8183	1.67112e-07	down
Chr1	2630877	2631475	-2.05849	0.000368337	down
Chr1	26326051	26327131	-1.98336	0.000550307	down
Chr1	26342546	26343342	-1.84763	0.00205633	down
Chr1	26346323	26347296	-2.47782	7.91961e-06	down
Chr1	26360250	26360922	-2.41669	1.37628e-05	down
Chr1	26361045	26362022	-1.50136	0.0138843	down
Chr1	26382556	26383244	-1.5897	0.00826667	down
Chr1	2639770	2640317	-2.61875	1.27109e-06	down
Chr1	26401654	26402278	-2.04429	0.000327108	down
Chr1	26402889	26403529	-2.24165	3.59835e-05	down
Chr1	26404047	26404779	-2.33054	6.50983e-05	down
Chr1	26414412	26415245	-1.90547	0.00106794	down
Chr1	26423642	26424374	-2.04857	0.000293928	down
Chr1	26426544	26427190	-2.39068	8.64527e-06	down
Chr1	26430570	26431416	-1.98035	0.00101503	down
Chr1	26441805	26443056	-2.10507	0.000190008	down
Chr1	26445177	26445953	-1.6486	0.0153949	down
Chr1	26464044	26464605	-2.44569	2.33438e-05	down
Chr1	26469671	26470844	-2.16003	5.65845e-05	down
Chr1	26471777	26472376	-2.41261	2.4048e-05	down
Chr1	26478108	26478725	-2.91434	9.3486e-08	down
Chr1	26479182	26479780	-2.31335	4.06331e-05	down
Chr1	26481108	26481660	-1.7989	0.00404541	down
Chr1	26502872	26503565	-3.20833	4.67268e-09	down
Chr1	26515274	26515884	-2.47292	1.13966e-05	down
Chr1	26539834	26540478	-2.88659	5.03097e-08	down
Chr1	26545153	26545845	-3.09032	1.10564e-08	down
Chr1	26548163	26548803	-1.946	0.000386214	down
Chr1	26550173	26550799	-1.96404	0.000347103	down
Chr1	26559548	26560215	-2.01754	0.000729539	down
Chr1	2656378	2657256	-2.32891	1.77796e-05	down
Chr1	26565348	26565908	-2.44211	8.21588e-06	down
Chr1	26570260	26570890	-1.80447	0.00115147	down
Chr1	26581195	26581790	-2.35632	1.08891e-05	down
Chr1	26583354	26583982	-2.90578	4.48364e-08	down
Chr1	26586821	26587431	-1.65931	0.00920468	down
Chr1	26590444	26591087	-2.68836	9.20109e-07	down
Chr1	26597229	26598129	-1.85939	0.00108262	down
Chr1	26626539	26627299	-2.12716	0.000363284	down
Chr1	26629258	26629997	-1.56268	0.0144258	down
Chr1	26631230	26632314	-1.90659	0.000842622	down
Chr1	26640511	26641090	-2.79088	2.01987e-07	down
Chr1	26644638	26645238	-2.42203	9.13232e-06	down
Chr1	26651857	26652601	-1.87534	0.00147795	down
Chr1	26675141	26676039	-2.9512	5.14929e-08	down
Chr1	26682605	26683473	-1.71295	0.00576153	down
Chr1	26690631	26691291	-3.34038	1.81207e-09	down
Chr1	26695911	26696610	-2.05192	0.000193338	down
Chr1	26706612	26707613	-2.63218	5.75911e-07	down
Chr1	26715482	26715988	-2.42888	2.48251e-05	down
Chr1	26727939	26728489	-2.13679	0.00036181	down
Chr1	26731708	26732306	-2.44203	9.38741e-06	down
Chr1	26743008	26743808	-2.02822	0.000227006	down
Chr1	2675680	2676298	-1.72555	0.00300323	down
Chr1	26759429	26759969	-2.14535	0.000138199	down
Chr1	26767293	26768128	-2.41723	5.50011e-06	down
Chr1	26782317	26783400	-1.98038	0.000452568	down
Chr1	26789515	26790057	-2.41753	1.27132e-05	down
Chr1	26795876	26796413	-1.95429	0.000475682	down
Chr1	26799520	26800165	-2.51075	4.846e-06	down
Chr1	26803394	26803973	-2.85645	6.6046e-07	down
Chr1	26804846	26805377	-2.28759	4.217e-05	down
Chr1	26805701	26806896	-2.28725	1.62497e-05	down
Chr1	26808637	26809512	-2.69059	2.58992e-07	down
Chr1	26809997	26810692	-3.13173	4.17823e-09	down
Chr1	2681137	2681630	-2.0814	0.000704743	down
Chr1	26814942	26815613	-2.73098	1.32571e-06	down
Chr1	2682106	2682782	-3.14718	2.37218e-08	down
Chr1	26821697	26822438	-2.41678	1.25175e-05	down
Chr1	26824360	26824877	-2.19366	8.65228e-05	down
Chr1	26826209	26826861	-2.07915	0.000402199	down
Chr1	26829768	26830302	-2.2805	3.90554e-05	down
Chr1	26830782	26831592	-2.83174	1.15203e-06	down
Chr1	26832440	26833280	-2.33365	1.84895e-05	down
Chr1	26834069	26835016	-2.03508	0.000160469	down
Chr1	26838727	26839663	-2.33697	2.34996e-05	down
Chr1	26863180	26863807	-2.50862	2.66766e-05	down
Chr1	2688046	2688884	-2.61241	2.08233e-06	down
Chr1	26886557	26887370	-2.84418	6.25797e-08	down
Chr1	26901352	26901882	-3.13232	5.0568e-08	down
Chr1	26902634	26903136	-2.12741	0.000148424	down
Chr1	2690996	2691588	-2.40562	9.05692e-06	down
Chr1	26917878	26918568	-2.68921	2.5477e-07	down
Chr1	26929313	26929986	-2.65677	8.95625e-07	down
Chr1	26930885	26931453	-2.58021	2.3454e-06	down
Chr1	26931994	26932610	-2.31078	1.10668e-05	down
Chr1	2693494	2694199	-2.03142	0.000347362	down
Chr1	26935559	26936496	-2.62799	1.6295e-06	down
Chr1	26945373	26945896	-3.05468	1.95731e-07	down
Chr1	26947683	26948333	-2.8491	1.22601e-07	down
Chr1	26948497	26949004	-3.14973	4.64562e-09	down
Chr1	26951093	26951684	-2.15609	6.10669e-05	down
Chr1	26963935	26964494	-2.63111	2.28579e-06	down
Chr1	26975352	26975864	-1.81558	0.00897705	down
Chr1	26979111	26979624	-2.10935	0.000194836	down
Chr1	26980460	26981025	-3.21173	4.95324e-09	down
Chr1	26983804	26984709	-1.94876	0.00182209	down
Chr1	2698748	2699380	-2.14291	0.000200847	down
Chr1	26989954	26990649	-2.63295	6.45695e-07	down
Chr1	26992233	26992785	-1.69764	0.00372402	down
Chr1	26999391	27000053	-3.01204	7.95995e-08	down
Chr1	27016763	27017283	-2.31134	3.77532e-05	down
Chr1	27019963	27020699	-1.58514	0.00792867	down
Chr1	27021266	27021768	-2.14226	9.21153e-05	down
Chr1	27024872	27026017	-2.10981	8.85013e-05	down
Chr1	27032335	27032973	-2.93997	6.72808e-08	down
Chr1	2703306	2703967	-2.57874	8.24826e-07	down
Chr1	27033934	27035360	-1.64785	0.00532534	down
Chr1	27047791	27048304	-1.94353	0.000673149	down
Chr1	27053888	27054551	-2.4222	1.53728e-05	down
Chr1	27058216	27058772	-2.26707	0.000196558	down
Chr1	27065087	27065695	-2.80623	1.13761e-07	down
Chr1	27074578	27075302	-1.44239	0.0296704	down
Chr1	27075911	27076535	-1.75103	0.00354357	down
Chr1	27082509	27083102	-1.73276	0.0028348	down
Chr1	27085564	27086219	-1.69416	0.00929443	down
Chr1	27087809	27088844	-2.37339	6.93903e-06	down
Chr1	27093032	27093637	-2.48223	2.27634e-06	down
Chr1	27099398	27099946	-2.46033	6.2677e-06	down
Chr1	2709992	2710971	-2.5773	9.67493e-07	down
Chr1	27113514	27114507	-2.53315	1.26409e-06	down
Chr1	27115750	27116341	-3.04889	1.05372e-08	down
Chr1	27127157	27128783	-2.71446	3.603e-07	down
Chr1	27132445	27132951	-2.24255	0.000371378	down
Chr1	27134434	27134964	-2.70962	1.00866e-06	down
Chr1	27145044	27145677	-2.2615	3.7862e-05	down
Chr1	27148219	27149190	-1.44755	0.0233512	down
Chr1	2716042	2716790	-3.12502	6.08041e-09	down
Chr1	27179556	27180417	-2.35668	1.7445e-05	down
Chr1	27184512	27185723	-3.29279	1.78566e-09	down
Chr1	27194096	27194625	-2.86528	4.04177e-07	down
Chr1	27196569	27197135	-2.63753	1.65466e-06	down
Chr1	2720002	2720721	-3.24571	3.90834e-09	down
Chr1	27217065	27218147	-2.04331	0.000217606	down
Chr1	27220197	27221155	-2.06364	0.000164797	down
Chr1	27233562	27234213	-2.12312	0.000118231	down
Chr1	27239247	27240079	-2.88444	1.04095e-07	down
Chr1	27244774	27245645	-2.3946	8.15085e-06	down
Chr1	27249840	27250403	-3.39621	6.63739e-10	down
Chr1	27252274	27253243	-1.71887	0.00546854	down
Chr1	27259729	27260514	-1.45614	0.027494	down
Chr1	27265191	27265934	-2.2303	6.91575e-05	down
Chr1	27269544	27270202	-3.24358	1.78523e-09	down
Chr1	27272816	27273918	-1.54174	0.0209881	down
Chr1	27285038	27285577	-2.05553	0.000196618	down
Chr1	27287914	27288471	-2.81689	1.90296e-07	down
Chr1	27290323	27290843	-1.88863	0.00102176	down
Chr1	27293913	27294828	-2.04147	0.000135871	down
Chr1	27303229	27303811	-2.35995	1.72352e-05	down
Chr1	27308439	27309071	-2.86303	1.04812e-07	down
Chr1	27316110	27316672	-2.00042	0.000377069	down
Chr1	27329355	27329871	-1.52758	0.0123875	down
Chr1	2733746	2734355	-2.71664	5.52532e-07	down
Chr1	27341118	27341794	-3.186	1.46613e-08	down
Chr1	27358407	27359012	-1.73187	0.00440926	down
Chr1	27376915	27377457	-2.71971	1.31842e-06	down
Chr1	27383427	27384084	-2.54576	2.88851e-06	down
Chr1	27392701	27393205	-2.20298	0.000113715	down
Chr1	27394858	27395967	-2.93021	2.95036e-08	down
Chr1	2740838	2741376	-2.09033	0.000131861	down
Chr1	27425633	27426356	-1.60228	0.00977506	down
Chr1	27430595	27431168	-1.98922	0.000628181	down
Chr1	27452765	27453373	-2.36416	1.2811e-05	down
Chr1	27464775	27465333	-2.56519	5.48383e-06	down
Chr1	27472964	27473549	-2.44923	4.96176e-06	down
Chr1	2748065	2748853	-1.7821	0.00158269	down
Chr1	27492008	27492924	-1.95748	0.000810472	down
Chr1	27498889	27499437	-2.06053	0.000306967	down
Chr1	27506482	27507051	-3.09428	8.03354e-09	down
Chr1	27511732	27512279	-2.49436	5.3499e-06	down
Chr1	27514233	27514800	-3.39373	2.70175e-09	down
Chr1	27522002	27522518	-2.63827	1.63072e-06	down
Chr1	27523297	27523967	-2.52725	1.79262e-06	down
Chr1	27532372	27532936	-2.58317	1.88961e-06	down
Chr1	27545305	27545864	-2.42231	1.62432e-05	down
Chr1	27566983	27567549	-3.07522	1.54154e-08	down
Chr1	27581551	27582189	-2.12864	7.40536e-05	down
Chr1	27584441	27585234	-2.66127	9.3119e-07	down
Chr1	27589150	27589429	-2.2006	8.95404e-05	down
Chr1	2759170	2759674	-2.99663	1.37248e-07	down
Chr1	27594662	27595328	-2.26996	4.45006e-05	down
Chr1	27597807	27598967	-1.86521	0.000834086	down
Chr1	27628813	27629523	-2.29675	1.99962e-05	down
Chr1	27639912	27641006	-1.36929	0.029465	down
Chr1	27642580	27643150	-2.88617	1.11209e-07	down
Chr1	27646119	27646738	-1.50344	0.0177031	down
Chr1	27651405	27652085	-2.27625	4.90044e-05	down
Chr1	27659541	27660428	-1.82406	0.000782823	down
Chr1	27677574	27678169	-2.11802	0.000165012	down
Chr1	27689298	27689923	-1.97374	0.000302214	down
Chr1	27713236	27713884	-2.10998	9.5072e-05	down
Chr1	27719051	27719557	-3.43814	2.70175e-09	down
Chr1	27721120	27721762	-2.86495	1.27276e-07	down
Chr1	27723654	27724409	-1.99765	0.000758109	down
Chr1	27740674	27741298	-2.56472	2.37647e-06	down
Chr1	27752486	27753070	-1.9733	0.000647556	down
Chr1	27759838	27760566	-1.8051	0.00189731	down
Chr1	27764900	27765507	-2.85491	8.81197e-08	down
Chr1	27767388	27767924	-1.95355	0.00104122	down
Chr1	27768429	27768986	-2.04869	0.000356005	down
Chr1	27769759	27770840	-1.88301	0.000967944	down
Chr1	27774173	27774902	-1.58167	0.00744219	down
Chr1	27776369	27776996	-2.19139	8.60991e-05	down
Chr1	27784998	27785810	-1.62795	0.0110506	down
Chr1	27787907	27788813	-1.67679	0.00690643	down
Chr1	27789155	27789662	-1.58492	0.011528	down
Chr1	2779069	2780038	-2.45951	3.60553e-06	down
Chr1	27799341	27799947	-2.78155	8.23089e-07	down
Chr1	27821	28324	-2.79453	3.52221e-07	down
Chr1	27851736	27852640	-2.26029	3.82514e-05	down
Chr1	27864485	27865026	-2.52227	5.13518e-06	down
Chr1	27865201	27865923	-1.89598	0.00258674	down
Chr1	27867530	27868511	-2.22192	4.25606e-05	down
Chr1	27872204	27873330	-2.30654	1.94863e-05	down
Chr1	27895926	27896789	-2.47302	1.15245e-05	down
Chr1	27913508	27914460	-1.72485	0.00224223	down
Chr1	27916020	27916747	-2.44136	3.95439e-06	down
Chr1	27936654	27937240	-2.09338	0.000230987	down
Chr1	27939076	27939754	-2.07851	0.000187358	down
Chr1	27940646	27941229	-2.28273	1.72986e-05	down
Chr1	27987065	27987573	-2.59069	8.36167e-06	down
Chr1	27989414	27990044	-1.95511	0.000563365	down
Chr1	27991967	27992697	-2.01809	0.000341055	down
Chr1	27993046	27994536	-1.84705	0.00148905	down
Chr1	27998363	27998953	-2.66726	6.19864e-07	down
Chr1	28004681	28005297	-2.29453	2.46831e-05	down
Chr1	28006803	28007588	-2.59627	1.15222e-06	down
Chr1	28013718	28014329	-3.29902	8.9634e-10	down
Chr1	28020628	28021510	-2.10161	0.000153655	down
Chr1	28028231	28028826	-2.66876	1.32971e-06	down
Chr1	2805224	2806086	-2.06206	0.000202044	down
Chr1	28070271	28070860	-1.84449	0.00216028	down
Chr1	28098718	28099355	-2.03467	0.000320733	down
Chr1	28104698	28105201	-2.96965	3.97964e-07	down
Chr1	28112048	28112789	-2.14819	0.000251689	down
Chr1	28113880	28114444	-2.24538	0.000559753	down
Chr1	28127185	28127985	-1.90069	0.000873704	down
Chr1	28133865	28135256	-1.8972	0.00157779	down
Chr1	2813826	2814639	-2.27767	4.42734e-05	down
Chr1	28143872	28144473	-3.22622	1.36827e-08	down
Chr1	28155457	28156210	-2.80185	1.15357e-07	down
Chr1	28158699	28159433	-1.71935	0.00196897	down
Chr1	28163459	28164490	-1.48338	0.0192531	down
Chr1	28170843	28171522	-3.23949	1.14556e-09	down
Chr1	28177698	28178223	-2.45401	1.35799e-05	down
Chr1	28186380	28186925	-1.84541	0.00187973	down
Chr1	28189253	28189890	-2.43527	1.74118e-05	down
Chr1	28200991	28201555	-2.87257	8.78894e-08	down
Chr1	28205905	28206689	-2.53341	1.29361e-06	down
Chr1	28207864	28208613	-1.38254	0.0263508	down
Chr1	28209209	28209733	-2.27479	5.69911e-05	down
Chr1	28213787	28214346	-2.53714	2.2849e-05	down
Chr1	28222744	28223753	-2.86656	5.51571e-08	down
Chr1	28233835	28234755	-1.79658	0.00165687	down
Chr1	28236765	28237693	-1.80166	0.00153332	down
Chr1	28239179	28239836	-1.35567	0.0475548	down
Chr1	28241055	28241665	-1.90406	0.000745747	down
Chr1	28241933	28243041	-2.63512	6.18116e-07	down
Chr1	28247569	28249397	-2.40049	9.3186e-06	down
Chr1	2824799	2825312	-2.1001	0.000126486	down
Chr1	28263378	28264997	-1.53544	0.0225187	down
Chr1	28267848	28269038	-1.9321	0.000406861	down
Chr1	28275187	28276035	-2.2512	0.000121006	down
Chr1	28279395	28279998	-2.68592	8.37353e-07	down
Chr1	28283177	28283711	-1.77389	0.00280632	down
Chr1	28285662	28286238	-2.45819	3.77264e-06	down
Chr1	28297106	28297807	-3.05103	8.82027e-09	down
Chr1	28301092	28302674	-2.24155	2.1268e-05	down
Chr1	28303586	28304151	-2.45561	1.03119e-05	down
Chr1	28313332	28313994	-1.79081	0.00243378	down
Chr1	28318567	28319171	-1.76425	0.00208831	down
Chr1	28321907	28322874	-1.70072	0.00499221	down
Chr1	28327722	28328599	-1.81561	0.00366147	down
Chr1	28330188	28330962	-2.20399	2.80598e-05	down
Chr1	28335746	28336324	-3.0027	4.9422e-07	down
Chr1	28348525	28349111	-2.73763	3.88851e-07	down
Chr1	28365967	28366631	-2.51333	2.82729e-06	down
Chr1	28372514	28373270	-2.29073	5.8659e-05	down
Chr1	28377017	28377684	-1.2783	0.0499118	down
Chr1	28390420	28391074	-2.91662	1.81351e-07	down
Chr1	28403207	28404272	-3.4592	1.3891e-10	down
Chr1	28406375	28407322	-1.49808	0.0256253	down
Chr1	28422656	28423320	-2.83696	8.09117e-08	down
Chr1	28436176	28436775	-2.24431	5.41544e-05	down
Chr1	28437758	28439467	-1.9995	0.000257919	down
Chr1	28453242	28453819	-1.33145	0.0335874	down
Chr1	28463661	28464300	-3.09415	1.02603e-08	down
Chr1	28466227	28466787	-2.33343	1.61591e-05	down
Chr1	28467650	28468220	-2.96808	8.12985e-08	down
Chr1	28485020	28485961	-1.72338	0.00334953	down
Chr1	28486491	28487233	-2.47079	3.41559e-06	down
Chr1	28495283	28495818	-1.61452	0.00774074	down
Chr1	28515252	28515919	-2.34702	1.15666e-05	down
Chr1	28519052	28519792	-2.30631	3.0588e-05	down
Chr1	28528914	28529560	-2.22001	6.13944e-05	down
Chr1	28537758	28538390	-1.746	0.00155646	down
Chr1	28548866	28549536	-2.71766	2.68844e-07	down
Chr1	28568251	28569085	-2.49436	4.23492e-06	down
Chr1	28595470	28596239	-1.98595	0.0006704	down
Chr1	2860080	2860721	-3.37233	2.27999e-09	down
Chr1	28602955	28604091	-2.58094	7.96861e-07	down
Chr1	28606536	28607198	-2.63402	2.23195e-06	down
Chr1	28608406	28609156	-2.46821	8.03784e-06	down
Chr1	28616028	28616703	-2.34728	2.83649e-05	down
Chr1	28654275	28654994	-1.92078	0.00118201	down
Chr1	28668592	28669351	-1.65146	0.00446534	down
Chr1	28671988	28672495	-2.70666	9.17754e-07	down
Chr1	28673584	28674208	-2.07578	0.00013723	down
Chr1	28676402	28677355	-2.13563	8.05533e-05	down
Chr1	28679426	28679984	-2.33234	1.74106e-05	down
Chr1	28695664	28696487	-1.52014	0.00771927	down
Chr1	28696778	28697362	-2.90581	6.89895e-08	down
Chr1	28726360	28727606	-1.636	0.00766706	down
Chr1	28728018	28728737	-2.74883	1.60197e-07	down
Chr1	2873181	2873727	-2.82193	4.25743e-07	down
Chr1	28746685	28747543	-1.6956	0.00331359	down
Chr1	28750912	28751529	-1.83585	0.00112989	down
Chr1	28756691	28757854	-3.1298	1.07873e-08	down
Chr1	28758319	28759022	-2.59879	4.2956e-06	down
Chr1	28766921	28767705	-2.54908	2.09516e-06	down
Chr1	28769650	28770379	-2.61227	1.66552e-06	down
Chr1	28770873	28771587	-1.36513	0.0381594	down
Chr1	2877546	2878307	-2.69867	2.09327e-07	down
Chr1	28790002	28790502	-1.47825	0.030245	down
Chr1	2879564	2880510	-1.63959	0.0115046	down
Chr1	28797742	28799066	-2.6444	1.10493e-06	down
Chr1	28805179	28805914	-2.12754	0.000104844	down
Chr1	28810907	28811445	-1.94015	0.000666538	down
Chr1	28829182	28830020	-2.30143	1.64637e-05	down
Chr1	28834403	28835008	-2.10214	0.000432657	down
Chr1	28837203	28838657	-1.52758	0.0198954	down
Chr1	28857139	28858569	-2.4146	1.66062e-05	down
Chr1	28858972	28859963	-1.6678	0.0034142	down
Chr1	28864833	28867154	-2.47751	1.72848e-06	down
Chr1	28867304	28868137	-2.04112	0.000162074	down
Chr1	28873034	28873785	-2.31762	2.20503e-05	down
Chr1	28873939	28874546	-2.33741	4.23364e-05	down
Chr1	28889496	28890462	-2.62503	1.10357e-06	down
Chr1	28892908	28893421	-2.73461	9.48564e-07	down
Chr1	2890213	2890806	-3.21755	2.861e-09	down
Chr1	28904677	28905218	-2.83594	2.49955e-07	down
Chr1	28915718	28916283	-2.25872	8.35855e-05	down
Chr1	28926575	28927316	-2.29599	2.39278e-05	down
Chr1	28930457	28930953	-2.23286	4.69018e-05	down
Chr1	28968070	28969249	-1.90224	0.00126143	down
Chr1	28978223	28978825	-1.91606	0.00133183	down
Chr1	28992829	28993339	-3.01251	1.23274e-06	down
Chr1	28993621	28994640	-1.75789	0.00244105	down
Chr1	2899652	2900196	-2.08001	0.000355902	down
Chr1	28998206	28999215	-1.87245	0.000800701	down
Chr1	29004704	29005373	-2.61207	1.44139e-06	down
Chr1	29019105	29019683	-2.848	5.27426e-08	down
Chr1	29026094	29027165	-2.18975	5.6206e-05	down
Chr1	29028052	29029396	-2.13145	9.39638e-05	down
Chr1	2904298	2904898	-2.61661	7.91653e-07	down
Chr1	29048687	29049339	-2.21115	0.000137287	down
Chr1	29063701	29064297	-2.73018	1.29177e-06	down
Chr1	29069321	29070047	-2.16058	0.000163816	down
Chr1	29072049	29073406	-2.63413	5.41564e-07	down
Chr1	29087731	29088482	-2.72222	2.2811e-07	down
Chr1	29122519	29123093	-2.31617	1.97976e-05	down
Chr1	29124260	29124952	-2.66745	1.56485e-06	down
Chr1	29135765	29136352	-2.29366	4.01511e-05	down
Chr1	29144738	29145802	-1.65496	0.00785342	down
Chr1	29146020	29146700	-3.11879	4.74834e-09	down
Chr1	29151738	29152491	-1.97452	0.000318851	down
Chr1	29178574	29179542	-2.89539	4.58416e-08	down
Chr1	29179855	29180607	-2.57461	3.71732e-06	down
Chr1	29186224	29187272	-2.25023	2.76121e-05	down
Chr1	29187451	29188042	-2.50805	3.13894e-06	down
Chr1	29195624	29196304	-2.33437	1.3227e-05	down
Chr1	29203184	29203783	-1.89658	0.0018708	down
Chr1	292109	292800	-2.86721	6.03916e-08	down
Chr1	29214022	29214829	-1.70792	0.00734605	down
Chr1	29220159	29221673	-1.83628	0.00254006	down
Chr1	29223729	29224255	-2.11495	0.000629424	down
Chr1	29238890	29239681	-1.53353	0.0166007	down
Chr1	29247505	29248077	-3.16888	3.18344e-09	down
Chr1	29253290	29254686	-2.15172	0.000106532	down
Chr1	29262426	29263151	-2.12716	0.000361145	down
Chr1	29269130	29269850	-3.22438	2.35023e-09	down
Chr1	29272099	29273324	-1.46126	0.0177319	down
Chr1	29290124	29290810	-1.94542	0.000780729	down
Chr1	29291645	29292676	-2.36253	2.16924e-05	down
Chr1	29306745	29307330	-1.90686	0.00114266	down
Chr1	29316783	29317403	-2.30255	2.69814e-05	down
Chr1	29320383	29320973	-3.35567	1.70617e-09	down
Chr1	29321657	29322238	-2.42463	7.25754e-06	down
Chr1	29332465	29332979	-2.46485	5.92092e-06	down
Chr1	29345557	29346379	-2.23105	8.79387e-05	down
Chr1	29349775	29350411	-2.67608	3.93371e-07	down
Chr1	29352370	29352956	-2.30119	3.1998e-05	down
Chr1	29364824	29365446	-1.99539	0.000451768	down
Chr1	29388015	29388882	-3.06903	4.68123e-08	down
Chr1	29406432	29406999	-2.74539	3.64519e-07	down
Chr1	29407821	29408441	-3.1497	3.00563e-08	down
Chr1	29416698	29417376	-2.8267	1.22601e-07	down
Chr1	2941713	2942293	-2.66063	4.80609e-07	down
Chr1	29419501	29420033	-1.4827	0.0162112	down
Chr1	29420385	29420942	-1.79349	0.0024886	down
Chr1	29421082	29421631	-2.46886	8.58889e-06	down
Chr1	29430190	29430708	-2.24515	6.41065e-05	down
Chr1	29444340	29444879	-2.84475	2.07333e-07	down
Chr1	29446837	29447406	-1.93197	0.000407232	down
Chr1	29448818	29449823	-1.74679	0.00384743	down
Chr1	29450591	29451327	-1.67857	0.00418157	down
Chr1	29451696	29452318	-2.43607	2.30971e-05	down
Chr1	29461616	29462162	-2.78864	1.62561e-06	down
Chr1	29463059	29463619	-2.43892	7.98229e-06	down
Chr1	2947469	2948071	-2.68734	1.70687e-06	down
Chr1	29492211	29492860	-2.25108	0.000136749	down
Chr1	2949642	2950504	-2.45142	1.68975e-05	down
Chr1	295061	295655	-3.32754	3.95324e-09	down
Chr1	29509755	29510827	-1.65566	0.0146701	down
Chr1	29557294	29558350	-2.22549	4.09997e-05	down
Chr1	29560414	29560941	-2.63965	2.15127e-06	down
Chr1	2956870	2957477	-3.34711	2.33238e-09	down
Chr1	29599429	29600034	-2.96154	5.9272e-08	down
Chr1	29600785	29601459	-2.05891	0.000437061	down
Chr1	29617427	29618057	-3.11343	6.34667e-09	down
Chr1	29624418	29625150	-2.14041	0.0001055	down
Chr1	29629810	29630457	-2.1711	0.000127054	down
Chr1	29656476	29657100	-2.74906	6.75558e-07	down
Chr1	29660072	29660750	-1.97702	0.000497458	down
Chr1	2966279	2966943	-2.07503	0.000149273	down
Chr1	29680110	29680750	-2.98265	8.2626e-08	down
Chr1	2970544	2971358	-2.03659	0.000196991	down
Chr1	29733410	29734401	-1.64694	0.0040823	down
Chr1	29739588	29740255	-2.18915	4.56105e-05	down
Chr1	29743444	29744075	-1.53347	0.0115134	down
Chr1	29747046	29747711	-2.55695	1.28767e-06	down
Chr1	29759065	29761067	-1.82086	0.000728662	down
Chr1	29777172	29777943	-2.48743	8.17319e-06	down
Chr1	2977967	2979479	-2.58668	6.91278e-07	down
Chr1	29788730	29789243	-2.60125	2.04696e-06	down
Chr1	29794255	29794849	-2.7958	1.43233e-07	down
Chr1	29798810	29799405	-2.23816	9.20421e-05	down
Chr1	29807650	29809630	-1.98995	0.000199681	down
Chr1	29812262	29812767	-2.2966	3.82072e-05	down
Chr1	29819148	29820321	-2.62874	8.55986e-07	down
Chr1	29841689	29842372	-2.27509	9.54048e-05	down
Chr1	29843257	29844137	-3.01072	1.34521e-08	down
Chr1	2985188	2985751	-2.19666	0.000104679	down
Chr1	29855072	29856152	-2.81182	1.22444e-07	down
Chr1	29860422	29861077	-2.92362	1.62371e-07	down
Chr1	298650	299265	-3.13134	1.34521e-08	down
Chr1	29893814	29894455	-2.00331	0.000211435	down
Chr1	29895658	29896891	-2.57608	2.20706e-06	down
Chr1	29900528	29901248	-2.83511	1.22601e-07	down
Chr1	29935949	29936476	-2.98709	3.45436e-07	down
[truncated: 9,567 more rows]
