# Supplementary material for: N4-acetyldeoxycytosine DNA modification marks euchromatin regions in Arabidopsis thaliana
Source: Genome Biol. 2022 Jan 3;23:5. doi: 10.1186/s13059-021-02578-7 (PMC8722123; doi:10.1186/s13059-021-02578-7)
Supplement: Supplementary file 9 — Additional file 9: Table S8. DARs identified in rdd mutant compared to Col-0 wild-type. [file 13059_2021_2578_MOESM9_ESM.xlsx]

## Sheet: Table S8
DARs identified in rdd mutant compared to Col-0 wild-type
Chr	start	end	rdd_fold	rdd_fdr	status
Chr1	1000200	1000764	-2.19462	3.38214e-05	down
Chr1	10013537	10014281	-2.17906	5.69324e-05	down
Chr1	10016789	10017820	-2.77984	1.40106e-08	down
Chr1	10029094	10029746	-1.68573	0.00222905	down
Chr1	10035056	10035666	-3.24393	1.68028e-11	down
Chr1	10064160	10064693	-2.81708	3.29905e-08	down
Chr1	10078140	10078805	-2.75612	3.81545e-09	down
Chr1	10102975	10104113	-3.24181	7.12095e-12	down
Chr1	101063	101700	-2.10068	8.69369e-05	down
Chr1	10117470	10117976	-1.904	0.000293414	down
Chr1	10135456	10135959	-3.05669	2.23741e-10	down
Chr1	1014127	1014671	-2.73865	1.84443e-08	down
Chr1	1018146	1019058	-1.71681	0.00119907	down
Chr1	10182665	10183230	-2.7299	1.04855e-07	down
Chr1	10183970	10184607	-1.95235	0.000110453	down
Chr1	10192344	10193039	-2.98496	1.80994e-09	down
Chr1	10194633	10195355	-1.78307	0.000659869	down
Chr1	10204057	10204583	-2.84178	6.5941e-08	down
Chr1	10205924	10206828	-2.53327	2.28957e-06	down
Chr1	10215794	10216722	-1.76146	0.00515999	down
Chr1	10219311	10219881	-3.3393	2.44847e-11	down
Chr1	10225382	10226051	-2.25701	3.72849e-05	down
Chr1	10236119	10236866	-1.91184	0.000809452	down
Chr1	1024410	1024924	-3.21875	7.7437e-11	down
Chr1	10247349	10247892	-2.16507	5.76398e-05	down
Chr1	10248705	10249806	-2.28664	3.23407e-06	down
Chr1	10264799	10265512	-2.69878	1.1957e-07	down
Chr1	10265792	10266490	-2.46136	9.52381e-07	down
Chr1	10275134	10275675	-2.0713	3.66774e-05	down
Chr1	10294026	10294638	-1.57366	0.00996619	down
Chr1	10310354	10310851	-3.48829	1.02566e-10	down
Chr1	10326473	10327071	-1.60765	0.00325063	down
Chr1	10332218	10332782	-1.63233	0.00306218	down
Chr1	10343713	10344293	-2.25304	9.30289e-06	down
Chr1	10356036	10356608	-2.98322	7.78849e-10	down
Chr1	1040885	1041506	-3.154	1.19434e-10	down
Chr1	10414126	10414668	-1.71502	0.00258155	down
Chr1	10428555	10429133	-2.96621	8.25045e-10	down
Chr1	10463284	10463838	-3.02848	4.68097e-09	down
Chr1	10468088	10468935	-2.17138	3.51603e-05	down
Chr1	10491450	10492123	-1.78973	0.0010668	down
Chr1	10493606	10494156	-3.06861	1.15244e-09	down
Chr1	10505878	10506495	-2.64612	1.04644e-07	down
Chr1	10513128	10514538	-2.67979	4.60635e-08	down
Chr1	10537362	10538614	-2.783	1.79782e-08	down
Chr1	10539693	10540187	-1.58693	0.00524438	down
Chr1	10540526	10541035	-1.94857	0.000160405	down
Chr1	10551307	10551910	-2.46793	4.79863e-07	down
Chr1	10552748	10553474	-1.80489	0.00199176	down
Chr1	10559773	10560395	-1.63514	0.00355631	down
Chr1	10571232	10571976	-2.49552	1.47665e-06	down
Chr1	10581326	10581955	-3.19517	5.60577e-11	down
Chr1	10587513	10588202	-2.24471	5.74968e-06	down
Chr1	10596361	10596892	-1.5216	0.0110587	down
Chr1	10601596	10602587	-2.4741	8.17945e-07	down
Chr1	10602779	10603306	-1.62219	0.008458	down
Chr1	10605187	10605703	-1.87196	0.000801087	down
Chr1	10618786	10619413	-2.31903	3.45944e-06	down
Chr1	10628517	10629103	-2.88	1.20193e-08	down
Chr1	10630101	10631103	-2.39216	2.32582e-06	down
Chr1	1063387	1064078	-1.66692	0.00647979	down
Chr1	10640549	10641093	-1.87145	0.00170103	down
Chr1	10645418	10646088	-2.09797	3.40109e-05	down
Chr1	10654760	10655309	-1.89293	0.000725207	down
Chr1	10663282	10664022	-1.86499	0.000269831	down
Chr1	10681817	10682536	-2.94165	1.95502e-09	down
Chr1	10686828	10687580	-3.40355	7.57567e-13	down
Chr1	10690176	10690736	-1.8406	0.000605465	down
Chr1	10715516	10716018	-1.93803	0.000223772	down
Chr1	10727691	10728321	-2.06	5.0678e-05	down
Chr1	10758813	10759397	-1.62131	0.00647273	down
Chr1	10761450	10762280	-2.15786	4.34915e-05	down
Chr1	10770312	10770927	-2.65257	3.61928e-08	down
Chr1	10771430	10772538	-2.26604	3.29101e-06	down
Chr1	10787088	10787630	-2.92788	4.88852e-09	down
Chr1	10814755	10815340	-3.46909	3.32024e-13	down
Chr1	10815707	10816407	-3.76904	1.43981e-14	down
Chr1	10827222	10827718	-2.17679	8.67209e-05	down
Chr1	10828318	10828927	-2.47367	4.76592e-07	down
Chr1	10838162	10838719	-1.84428	0.000599003	down
Chr1	10844575	10845139	-1.65022	0.00137152	down
Chr1	10870359	10871031	-2.34496	1.46301e-06	down
Chr1	10879887	10880614	-1.46471	0.0165937	down
Chr1	10892518	10893196	-2.73192	1.29558e-08	down
Chr1	10895215	10895772	-2.58869	1.67311e-07	down
Chr1	10898109	10898760	-2.29477	8.81438e-06	down
Chr1	10900789	10901515	-3.14839	9.82142e-11	down
Chr1	10904812	10905529	-3.04672	2.71496e-08	down
Chr1	10918173	10918771	-1.84301	0.000505316	down
Chr1	10919850	10920486	-2.69996	7.97289e-08	down
Chr1	10935706	10936314	-3.15833	6.01196e-11	down
Chr1	10948844	10949437	-2.28469	4.27563e-06	down
Chr1	10968592	10969161	-3.55514	3.28871e-12	down
Chr1	10974596	10976042	-1.88426	0.000723594	down
Chr1	10987231	10988195	-1.71209	0.000908194	down
Chr1	10994397	10994935	-2.51183	6.41098e-07	down
Chr1	11002989	11003521	-3.90198	3.55008e-15	down
Chr1	11013272	11014334	-3.38637	7.97958e-13	down
Chr1	11023474	11024099	-2.97823	4.77236e-09	down
Chr1	11035988	11036792	-2.39697	7.62764e-07	down
Chr1	11043140	11044044	-2.90973	1.36107e-08	down
Chr1	1104373	1104897	-2.16171	3.6528e-05	down
Chr1	11052383	11052919	-2.68926	2.38449e-08	down
Chr1	11058741	11059235	-2.56739	6.46182e-07	down
Chr1	11069766	11070351	-3.96795	6.29109e-16	down
Chr1	11071944	11072636	-1.64809	0.00648808	down
Chr1	11107116	11107823	-2.34374	1.43445e-05	down
Chr1	11156535	11157470	-1.42871	0.0318074	down
Chr1	11164035	11165032	-2.62964	1.36185e-07	down
Chr1	11176677	11177430	-2.17986	0.000114388	down
Chr1	11188149	11189029	-3.4844	4.15578e-12	down
Chr1	11193471	11194228	-2.19782	0.000102609	down
Chr1	11197688	11198288	-2.22271	4.62333e-06	down
Chr1	11198487	11199420	-3.50861	3.87148e-13	down
Chr1	11199692	11200322	-2.45063	1.21699e-06	down
Chr1	11208471	11209017	-2.45569	8.66494e-07	down
Chr1	11216793	11217309	-2.32388	3.15575e-06	down
Chr1	11239060	11239766	-2.81365	4.15783e-08	down
Chr1	11243099	11243659	-3.19499	4.02887e-09	down
Chr1	11249484	11250196	-1.84198	0.00133858	down
Chr1	11254660	11255797	-2.48597	3.67187e-05	down
Chr1	11258167	11258681	-1.53422	0.0129576	down
Chr1	11260655	11261495	-2.52342	3.3129e-06	down
Chr1	11265826	11266463	-2.11507	3.22346e-05	down
Chr1	11279570	11280225	-3.00175	3.67896e-10	down
Chr1	1129030	1129603	-3.42923	1.42837e-12	down
Chr1	11316043	11316732	-2.54022	6.89403e-07	down
Chr1	1131901	1132395	-1.65758	0.00335192	down
Chr1	11329674	11331017	-1.53977	0.0189959	down
Chr1	11349760	11350314	-4.0737	4.12089e-16	down
Chr1	11359542	11360083	-2.78693	1.65977e-07	down
Chr1	11370787	11371374	-2.1854	0.000137032	down
Chr1	11372980	11373937	-1.28287	0.027933	down
Chr1	11394715	11395342	-3.33569	1.03875e-11	down
Chr1	11405680	11406229	-2.56884	3.66585e-07	down
Chr1	11424172	11424906	-2.19107	1.20839e-05	down
Chr1	11429714	11430800	-2.05233	5.82685e-05	down
Chr1	11436914	11437474	-4.16084	7.08677e-18	down
Chr1	1144253	1144758	-2.88831	5.15725e-08	down
Chr1	11445264	11445890	-2.02861	9.96605e-05	down
Chr1	11454880	11455421	-3.03521	4.3194e-09	down
Chr1	11458555	11459096	-3.44644	1.93403e-10	down
Chr1	11464950	11465539	-1.95972	0.000231963	down
Chr1	11465875	11466681	-1.44251	0.0237306	down
Chr1	11468457	11469106	-2.06358	3.66182e-05	down
Chr1	11474806	11475384	-2.74896	2.79547e-08	down
Chr1	1150628	1151251	-1.93444	0.000134072	down
Chr1	11514940	11516128	-1.87479	0.000414112	down
Chr1	11531992	11533143	-1.42639	0.0431612	down
Chr1	11535717	11536463	-1.92846	0.000833566	down
Chr1	11538379	11539360	-2.01074	5.69719e-05	down
Chr1	11540625	11541131	-3.65725	4.41844e-13	down
Chr1	1154110	1154753	-2.22109	2.2738e-05	down
Chr1	11543651	11544174	-2.30986	3.6753e-06	down
Chr1	11552739	11553812	-1.92716	0.00136998	down
Chr1	1155321	1155816	-1.95316	0.000308578	down
Chr1	1157314	1157996	-2.1822	8.25481e-06	down
Chr1	11575691	11576236	-2.18988	4.31063e-05	down
Chr1	11612877	11613732	-3.42543	4.04259e-12	down
Chr1	11615288	11615883	-2.70727	3.68008e-08	down
Chr1	11620333	11620885	-3.11772	1.34147e-10	down
Chr1	11637251	11637864	-3.22353	7.13174e-11	down
Chr1	11644560	11645087	-1.64081	0.0171932	down
Chr1	11650104	11650910	-2.53724	1.40225e-05	down
Chr1	11655162	11656048	-2.22609	6.14441e-06	down
Chr1	11659687	11660502	-2.33296	3.99261e-06	down
Chr1	11661853	11662417	-2.18711	2.91161e-05	down
Chr1	11665431	11666047	-3.80803	1.63969e-14	down
Chr1	11673554	11674368	-2.48464	1.00661e-05	down
Chr1	11675492	11676531	-2.62127	6.85069e-08	down
Chr1	1168177	1168930	-2.78183	1.5225e-08	down
Chr1	11681839	11682412	-2.39052	1.45855e-06	down
Chr1	11697299	11697925	-2.84587	1.87985e-09	down
Chr1	11709572	11710224	-3.04973	1.19842e-09	down
Chr1	11711889	11713240	-1.60166	0.0030284	down
Chr1	11750672	11751782	-1.41335	0.0107087	down
Chr1	11760796	11762728	-2.20859	0.000116866	down
Chr1	11774282	11775317	-2.958	4.21182e-10	down
Chr1	11777686	11778528	-1.45316	0.0174347	down
Chr1	11784223	11784856	-2.35655	2.28365e-06	down
Chr1	11795121	11795633	-3.09027	4.05314e-10	down
Chr1	11797605	11798418	-1.78366	0.00289123	down
Chr1	11798996	11799973	-2.48231	3.07664e-07	down
Chr1	11800221	11801212	-2.90956	1.21193e-09	down
Chr1	1182774	1183639	-2.48477	2.43579e-06	down
Chr1	11832901	11833428	-2.20915	1.14271e-05	down
Chr1	1183805	1184411	-2.65811	4.21919e-08	down
Chr1	11844623	11844831	-1.86445	0.00216929	down
Chr1	11845223	11845865	-3.68208	7.39511e-15	down
Chr1	11856307	11856819	-2.07644	0.000137642	down
Chr1	11871891	11872426	-2.17467	1.56696e-05	down
Chr1	11876908	11877708	-1.63074	0.0102411	down
Chr1	11881427	11882642	-2.42799	5.37002e-06	down
Chr1	11885211	11885882	-2.28757	1.90574e-05	down
Chr1	11886379	11886935	-3.71372	1.24742e-14	down
Chr1	11902296	11903295	-3.31445	1.74123e-11	down
Chr1	1190469	1190987	-2.00094	0.000118376	down
Chr1	11912008	11912667	-2.43161	1.03559e-06	down
Chr1	11920441	11920978	-3.70012	2.70135e-14	down
Chr1	11923243	11923952	-2.92123	8.44063e-09	down
Chr1	11955727	11956359	-3.12823	3.93006e-10	down
Chr1	11970356	11971401	-1.93807	0.000141397	down
Chr1	11971941	11972515	-2.11764	1.37247e-05	down
Chr1	11975506	11976201	-3.05187	1.19004e-09	down
Chr1	12002904	12003550	-2.01196	0.000157947	down
Chr1	12019106	12019319	-2.2794	0.0157649	down
Chr1	12020812	12021324	-1.99037	0.000233481	down
Chr1	12036973	12037517	-2.04089	0.000185346	down
Chr1	12046694	12047412	-2.2694	4.50994e-06	down
Chr1	12054065	12054677	-2.74059	1.32841e-08	down
Chr1	12055755	12056399	-2.6025	1.51683e-07	down
Chr1	12058719	12059468	-1.57237	0.00942064	down
Chr1	12074138	12074694	-3.25602	3.06196e-11	down
Chr1	12099677	12100308	-3.29082	3.65256e-11	down
Chr1	12118871	12119438	-2.71202	5.23578e-07	down
Chr1	12123039	12123628	-2.11693	1.14433e-05	down
Chr1	12127984	12128541	-2.90393	8.42029e-08	down
Chr1	12136104	12136603	-1.54248	0.00654094	down
Chr1	12138744	12139237	-1.79545	0.00256215	down
Chr1	12140340	12141383	-2.34923	3.94286e-06	down
Chr1	1214247	1214868	-2.12677	8.33832e-05	down
Chr1	12144412	12144973	-2.10078	3.14479e-05	down
Chr1	12149518	12150224	-1.64154	0.00478601	down
Chr1	12169145	12169869	-2.90644	1.76395e-09	down
Chr1	12177603	12178237	-3.73444	5.29112e-14	down
Chr1	12181210	12181813	-2.04051	0.000148216	down
Chr1	12187394	12187935	-2.2956	4.22374e-06	down
Chr1	12194744	12195376	-2.06615	0.000102329	down
Chr1	12204211	12205001	-1.52456	0.0196085	down
Chr1	12209280	12209853	-3.14293	1.01268e-09	down
Chr1	12213442	12214333	-2.14533	2.61918e-05	down
Chr1	1221830	1222852	-2.01024	5.15269e-05	down
Chr1	12223523	12224064	-3.08219	3.03146e-08	down
Chr1	12237584	12238243	-3.39052	2.58063e-12	down
Chr1	12241628	12242228	-1.80778	0.000417868	down
Chr1	12245644	12246343	-2.87497	3.06347e-08	down
Chr1	12249660	12250489	-2.05278	4.00129e-05	down
Chr1	12261229	12261814	-1.47003	0.00895902	down
Chr1	12273871	12274796	-2.48808	7.04356e-06	down
Chr1	12294907	12295519	-2.48409	2.15322e-06	down
Chr1	1231013	1231768	-2.13681	4.34847e-05	down
Chr1	12350383	12351210	-2.11924	2.43687e-05	down
Chr1	12351682	12352345	-2.13374	7.41281e-05	down
Chr1	1235436	1236174	-3.38717	6.31319e-12	down
Chr1	12360248	12361321	-3.0949	1.03301e-10	down
Chr1	12366732	12367414	-3.3917	2.29174e-12	down
Chr1	12378203	12378806	-3.43444	5.90676e-13	down
Chr1	1240272	1241513	-2.96149	1.1598e-09	down
Chr1	12411007	12411806	-2.86741	4.72881e-08	down
Chr1	12411933	12412795	-2.847	1.20491e-08	down
Chr1	12418635	12419583	-1.95071	0.00226309	down
Chr1	1242713	1243347	-2.69285	2.46287e-08	down
Chr1	12433940	12434657	-2.46764	3.9025e-06	down
Chr1	12441390	12443214	-2.60348	3.6879e-06	down
Chr1	12451830	12452532	-2.19565	1.03303e-05	down
Chr1	12455718	12456356	-3.2938	2.87274e-11	down
Chr1	1246811	1247327	-3.28724	1.63284e-11	down
Chr1	12472577	12473296	-3.282	1.05361e-10	down
Chr1	12485243	12486769	-1.44045	0.0376335	down
Chr1	12493627	12494703	-1.82046	0.00113629	down
Chr1	12520115	12520632	-2.78485	1.20409e-08	down
Chr1	12524973	12525506	-1.45992	0.0123238	down
Chr1	12529144	12529688	-2.66557	8.9438e-08	down
Chr1	12530829	12531450	-4.01618	6.19058e-17	down
Chr1	12550369	12550990	-2.20001	1.33459e-05	down
Chr1	12565680	12566533	-1.89345	0.00107176	down
Chr1	12582046	12582717	-3.30033	3.71786e-12	down
Chr1	12589050	12590294	-2.77403	8.03964e-09	down
Chr1	12592948	12593618	-1.6091	0.00380587	down
Chr1	12601251	12601746	-1.51035	0.0128604	down
Chr1	12604304	12605195	-3.15996	7.62834e-11	down
Chr1	12658160	12658938	-2.19433	0.000223704	down
Chr1	12685047	12685670	-3.27927	3.42944e-11	down
Chr1	12728636	12729156	-3.40849	8.12709e-12	down
Chr1	12747252	12747926	-1.83321	0.00263663	down
Chr1	12763807	12764450	-2.57096	1.2523e-07	down
Chr1	1279286	1279849	-3.22783	5.77401e-10	down
Chr1	1281980	1282501	-2.70991	4.96557e-08	down
Chr1	12841616	12842156	-1.56677	0.00996006	down
Chr1	12851681	12852318	-1.5181	0.00719033	down
Chr1	12859876	12860863	-2.32727	3.80313e-06	down
Chr1	12867030	12867540	-1.57765	0.0081314	down
Chr1	12887164	12887707	-2.3939	4.34302e-06	down
Chr1	12896735	12897717	-3.42533	1.44334e-12	down
Chr1	12917060	12917777	-2.71804	2.17159e-08	down
Chr1	12936982	12937730	-3.16901	7.91559e-10	down
Chr1	1294867	1295494	-3.31482	2.46357e-11	down
Chr1	12956430	12957021	-2.6604	3.42729e-08	down
Chr1	12957207	12957817	-2.97328	3.95645e-09	down
Chr1	12969020	12970034	-1.48607	0.026385	down
Chr1	12970605	12971646	-1.52657	0.0149513	down
Chr1	12974458	12975491	-1.78163	0.0052975	down
Chr1	12977653	12978627	-2.93678	6.296e-10	down
Chr1	12996945	12997678	-2.33223	5.47115e-06	down
Chr1	12999306	12999839	-2.13727	4.87238e-05	down
Chr1	13000123	13001110	-2.08557	6.91224e-05	down
Chr1	130038	130672	-2.3307	7.91528e-06	down
Chr1	1300481	1301391	-1.67863	0.0116118	down
Chr1	13006804	13007313	-1.76545	0.00166869	down
Chr1	13026293	13027380	-2.49512	1.98457e-07	down
Chr1	13030585	13031167	-3.29622	1.14546e-11	down
Chr1	13054149	13054721	-2.51202	1.49493e-06	down
Chr1	13071071	13072210	-2.61767	1.19664e-06	down
Chr1	1307412	1307984	-2.00719	4.92081e-05	down
Chr1	13098529	13099201	-1.92403	0.000892938	down
Chr1	13116191	13116760	-2.23775	1.41886e-05	down
Chr1	13145697	13146253	-2.5805	4.08139e-07	down
Chr1	13167693	13168296	-3.16064	1.27942e-10	down
Chr1	13192572	13193453	-1.7803	0.00786197	down
Chr1	132049	132580	-3.45382	6.97611e-11	down
Chr1	13208733	13209297	-3.86926	1.66647e-15	down
Chr1	13229447	13230106	-2.80869	2.71762e-09	down
Chr1	13238627	13239307	-3.0755	2.98295e-10	down
Chr1	13258392	13259122	-2.39297	7.1493e-06	down
Chr1	13279394	13279927	-1.78404	0.00142996	down
Chr1	13282721	13283326	-1.78184	0.00135826	down
Chr1	13297208	13297977	-1.49803	0.0179817	down
Chr1	13314899	13315460	-1.98878	0.000364815	down
Chr1	13327362	13328092	-2.89914	1.13777e-08	down
Chr1	13341097	13341758	-3.18961	1.41572e-11	down
Chr1	13359529	13360044	-2.68171	3.97881e-07	down
Chr1	1336479	1337102	-3.12732	1.61127e-10	down
Chr1	1337408	1338084	-2.43417	5.09513e-07	down
Chr1	13395800	13396408	-2.47662	1.14093e-06	down
Chr1	13402883	13404121	-2.30024	6.95434e-05	down
Chr1	13412643	13413268	-2.85054	3.73192e-09	down
Chr1	1341501	1342194	-2.50746	4.09645e-07	down
Chr1	13419162	13419852	-1.66581	0.00186493	down
Chr1	13420585	13421428	-1.90843	0.000718172	down
Chr1	13421584	13422118	-1.59514	0.00414846	down
Chr1	13426457	13427214	-2.28421	5.72279e-06	down
Chr1	13427340	13427840	-2.01603	7.59613e-05	down
Chr1	13428306	13429690	-3.06571	5.35715e-10	down
Chr1	13431052	13431599	-2.21765	1.02626e-05	down
Chr1	1343170	1343704	-2.40018	3.69687e-06	down
Chr1	13434812	13435469	-2.03438	0.000218278	down
Chr1	13455051	13455786	-2.70584	8.89921e-07	down
Chr1	1346028	1346537	-2.40112	1.89493e-06	down
Chr1	13470011	13470721	-3.2486	1.36325e-11	down
Chr1	13472871	13473525	-2.50888	4.07328e-07	down
Chr1	13490075	13490588	-2.2811	5.19998e-06	down
Chr1	13492355	13493046	-3.0727	4.88777e-09	down
Chr1	13498659	13499571	-2.18519	9.04974e-05	down
Chr1	13501382	13502141	-2.0193	7.48203e-05	down
Chr1	13505548	13506487	-2.98548	4.47641e-10	down
Chr1	13529024	13529656	-3.48624	3.44566e-13	down
Chr1	13575992	13576620	-1.76273	0.00138554	down
Chr1	13605701	13606546	-2.66524	2.63846e-07	down
Chr1	13607909	13608922	-1.93935	0.0008868	down
Chr1	13613748	13614490	-1.99844	0.000211453	down
Chr1	13638522	13639343	-2.13113	0.00011897	down
Chr1	13640435	13641043	-2.12706	4.96693e-05	down
Chr1	13643314	13644082	-1.87524	0.000314728	down
Chr1	13653551	13654109	-3.74092	2.36111e-07	down
Chr1	13670059	13670690	-2.78397	6.48155e-09	down
Chr1	13680492	13681093	-2.22409	3.35273e-05	down
Chr1	1369787	1370338	-2.15573	2.16035e-05	down
Chr1	13700843	13701416	-3.30549	8.22285e-12	down
Chr1	13701894	13703695	-2.0961	6.26785e-05	down
Chr1	13706638	13707284	-2.88171	2.1892e-09	down
Chr1	1371960	1372503	-2.41845	2.23389e-06	down
Chr1	13731881	13732529	-2.86354	3.37933e-09	down
Chr1	13746225	13746719	-1.45169	0.0121886	down
Chr1	13748547	13749162	-1.90582	0.000962151	down
Chr1	1378604	1379422	-1.5641	0.00491621	down
Chr1	1381297	1382436	-2.26772	4.53739e-06	down
Chr1	13843522	13844116	-3.58187	2.55201e-13	down
Chr1	13844818	13845422	-3.26757	1.60855e-11	down
Chr1	13857709	13858315	-1.86173	0.000444712	down
Chr1	13859807	13860390	-1.47829	0.0104305	down
Chr1	13862276	13862832	-2.81236	4.42959e-08	down
Chr1	13865927	13866538	-1.94408	0.000474127	down
Chr1	13867395	13868349	-2.02843	0.000128834	down
Chr1	13892596	13893307	-2.14066	0.000234745	down
Chr1	13899228	13899961	-3.12969	5.51121e-11	down
Chr1	13900258	13901036	-1.3847	0.0380856	down
Chr1	13920040	13920698	-3.24073	6.48944e-11	down
Chr1	1395164	1396044	-2.97439	3.25839e-10	down
Chr1	13961574	13962122	-3.28875	1.09894e-11	down
Chr1	13976056	13976617	-3.43593	2.47105e-12	down
Chr1	13978960	13979744	1.81263	0.00542953	up
Chr1	1398441	1399073	-3.11746	1.01503e-09	down
Chr1	13994736	13995313	-3.3646	4.88643e-12	down
Chr1	14004151	14004828	-2.39989	9.5019e-07	down
Chr1	14019771	14020944	-2.26305	2.57094e-05	down
Chr1	14029751	14030542	-3.11064	5.98846e-10	down
Chr1	14035651	14036177	-2.52757	2.82281e-07	down
Chr1	14040880	14041409	-2.47327	3.48284e-05	down
Chr1	14043935	14044444	-1.72671	0.00319946	down
Chr1	14058621	14059631	-3.58746	1.9611e-13	down
Chr1	14069379	14070057	-2.18257	1.20706e-05	down
Chr1	14079995	14080883	-2.97135	5.71651e-10	down
Chr1	14081510	14082140	-2.5414	2.21922e-07	down
Chr1	14102305	14102806	-2.86763	2.08918e-08	down
Chr1	14111451	14112112	-2.05374	6.03763e-05	down
Chr1	14122453	14123086	-3.18868	5.75891e-10	down
Chr1	14139372	14140192	1.63363	0.018116	up
Chr1	14147518	14148073	-2.47831	9.63481e-07	down
Chr1	14170635	14171312	-1.89904	0.00095661	down
Chr1	14171599	14172395	-1.28999	0.0331588	down
Chr1	14184699	14185219	-2.70375	1.05965e-07	down
Chr1	14242673	14243183	-3.1448	2.52762e-09	down
Chr1	14275377	14275887	-2.17752	0.000126926	down
Chr1	14276589	14277095	-2.21667	0.000184909	down
Chr1	1429240	1429900	-2.8863	9.70092e-09	down
Chr1	1435762	1436328	-3.07974	8.03048e-09	down
Chr1	1446279	1447482	-3.21115	4.56657e-11	down
Chr1	14499330	14500045	-3.1702	3.21202e-11	down
Chr1	1453590	1454395	-2.05104	7.74727e-05	down
Chr1	1469897	1470745	-2.65019	3.08798e-08	down
Chr1	147039	147714	-2.27216	4.79157e-06	down
Chr1	148236	148911	-2.41484	1.60857e-06	down
Chr1	1482537	1483128	-2.77535	6.83723e-08	down
Chr1	1502497	1503019	-3.34139	4.28337e-12	down
Chr1	15058671	15059377	-1.64017	0.0114524	down
Chr1	15140553	15141064	-2.38477	3.01589e-05	down
Chr1	15154842	15155363	-3.07871	2.25099e-08	down
Chr1	15200105	15201351	-2.30354	6.45577e-05	down
Chr1	1523633	1524223	-3.46595	9.09855e-11	down
Chr1	15420990	15422073	-2.20619	0.000326529	down
Chr1	15424454	15424992	-2.67818	1.45299e-06	down
Chr1	15429446	15430527	-2.02438	0.00147093	down
Chr1	15431199	15431842	-2.32707	3.37578e-05	down
Chr1	15434736	15435371	-1.70117	0.00575282	down
Chr1	154484	155162	-2.39922	3.18156e-06	down
Chr1	1547285	1547915	-3.2639	1.62194e-10	down
Chr1	15499828	15500327	-1.4094	0.0161831	down
Chr1	15525563	15526171	-2.25213	8.55542e-06	down
Chr1	15527602	15528377	-1.4911	0.0211592	down
Chr1	15533784	15534388	-1.9401	0.000108555	down
Chr1	15535076	15535604	-2.58315	3.92796e-07	down
Chr1	1554647	1555363	-2.04457	0.000591106	down
Chr1	155486	156073	-2.36086	2.96448e-06	down
Chr1	15573734	15574296	-2.68967	6.23514e-08	down
Chr1	15596585	15597083	-2.40284	4.61703e-05	down
Chr1	15600959	15601595	-2.58902	1.32179e-07	down
Chr1	15607408	15608035	-2.01877	5.36773e-05	down
Chr1	15621755	15622407	-2.30526	3.19487e-06	down
Chr1	15632930	15633484	-2.47835	1.09204e-06	down
Chr1	1572012	1572607	-1.8112	0.000572633	down
Chr1	15731876	15732397	-2.49508	6.31484e-06	down
Chr1	15734312	15734930	-1.99385	0.000287307	down
Chr1	15766655	15767556	-1.65525	0.00700043	down
Chr1	1576912	1578708	-2.20747	6.54719e-05	down
Chr1	15769538	15770073	-2.55337	2.23874e-06	down
Chr1	15792625	15793242	-3.39388	2.35288e-12	down
Chr1	157975	158502	-3.90556	1.81923e-14	down
Chr1	15815295	15815797	-3.56075	6.05079e-13	down
Chr1	15818502	15819438	-1.80188	0.00105093	down
Chr1	1583140	1583687	-2.3823	2.26274e-06	down
Chr1	15854170	15854936	-2.36495	1.29909e-05	down
Chr1	15878463	15879016	-2.17982	3.77524e-05	down
Chr1	15891919	15892535	-3.61799	1.13253e-13	down
Chr1	15893298	15894200	-3.60855	3.36852e-13	down
Chr1	15925923	15926695	-2.016	5.48066e-05	down
Chr1	15943514	15944044	-3.65966	3.59287e-14	down
Chr1	15951934	15952647	-2.65144	1.49303e-07	down
Chr1	15965219	15965855	-2.56175	1.90114e-07	down
Chr1	15966371	15967029	-2.29774	2.05464e-05	down
Chr1	15977051	15978496	-3.04939	1.30696e-08	down
Chr1	15990132	15990664	-2.60047	4.45431e-07	down
Chr1	15993376	15994031	-1.46859	0.0090741	down
Chr1	16053892	16054690	-1.64224	0.00523659	down
Chr1	16063970	16064564	-2.72427	5.99665e-08	down
Chr1	16066075	16066693	-1.50912	0.0177355	down
Chr1	16107252	16107829	-2.80889	7.26464e-09	down
Chr1	16108995	16109873	-2.24605	7.20889e-06	down
Chr1	1611187	1611892	-1.79681	0.00223645	down
Chr1	16124664	16125183	-1.86952	0.000505022	down
Chr1	16125753	16126326	-2.10954	5.79729e-05	down
Chr1	16136247	16137502	-2.72353	9.86508e-07	down
Chr1	16140458	16141034	-3.01155	4.05148e-09	down
Chr1	16141295	16142137	-1.7115	0.00200786	down
Chr1	16149712	16150265	-2.50353	3.59288e-07	down
Chr1	16154072	16154827	-2.32056	2.57387e-06	down
Chr1	16155079	16155753	-2.38953	1.13145e-05	down
Chr1	16175492	16176670	-2.11706	0.000141918	down
Chr1	1619933	1620518	-3.47529	4.55229e-13	down
Chr1	1621992	1622863	-2.42476	1.04859e-06	down
Chr1	16238115	16238701	-2.66958	2.46287e-08	down
Chr1	16246535	16247075	-2.58906	7.08813e-07	down
Chr1	16251831	16252413	-2.02426	0.000130718	down
Chr1	16277038	16277602	-1.83556	0.00044436	down
Chr1	16278078	16279082	-2.3864	1.06567e-06	down
Chr1	16281458	16282252	-3.13473	7.1313e-10	down
Chr1	16315245	16316239	-1.69083	0.00183895	down
Chr1	16317841	16318463	-2.19953	8.70687e-06	down
Chr1	16318920	16319705	-1.77392	0.000687544	down
Chr1	16320859	16321510	-1.7508	0.00379314	down
Chr1	16337429	16337980	-1.63924	0.00812979	down
Chr1	16348484	16349028	-1.64441	0.00630124	down
Chr1	16352539	16353674	-1.81805	0.00046834	down
Chr1	1636322	1637318	-1.65969	0.00834476	down
Chr1	16365902	16366600	-1.83114	0.00197679	down
Chr1	16371269	16371905	-1.81343	0.00051124	down
Chr1	16372364	16372893	-2.58944	3.67362e-07	down
Chr1	16373491	16374229	-2.16743	6.26401e-05	down
Chr1	16388659	16389678	-1.73399	0.00410476	down
Chr1	16399333	16400037	-3.2208	9.74152e-11	down
Chr1	16405569	16406223	-1.30943	0.0305622	down
Chr1	16416362	16417385	-2.54051	3.48072e-07	down
Chr1	16419788	16420469	-2.20767	8.19673e-05	down
Chr1	16420568	16421198	-2.73907	4.99307e-07	down
Chr1	16422385	16422919	-2.00991	0.000256043	down
Chr1	1643451	1644151	-1.64177	0.00242038	down
Chr1	16466827	16467377	-2.30441	9.14894e-06	down
Chr1	16478578	16479300	-2.67449	8.22082e-08	down
Chr1	16484382	16485282	-2.15972	5.21482e-05	down
Chr1	16487288	16488415	-1.95042	9.14381e-05	down
Chr1	16500537	16501036	-2.22345	1.74422e-05	down
Chr1	16502020	16502568	-2.1867	1.36963e-05	down
Chr1	16502951	16503631	-2.77854	1.96923e-07	down
Chr1	16508237	16508806	-2.06484	5.47589e-05	down
Chr1	1652770	1653345	-2.82339	1.2748e-08	down
Chr1	16548524	16549305	-2.35812	2.58018e-06	down
Chr1	16563165	16563922	-2.47765	2.01996e-06	down
Chr1	16577466	16578125	-2.39398	1.25267e-06	down
Chr1	16581622	16582204	-3.36879	3.87367e-12	down
Chr1	1658817	1659449	-2.45995	1.62408e-06	down
Chr1	16604096	16604611	-2.60917	1.24805e-07	down
Chr1	16616654	16617615	-1.47687	0.0170218	down
Chr1	16623439	16623949	-1.55131	0.00929936	down
Chr1	16649296	16649992	-2.91083	7.04684e-09	down
Chr1	16657218	16657899	-2.38776	4.27474e-06	down
Chr1	16660154	16660738	-1.89889	0.000543357	down
Chr1	16660864	16661432	-1.76563	0.0010035	down
Chr1	16688790	16689490	-2.42377	2.36523e-06	down
Chr1	1669760	1670441	-2.91316	1.17348e-09	down
Chr1	16727162	16727767	-2.94223	1.5675e-08	down
Chr1	16739155	16739840	-3.91206	8.93636e-16	down
Chr1	1676025	1676521	-2.51152	4.33459e-05	down
Chr1	16767033	16767654	-2.36319	2.6025e-06	down
Chr1	16775837	16776432	-2.80588	2.36441e-08	down
Chr1	16776902	16777479	-2.40566	1.04965e-06	down
Chr1	16788796	16789426	-2.80013	1.52865e-08	down
Chr1	16795472	16796124	-2.3437	3.94072e-06	down
Chr1	16800628	16801233	-2.54237	2.76696e-06	down
Chr1	16809804	16810487	-3.06287	3.33812e-09	down
Chr1	16810969	16811636	-2.70312	3.68352e-08	down
Chr1	16829890	16830471	-2.41371	4.03425e-06	down
Chr1	16850688	16851376	-2.71895	7.50062e-08	down
Chr1	16852277	16852923	-3.54241	3.3161e-13	down
Chr1	16854711	16855552	-2.55229	1.22212e-06	down
Chr1	16855938	16856458	-2.21598	1.09986e-05	down
Chr1	16875663	16876443	-1.87668	0.00108871	down
Chr1	16885593	16886186	-2.44893	1.26309e-06	down
Chr1	16888149	16888706	-2.56102	2.24839e-07	down
Chr1	1688989	1689756	-2.23124	4.36304e-06	down
Chr1	16909685	16910413	-1.86765	0.000316575	down
Chr1	16910564	16911157	-2.52687	4.69739e-07	down
Chr1	16911450	16912118	-2.49448	1.96743e-06	down
Chr1	1691722	1692317	-2.24968	6.67746e-06	down
Chr1	16934668	16935356	-2.37552	7.83253e-05	down
Chr1	16970025	16970609	-3.22368	1.24413e-10	down
Chr1	16977539	16978032	-1.79059	0.00145021	down
Chr1	16979435	16979995	-3.60328	1.3484e-13	down
Chr1	16983837	16984408	-2.90862	2.45407e-09	down
Chr1	16985150	16985679	-2.28294	4.64232e-05	down
Chr1	16995557	16996462	-1.68436	0.00806302	down
Chr1	17007475	17008259	-2.68684	1.70334e-06	down
Chr1	17029323	17029933	-2.38362	4.30165e-06	down
Chr1	17034562	17035089	-3.54947	6.49557e-13	down
Chr1	170477	171076	-3.09445	1.62984e-10	down
Chr1	17090015	17090621	-4.31893	6.39172e-19	down
Chr1	17098309	17099066	-2.35387	3.30985e-06	down
Chr1	17132994	17133827	-2.23574	6.85183e-06	down
Chr1	17150258	17150900	-2.69181	4.14009e-08	down
Chr1	1715235	1715834	-2.45036	2.32079e-06	down
Chr1	17167026	17167763	-2.99153	1.22235e-09	down
Chr1	17170874	17171548	-3.18725	2.23287e-10	down
Chr1	17180688	17182522	-1.91363	0.00156995	down
Chr1	17184985	17186199	-2.09173	0.00077436	down
Chr1	17191410	17191955	-2.41813	4.27747e-06	down
Chr1	17218965	17219560	-2.96822	1.22853e-08	down
Chr1	17236820	17238199	-2.4819	1.16976e-06	down
Chr1	17249288	17249896	-2.18587	1.54263e-05	down
Chr1	17251878	17252476	-3.47659	2.18316e-12	down
Chr1	17295799	17296352	-1.30635	0.0414639	down
Chr1	17297946	17298663	-2.41501	9.72482e-07	down
Chr1	17300694	17301394	-2.16519	8.34822e-06	down
Chr1	17319349	17319921	-1.67377	0.00214413	down
Chr1	17342979	17343575	-2.50876	2.10395e-07	down
Chr1	17343954	17344619	-3.3519	1.95662e-10	down
Chr1	17353908	17354902	-3.27263	3.27403e-11	down
Chr1	17361441	17362157	-2.76615	2.10267e-08	down
Chr1	17362886	17363481	-2.26115	5.14264e-06	down
Chr1	17375470	17376034	-2.54929	1.76164e-07	down
Chr1	17382881	17383450	-3.18194	2.41494e-10	down
Chr1	17385619	17386145	-2.61765	3.2218e-07	down
Chr1	17411717	17412267	-2.13348	0.000110413	down
Chr1	17418666	17419442	-1.7932	0.00301635	down
Chr1	17424055	17425164	-1.86508	0.000581318	down
Chr1	17428721	17430809	-1.81492	0.000743967	down
Chr1	17431934	17433181	-2.01389	0.000135875	down
Chr1	17444768	17445371	-2.81718	2.18959e-07	down
Chr1	17487058	17487690	-3.48885	6.85316e-13	down
Chr1	17497197	17497869	-3.19327	4.00661e-10	down
Chr1	17501503	17501780	-1.62926	0.00661073	down
Chr1	17505436	17506015	-2.15599	1.08896e-05	down
Chr1	17515437	17516115	-2.36335	6.77601e-06	down
Chr1	17527327	17527883	-2.53415	7.4639e-07	down
Chr1	17529950	17530508	-2.7402	1.43798e-07	down
Chr1	17530787	17531333	-3.70285	4.36553e-13	down
Chr1	17532935	17534232	-2.96567	3.18537e-09	down
Chr1	1754331	1755144	-1.97171	0.000362235	down
Chr1	17558155	17559402	-2.73137	2.56819e-08	down
Chr1	17569169	17570089	-2.68743	2.74126e-07	down
Chr1	17577898	17578516	-3.2717	5.91057e-11	down
Chr1	17610136	17611343	-2.2227	0.000191185	down
Chr1	17614174	17614755	-2.31277	1.88815e-05	down
Chr1	17616441	17616945	-1.73944	0.00258763	down
Chr1	17622484	17623247	-2.34044	2.75074e-06	down
Chr1	17627705	17628259	-3.05047	3.76816e-08	down
Chr1	17629920	17630507	-3.27971	2.87952e-11	down
Chr1	17644851	17645390	-1.79241	0.000767927	down
Chr1	17649775	17651782	-2.33243	2.24283e-06	down
Chr1	17661723	17662272	-3.02978	1.00694e-09	down
Chr1	17662872	17663463	-3.45837	1.14741e-12	down
Chr1	17664026	17664552	-2.20199	0.000101795	down
Chr1	1768898	1769489	-2.67538	8.65536e-08	down
Chr1	17691975	17692508	-1.76101	0.00230541	down
Chr1	17712442	17713006	-3.20729	2.2428e-10	down
Chr1	17714436	17714996	-3.31895	2.02368e-10	down
Chr1	17719186	17720267	-1.92897	0.000157304	down
Chr1	17732134	17732652	-2.86744	1.03767e-08	down
Chr1	17757032	17757554	-1.84633	0.000597519	down
Chr1	17757957	17758569	-2.82127	1.13047e-08	down
Chr1	17766679	17767387	-1.94529	0.000271144	down
Chr1	17779550	17780083	-2.67706	1.79402e-07	down
Chr1	17784460	17785445	-1.99245	0.000178365	down
Chr1	17812488	17813000	-2.47086	1.20127e-06	down
Chr1	17825342	17826026	-2.72145	8.89833e-08	down
Chr1	17835130	17835785	-2.8389	1.10695e-07	down
Chr1	17855168	17855804	-2.47599	3.59359e-07	down
Chr1	17861881	17862519	-1.93889	0.00114761	down
Chr1	17866746	17867375	-2.76129	2.37859e-07	down
Chr1	17874254	17874812	-2.20822	8.15855e-06	down
Chr1	17878586	17879130	-3.00063	1.64446e-08	down
Chr1	17882638	17883329	-4.70546	8.62927e-20	down
Chr1	17891753	17892345	-1.32267	0.0480641	down
Chr1	17897902	17898834	-1.77918	0.00158371	down
Chr1	1789815	1790780	-2.36519	1.80726e-06	down
Chr1	17904629	17905618	-1.7943	0.000438944	down
Chr1	17911450	17912006	-2.197	9.51634e-06	down
Chr1	17920172	17920929	-3.19434	3.56727e-10	down
Chr1	17945347	17946187	-2.91808	7.19614e-10	down
Chr1	17960470	17960980	-2.60049	2.92737e-07	down
Chr1	17972435	17973316	-2.54845	6.15586e-06	down
Chr1	1802814	1803383	-2.42549	4.0633e-06	down
Chr1	18036559	18037206	-2.46765	7.53853e-06	down
Chr1	18040093	18040908	-2.83121	5.02937e-09	down
Chr1	18041840	18042544	-1.50559	0.00698433	down
Chr1	18045244	18045878	-2.06498	4.62633e-05	down
Chr1	18054328	18055065	-1.36975	0.0363511	down
Chr1	18067531	18068086	-2.66205	5.00834e-08	down
Chr1	18070891	18071589	-2.30679	2.86328e-05	down
Chr1	18074006	18074915	-1.96964	0.00135318	down
Chr1	18081128	18081879	-2.91726	1.58578e-08	down
Chr1	18085014	18085638	-2.8344	6.32709e-09	down
Chr1	18097987	18098750	-3.37529	1.19248e-11	down
Chr1	18104300	18104875	-1.80868	0.000683569	down
Chr1	18117000	18117584	-2.65935	5.89328e-08	down
Chr1	18121246	18122100	-1.47421	0.0223915	down
Chr1	18132282	18132945	-2.93996	7.65105e-10	down
Chr1	18150432	18151071	-3.23755	3.04958e-10	down
Chr1	18173391	18174326	-1.89074	0.00073421	down
Chr1	18174736	18176099	-2.05242	0.000196424	down
Chr1	181755	182874	-1.63539	0.00514344	down
Chr1	18179322	18180043	-1.54445	0.0105434	down
Chr1	1818334	1819137	-2.83002	1.49666e-07	down
Chr1	1820765	1821845	-3.05705	1.59741e-09	down
Chr1	18209123	18209656	-2.11705	3.96491e-05	down
Chr1	18229010	18230333	-1.49763	0.012821	down
Chr1	18232683	18233289	-2.87473	5.57331e-09	down
Chr1	18276723	18277753	-1.32475	0.0181821	down
Chr1	18284705	18285259	-3.52285	1.22642e-12	down
Chr1	18290848	18291530	-2.9572	1.54494e-09	down
Chr1	1829408	1830425	-2.90508	1.11306e-09	down
Chr1	18306588	18307373	-2.57308	1.40732e-06	down
Chr1	18313103	18313807	-3.21554	3.65256e-11	down
Chr1	18315938	18316597	-3.21073	5.75143e-11	down
Chr1	18326838	18327430	-1.8728	0.000221645	down
Chr1	18330341	18331100	-2.31712	5.3239e-05	down
Chr1	18332860	18333463	-3.31736	7.93985e-12	down
Chr1	18342386	18343245	-2.41734	8.57213e-07	down
Chr1	18359906	18360678	-1.37245	0.0404519	down
Chr1	18365624	18366336	-2.72242	3.46039e-08	down
Chr1	1837133	1837812	-2.5455	1.14806e-07	down
Chr1	18374813	18375461	-3.0714	4.82394e-10	down
Chr1	18375708	18376293	-3.01137	8.25927e-10	down
Chr1	18377305	18379881	-1.74065	0.00358044	down
Chr1	18393314	18394015	-2.34599	1.55486e-05	down
Chr1	18400091	18400631	-2.42925	1.62408e-06	down
Chr1	18405155	18405697	-2.04644	6.38543e-05	down
Chr1	18424330	18424862	-2.36686	2.76861e-06	down
Chr1	18425816	18426448	-3.71405	8.4742e-15	down
Chr1	18451934	18452482	-2.86288	3.96351e-08	down
Chr1	18454247	18454769	-2.73452	4.77815e-08	down
Chr1	18455936	18456786	-2.54892	5.13474e-07	down
Chr1	18462246	18463421	-1.71419	0.00672148	down
Chr1	18470018	18471107	-1.28794	0.0421335	down
Chr1	18474875	18475832	-2.47003	1.37583e-06	down
Chr1	18481671	18482272	-4.05166	1.47012e-15	down
Chr1	18483348	18484139	-3.41659	2.62971e-12	down
Chr1	18494300	18494860	-2.04612	0.000118192	down
Chr1	18519301	18519920	-2.232	3.01362e-05	down
Chr1	18521338	18521845	-2.0671	6.96507e-05	down
Chr1	18541984	18542511	-2.35861	2.06391e-06	down
Chr1	18556359	18556852	-2.77584	2.92431e-08	down
Chr1	18606580	18607101	-2.47082	2.33388e-06	down
Chr1	18616453	18616999	-2.53753	1.28961e-07	down
Chr1	18621932	18623036	-3.21085	7.20524e-11	down
Chr1	18624972	18625550	-3.37623	1.72455e-11	down
Chr1	18628782	18629407	-3.61989	4.9087e-13	down
Chr1	18649788	18650297	-2.4587	9.52381e-07	down
Chr1	18656497	18657254	-2.39149	1.18171e-06	down
Chr1	18658883	18659444	-3.07927	1.19171e-09	down
Chr1	18662193	18662794	-3.6	1.93402e-13	down
Chr1	1867067	1867726	-2.57436	1.13443e-07	down
Chr1	18685655	18686168	-2.72751	3.04335e-07	down
Chr1	18690322	18690922	-2.74613	1.38859e-07	down
Chr1	18696749	18697429	-2.83137	5.51794e-09	down
Chr1	18700720	18701283	-2.20029	4.12031e-05	down
Chr1	18748075	18748919	-2.79287	1.01697e-08	down
Chr1	18757951	18759046	-2.74073	8.46388e-09	down
Chr1	18772899	18773542	-2.64946	8.62416e-07	down
Chr1	18778299	18778822	-3.62588	1.91496e-12	down
Chr1	18780588	18781281	-3.52485	6.85796e-13	down
Chr1	18781853	18783293	-2.39063	5.03545e-06	down
Chr1	18809283	18810946	-1.90981	0.000195865	down
Chr1	18812400	18812638	-1.60398	0.0112589	down
Chr1	18813607	18814113	-2.85753	5.2873e-09	down
Chr1	18819454	18820426	-1.77	0.00145342	down
Chr1	18821416	18822183	-2.57227	6.12657e-07	down
Chr1	18824734	18825433	-2.13166	5.95405e-05	down
Chr1	18835532	18836388	-1.5686	0.0110074	down
Chr1	18844838	18845423	-2.95268	6.05579e-08	down
Chr1	1885469	1886291	-3.03809	1.0483e-08	down
Chr1	18865072	18866144	-1.77855	0.00590605	down
Chr1	18870084	18870669	-2.66533	5.05626e-08	down
Chr1	18871500	18872065	-2.17731	1.3958e-05	down
Chr1	18917266	18917823	-3.14199	9.07164e-10	down
Chr1	18919980	18920521	-2.83718	3.10384e-08	down
Chr1	1892469	1893057	-3.49057	2.33648e-12	down
Chr1	18934145	18934955	-3.19909	2.16024e-11	down
Chr1	18937948	18938828	-2.74623	1.42687e-08	down
Chr1	18943500	18944097	-2.61634	1.2523e-07	down
Chr1	18947967	18948618	-3.08126	3.67981e-09	down
Chr1	18950353	18950899	-2.57663	1.63764e-07	down
Chr1	18953657	18954922	-2.71109	1.5465e-08	down
Chr1	18959797	18960329	-1.89101	0.000595191	down
Chr1	1897159	1897775	-2.2167	1.05162e-05	down
Chr1	18974218	18974743	-2.16156	4.34847e-05	down
Chr1	18976263	18976884	-2.03381	5.90442e-05	down
Chr1	18977336	18977967	-1.57317	0.0070533	down
Chr1	18979757	18980356	-3.56457	1.79555e-12	down
Chr1	18984455	18985220	-2.27704	5.20603e-06	down
Chr1	18987650	18989164	-1.8031	0.00130178	down
Chr1	18994871	18995521	-3.90726	4.37889e-16	down
Chr1	1899822	1900578	-2.80563	5.71403e-09	down
Chr1	19035534	19036306	-1.947	0.000581162	down
Chr1	19041165	19042406	-1.68293	0.00363991	down
Chr1	19052916	19053485	-2.8773	8.95628e-09	down
Chr1	1906984	1907677	-2.87387	3.78381e-09	down
Chr1	19070584	19071797	-2.28497	2.97977e-06	down
Chr1	19071893	19072500	-3.75172	1.28191e-14	down
Chr1	19074627	19075573	-2.08647	0.000891243	down
Chr1	1908125	1908779	-2.58166	1.51378e-06	down
Chr1	19094225	19094803	-2.18732	1.82694e-05	down
Chr1	1910035	1910778	-2.84943	2.03629e-08	down
Chr1	19103732	19104529	-1.94644	0.000178565	down
Chr1	19108580	19109405	-2.71506	4.13824e-07	down
Chr1	19114437	19115327	-3.13573	1.33984e-10	down
Chr1	19118817	19119363	-3.15283	5.22109e-10	down
Chr1	19125538	19126273	-2.78729	5.71415e-08	down
Chr1	19132377	19132985	-2.56731	4.21415e-07	down
Chr1	19143883	19144517	-2.53041	3.50362e-07	down
Chr1	19155549	19156097	-3.50912	8.22773e-13	down
Chr1	19160743	19161651	-3.01303	7.87989e-10	down
Chr1	19162097	19162616	-3.19271	3.6034e-11	down
Chr1	19173827	19174913	-2.57311	9.60669e-08	down
Chr1	1918208	1919090	-2.79648	1.36107e-08	down
Chr1	19188748	19189333	-2.01367	4.36765e-05	down
Chr1	19191427	19192017	-2.15475	1.11702e-05	down
Chr1	19192386	19192989	-2.92094	2.74475e-09	down
Chr1	19197024	19197561	-2.39136	1.39815e-05	down
Chr1	19199406	19200655	-2.37726	2.45521e-06	down
Chr1	19294799	19295436	-1.62643	0.00254538	down
Chr1	19305866	19306070	-2.12624	5.56152e-05	down
Chr1	1930686	1931179	-1.47141	0.010207	down
Chr1	19312716	19314323	-1.45007	0.033463	down
Chr1	19315135	19315898	-2.05454	0.000465788	down
Chr1	19322920	19323628	-2.5659	3.78159e-07	down
Chr1	19330831	19331423	-3.13648	2.18785e-09	down
Chr1	19347539	19349008	-1.61356	0.00259859	down
Chr1	19352389	19352911	-2.67532	1.26543e-06	down
Chr1	19369898	19370584	-2.22828	1.51759e-05	down
Chr1	19380768	19381368	-1.42	0.019859	down
Chr1	19407850	19408441	-1.63668	0.00492006	down
Chr1	19413776	19414733	-2.53736	7.6798e-07	down
Chr1	19415255	19416202	-2.63775	5.98071e-08	down
Chr1	19423857	19424543	-2.22221	1.22535e-05	down
Chr1	19426004	19426522	-2.5316	1.0639e-06	down
Chr1	19434386	19435475	-2.40295	4.12966e-07	down
Chr1	19438226	19438874	-1.46204	0.00874464	down
Chr1	1945273	1945975	-2.93994	7.26293e-09	down
Chr1	19460613	19461159	-2.9713	1.16512e-09	down
Chr1	19463913	19464443	-2.07493	0.000103367	down
Chr1	19471926	19472557	-3.21837	1.04038e-10	down
Chr1	1947522	1948124	-1.74803	0.00209143	down
Chr1	19482051	19482647	-2.5959	2.10234e-07	down
Chr1	19486522	19487098	-2.94143	8.50046e-10	down
Chr1	19488816	19489551	-3.57503	8.25824e-14	down
Chr1	19504842	19505492	-2.79713	6.91864e-09	down
Chr1	19506012	19507047	-2.30489	4.59394e-06	down
Chr1	19509972	19510623	-2.9992	5.63947e-10	down
Chr1	19525012	19525564	-2.38546	1.20849e-06	down
Chr1	19528423	19529229	-2.82323	7.50062e-08	down
Chr1	195509	196171	-2.00298	0.000243978	down
Chr1	19562152	19562956	-1.92014	0.000837717	down
Chr1	19564767	19565330	-2.62164	8.79008e-08	down
Chr1	19570291	19570918	-3.01432	6.01288e-10	down
Chr1	19573388	19574047	-3.53227	4.12266e-12	down
Chr1	19574807	19575420	-2.22767	3.98903e-05	down
Chr1	1957952	1958568	-2.61645	7.7981e-08	down
Chr1	19580062	19580872	-2.74692	1.88937e-07	down
Chr1	19594759	19595304	-2.65743	2.94503e-07	down
Chr1	19598765	19599368	-2.20118	1.35125e-05	down
Chr1	19601027	19601716	-1.45652	0.0213537	down
Chr1	19603687	19604826	-2.47417	7.67886e-06	down
Chr1	19609960	19610531	-2.87444	6.95901e-09	down
Chr1	19613384	19614632	-1.93129	0.00125445	down
Chr1	19617039	19617664	-4.47479	1.14507e-18	down
Chr1	1963907	1964616	-3.24754	3.77007e-11	down
Chr1	19640761	19641398	-3.42026	1.52931e-12	down
Chr1	19656911	19657554	-3.17659	9.63147e-10	down
Chr1	19658607	19659191	-3.04648	4.37518e-10	down
Chr1	19685755	19686323	-2.43375	1.86243e-06	down
Chr1	1968918	1969530	-2.91653	1.34816e-09	down
Chr1	19702637	19703134	-2.2772	8.08463e-06	down
Chr1	19723543	19724054	-2.78515	3.2199e-08	down
Chr1	1974092	1975156	-2.51261	8.72139e-07	down
Chr1	19743630	19744273	-2.67107	7.06362e-08	down
Chr1	19744407	19744905	-1.56296	0.00630992	down
Chr1	19760176	19760770	-1.97383	0.000172891	down
Chr1	19772198	19772924	-1.4677	0.00765979	down
Chr1	19776047	19776637	-3.78126	3.57126e-14	down
Chr1	19778224	19779066	-2.85411	2.08432e-09	down
Chr1	19781335	19782080	-3.13891	8.40514e-11	down
Chr1	19783393	19783894	-1.60651	0.00529314	down
Chr1	19795038	19795616	-3.03299	5.37979e-10	down
Chr1	19806110	19806829	-3.03929	7.84381e-10	down
Chr1	19831830	19832440	-2.14319	1.57723e-05	down
Chr1	19836874	19837648	-2.04781	6.4969e-05	down
Chr1	19844472	19845246	-1.6798	0.00186303	down
Chr1	19847015	19847550	-3.16681	1.34516e-10	down
Chr1	19857191	19858861	-2.13744	6.41407e-05	down
Chr1	19860400	19861024	-3.61148	4.33086e-14	down
Chr1	19877619	19878139	-2.51481	3.02293e-06	down
Chr1	1989946	1990503	-2.75102	1.1629e-08	down
Chr1	19902528	19903470	-2.72784	2.98088e-08	down
Chr1	19926604	19927252	-3.41629	7.41109e-13	down
Chr1	19931111	19931679	-2.38564	3.51329e-06	down
Chr1	1995476	1996218	-2.14709	0.00019576	down
Chr1	19955762	19956681	-1.3888	0.0227424	down
Chr1	19958643	19959476	-2.14835	3.43729e-05	down
Chr1	19969117	19969740	-1.77256	0.000700789	down
Chr1	19978556	19979271	-1.99142	0.00068499	down
Chr1	19980331	19981033	-2.45488	1.90634e-06	down
Chr1	1998431	1998997	-3.36944	9.66244e-12	down
Chr1	19985432	19985960	-2.81428	3.8191e-08	down
Chr1	19992668	19993391	-2.23032	1.14842e-05	down
Chr1	20001457	20002172	-2.53047	4.15179e-06	down
Chr1	20004601	20005121	-2.24855	5.9651e-06	down
Chr1	20011473	20012094	-3.05267	2.40466e-09	down
Chr1	20014364	20015185	-2.34498	7.89504e-05	down
Chr1	20018450	20019052	-2.05459	4.44331e-05	down
Chr1	20020755	20021352	-2.6369	1.10146e-07	down
Chr1	20048419	20049194	-3.20847	2.40002e-11	down
Chr1	20049323	20049977	-2.8318	6.22074e-09	down
Chr1	20052114	20052825	-1.62522	0.00984846	down
Chr1	20082577	20083180	-1.83713	0.000423048	down
Chr1	20099282	20099812	-3.64898	1.37703e-13	down
Chr1	20102010	20102690	-3.85092	4.31538e-16	down
Chr1	20107222	20107752	-1.7414	0.002767	down
Chr1	2012737	2013281	-4.04794	2.42215e-16	down
Chr1	20147869	20148425	-2.44018	2.04527e-06	down
Chr1	20167572	20168250	-2.68524	2.78273e-08	down
Chr1	20179468	20180204	-1.80634	0.000564789	down
Chr1	20180859	20182244	-1.5934	0.00426805	down
Chr1	20183434	20184083	-2.66401	5.71079e-08	down
Chr1	20186204	20187138	-1.76933	0.00206334	down
Chr1	20189957	20190495	-2.15557	1.66101e-05	down
Chr1	20206803	20207377	-2.98302	1.38806e-08	down
Chr1	20218806	20219786	-2.63731	3.90345e-08	down
Chr1	2023934	2024452	-3.86058	2.14668e-15	down
Chr1	20244969	20245497	-2.55387	9.83709e-07	down
Chr1	20266578	20268240	-2.39286	6.85802e-07	down
Chr1	20277458	20278136	-3.2539	1.32562e-11	down
Chr1	20279386	20281032	-1.96335	0.000257454	down
Chr1	20287212	20288821	-2.97777	3.1517e-10	down
Chr1	20290736	20292222	-2.41503	1.72039e-06	down
Chr1	20295894	20297064	-2.19329	4.04802e-05	down
Chr1	20298427	20298980	-2.49248	8.90962e-07	down
Chr1	20300119	20300984	-2.49064	1.09899e-06	down
Chr1	20310182	20310979	-2.3411	5.80591e-06	down
Chr1	20333899	20334469	-2.56631	2.04514e-07	down
Chr1	20339308	20339853	-2.11086	2.98311e-05	down
Chr1	20340756	20341444	-3.25379	5.68943e-12	down
Chr1	20350230	20350912	-1.61781	0.00475905	down
Chr1	20357152	20357787	-3.25223	8.79213e-12	down
Chr1	20362047	20362708	-2.41407	3.68931e-06	down
Chr1	20363390	20363941	-2.31573	4.29176e-06	down
Chr1	20374532	20375143	-2.86784	1.74317e-08	down
Chr1	20380172	20381201	-2.50128	2.31767e-07	down
Chr1	20389264	20389996	-1.5131	0.0207581	down
Chr1	20392114	20392694	-2.37463	1.05801e-05	down
Chr1	20396284	20397268	-2.41335	1.42107e-05	down
Chr1	20403834	20404433	-3.01759	1.67282e-09	down
Chr1	20420445	20421214	-2.40256	1.03921e-05	down
Chr1	20430571	20431594	-3.25664	1.60892e-11	down
Chr1	20433786	20435078	-3.43578	3.04174e-13	down
Chr1	20435365	20435895	-2.28507	2.35326e-05	down
Chr1	20439285	20440106	-1.78846	0.0027005	down
Chr1	20447265	20447908	-2.28042	5.44855e-06	down
Chr1	2046071	2046751	-3.18891	7.01432e-11	down
Chr1	20478089	20478719	-2.20441	5.14736e-05	down
Chr1	20483058	20483619	-2.63981	2.95401e-07	down
Chr1	20483989	20484696	-3.21526	1.19409e-11	down
Chr1	20493085	20493734	-2.555	1.64404e-06	down
Chr1	205033	205665	-3.68644	1.94005e-14	down
Chr1	20511436	20512569	-2.8383	5.34189e-09	down
Chr1	2051671	2052286	-3.28437	1.19087e-11	down
Chr1	20529583	20530115	-3.30023	1.63765e-10	down
Chr1	20534183	20535602	-3.0012	3.89701e-09	down
Chr1	2054779	2055782	-1.76668	0.000504893	down
Chr1	20553494	20554496	-2.74852	8.15021e-09	down
Chr1	2059808	2060319	-1.98844	0.000231308	down
Chr1	20602981	20603764	-2.64585	1.59058e-07	down
Chr1	20605081	20605666	-2.75258	5.68721e-08	down
Chr1	2060523	2061179	-1.46197	0.017156	down
Chr1	20632143	20632687	-3.99297	4.7059e-15	down
Chr1	2063350	2063891	-2.73506	3.59355e-08	down
Chr1	20652153	20653272	-2.45642	4.75455e-07	down
Chr1	20657966	20658580	-2.0959	1.97495e-05	down
Chr1	20668579	20669220	-2.24104	1.26905e-05	down
Chr1	2067532	2068115	-2.82678	3.03233e-09	down
Chr1	20678179	20678691	-1.24587	0.04165	down
Chr1	20682451	20683029	-2.69027	3.34654e-07	down
Chr1	2070656	2071167	-2.27957	1.48992e-05	down
Chr1	20711650	20712507	-2.91479	1.18591e-09	down
Chr1	20713667	20715215	-2.31345	1.54304e-06	down
Chr1	20719550	20720163	-2.11523	4.71166e-05	down
Chr1	2072815	2073332	-3.09848	2.56479e-10	down
Chr1	20730654	20731262	-1.78488	0.00110975	down
Chr1	20735796	20736424	-3.16189	3.00563e-11	down
Chr1	2075670	2076201	-3.78885	1.58574e-14	down
Chr1	20764015	20764683	-2.3258	9.10886e-06	down
Chr1	20767695	20768199	-2.29185	1.17997e-05	down
Chr1	2077409	2077963	-2.8565	1.95672e-08	down
Chr1	20802394	20803548	-2.75491	7.2336e-09	down
Chr1	20807103	20808095	-2.18188	5.86005e-06	down
Chr1	20845462	20846045	-2.87118	4.32411e-09	down
Chr1	20860423	20861056	-1.57805	0.0050101	down
Chr1	20866604	20867264	-2.22397	1.84418e-05	down
Chr1	2087142	2087686	-3.2222	1.20413e-11	down
Chr1	20898469	20899059	-3.88284	1.06548e-14	down
Chr1	20907298	20907824	-2.18839	3.54259e-05	down
Chr1	20912134	20913259	-2.69678	1.36211e-08	down
Chr1	20917497	20918277	-2.5028	1.15638e-06	down
Chr1	20936792	20937547	-2.84618	9.84366e-09	down
Chr1	20956182	20957083	-2.71092	3.06347e-08	down
Chr1	2095981	2096888	-1.86933	0.000343532	down
Chr1	20967683	20968218	-2.01066	8.02733e-05	down
Chr1	20978070	20979808	-1.43534	0.0240098	down
Chr1	21014985	21015567	-2.38637	1.56123e-06	down
Chr1	21028313	21028837	-3.75479	4.50817e-15	down
Chr1	21035435	21036553	-2.29341	3.29333e-06	down
Chr1	21039922	21040500	-1.97489	0.000480097	down
Chr1	21047702	21048341	-3.30183	1.03702e-10	down
Chr1	21053890	21054658	-1.41502	0.0377595	down
Chr1	21061588	21062218	-1.56628	0.0240998	down
Chr1	21068170	21068945	-2.02448	0.000202096	down
Chr1	21070916	21071464	-3.00096	6.59957e-10	down
Chr1	2108623	2109151	-2.92529	1.6441e-09	down
Chr1	21093415	21094113	-2.79565	4.15107e-08	down
Chr1	211149	211643	-3.1727	1.5044e-10	down
Chr1	21125767	21126894	-2.04805	7.01285e-05	down
Chr1	2113972	2114601	-1.55291	0.00593864	down
Chr1	21147696	21148503	-2.68561	2.66048e-07	down
Chr1	21155612	21156198	-2.3671	4.17272e-06	down
Chr1	21167464	21168028	-2.83234	1.19359e-07	down
Chr1	21178533	21179243	-2.33685	8.67022e-06	down
Chr1	21181417	21182076	-3.10061	1.05684e-09	down
Chr1	21184696	21185219	-3.42908	8.72124e-11	down
Chr1	21187472	21188274	-1.64016	0.0090459	down
Chr1	21191128	21191705	-2.58406	4.69526e-07	down
Chr1	21192260	21193575	-2.0298	0.00063874	down
Chr1	21196726	21197696	-2.45801	1.32324e-06	down
Chr1	2120127	2120858	-1.89289	0.000741717	down
Chr1	21212188	21212793	-1.64512	0.00335157	down
Chr1	21215598	21216378	-2.46423	2.27196e-06	down
Chr1	21241524	21242455	-1.91209	0.000326057	down
Chr1	2124154	2124765	-2.35728	4.41032e-06	down
Chr1	2125181	2125774	-2.16127	2.99186e-05	down
Chr1	21265902	21266652	-2.34495	6.81823e-05	down
Chr1	2129188	2129956	-2.97993	1.22848e-08	down
Chr1	21316650	21317158	-3.0387	4.93555e-09	down
Chr1	21337689	21338842	-3.52904	7.96599e-14	down
Chr1	21345503	21346095	-3.10646	2.11169e-09	down
Chr1	2135073	2135761	-2.48446	3.52189e-07	down
Chr1	21370439	21371719	-1.52729	0.0243732	down
Chr1	21377578	21378092	-3.02306	2.06395e-09	down
Chr1	21395197	21395830	-3.3754	4.96093e-11	down
Chr1	21403119	21404197	-1.73027	0.00101031	down
Chr1	21408651	21409302	-3.38161	1.59748e-12	down
Chr1	21411874	21412424	-2.63964	1.45396e-07	down
Chr1	21417413	21418097	-3.03186	2.27042e-10	down
Chr1	21425075	21425738	-2.74414	2.206e-08	down
Chr1	21436116	21436956	-2.29631	4.67339e-06	down
Chr1	21437745	21438508	-1.81492	0.0011564	down
Chr1	21439704	21440403	-2.13529	5.97349e-05	down
Chr1	21454536	21455264	-2.2655	1.73566e-05	down
Chr1	21455633	21456804	-2.90133	3.84755e-09	down
Chr1	21458550	21459190	-2.76288	2.70331e-08	down
Chr1	21467976	21468543	-2.70036	6.15238e-08	down
Chr1	21503019	21503734	-2.88531	1.78067e-09	down
Chr1	21506926	21507739	-2.10885	5.20317e-05	down
Chr1	21535857	21536657	-1.7548	0.000692281	down
Chr1	21537859	21538486	-1.6815	0.00155507	down
Chr1	21548382	21549047	-2.87999	1.35521e-09	down
Chr1	21555372	21557056	-1.98601	0.00111175	down
Chr1	21600827	21601883	-2.0158	3.80873e-05	down
Chr1	21621967	21622461	-2.81531	1.31368e-08	down
Chr1	2162574	2163154	-3.30119	1.00764e-11	down
Chr1	21635935	21636710	-1.90816	0.000184004	down
Chr1	2164510	2165367	-2.38589	1.21474e-06	down
Chr1	21653914	21654461	-3.29033	6.99069e-12	down
Chr1	216591	217166	-2.10483	0.00011214	down
Chr1	21666732	21667317	-2.12295	5.61316e-05	down
Chr1	21676410	21677003	-2.42026	1.34089e-06	down
Chr1	21687533	21688184	-3.1234	6.73314e-10	down
Chr1	2170077	2170607	-3.43096	7.01991e-12	down
Chr1	21703601	21704250	-1.73128	0.00218451	down
Chr1	21726980	21727954	-1.91839	0.000234745	down
Chr1	21728653	21729226	-2.31582	2.54279e-06	down
Chr1	21741827	21742363	-2.94713	1.40435e-08	down
Chr1	21744277	21744878	-2.62149	0.00014893	down
Chr1	21755552	21756172	-3.02888	9.15293e-10	down
Chr1	21859507	21860498	-2.94305	6.65628e-10	down
Chr1	2190134	2190835	-3.09422	5.5613e-09	down
Chr1	21910292	21910994	-3.10349	4.13907e-10	down
Chr1	21912994	21913517	-2.62836	1.08869e-07	down
Chr1	21919771	21920717	-2.14362	1.65304e-05	down
Chr1	2192219	2192889	-2.663	3.04358e-07	down
Chr1	21940927	21941832	-3.27162	1.12553e-11	down
Chr1	2194635	2195168	-3.44383	2.28004e-12	down
Chr1	21950446	21951363	-3.10902	6.7841e-11	down
Chr1	21966359	21966942	-2.64489	5.94706e-08	down
Chr1	21971561	21972156	-4.12171	3.25075e-17	down
Chr1	21972946	21973463	-1.61357	0.00540554	down
Chr1	21979375	21979976	-2.87577	7.86002e-09	down
Chr1	21989154	21989751	-2.65678	9.56895e-08	down
Chr1	2199139	2199780	-3.17805	3.10402e-11	down
Chr1	22026328	22027161	-1.65764	0.00644033	down
Chr1	22029505	22030214	-3.57163	1.59977e-13	down
Chr1	22031322	22032031	-1.61965	0.00824225	down
Chr1	22034276	22034901	-2.16291	9.48996e-06	down
Chr1	22042230	22042924	-2.49906	3.93911e-07	down
Chr1	22044155	22044727	-1.71698	0.001615	down
Chr1	22054463	22055205	-2.88917	5.07632e-09	down
Chr1	22056524	22057235	-2.10859	4.5337e-05	down
Chr1	22067924	22068658	-3.0408	5.04083e-10	down
Chr1	22082981	22083596	-3.72768	7.74297e-15	down
Chr1	22091447	22091946	-2.14995	7.02254e-05	down
Chr1	22096128	22096736	-2.37311	2.03088e-06	down
Chr1	22102040	22102938	-1.38264	0.0375019	down
Chr1	22104749	22105263	-2.29879	8.48382e-06	down
Chr1	22107472	22107983	-1.66062	0.0022536	down
Chr1	22109758	22110344	-2.40992	2.20929e-06	down
Chr1	22111391	22111886	-2.41604	1.49056e-06	down
Chr1	22116379	22117143	-2.24293	0.000101314	down
Chr1	22127974	22128979	-2.32676	5.68444e-06	down
Chr1	22174433	22175045	-2.0829	5.9835e-05	down
Chr1	22185360	22185870	-2.61541	2.98129e-07	down
Chr1	2218856	2219860	-2.33211	1.62933e-05	down
Chr1	22192977	22193589	-3.00008	1.3531e-09	down
Chr1	22199087	22199820	-2.75373	5.29513e-09	down
Chr1	22204578	22205251	-2.28622	8.87203e-06	down
Chr1	22213742	22214341	-3.74724	2.62638e-15	down
Chr1	222377	223034	-3.58599	1.91608e-14	down
Chr1	22238411	22239169	-2.77281	3.56426e-07	down
Chr1	2225905	2226522	-3.02792	6.59665e-10	down
Chr1	22265589	22266173	-3.68729	1.21708e-14	down
Chr1	22296829	22297410	-1.51828	0.0138185	down
Chr1	22299563	22300081	-1.93146	0.000351273	down
Chr1	22300909	22301468	-2.37997	4.20546e-06	down
Chr1	22304614	22305136	-3.31952	1.02314e-10	down
Chr1	22312296	22312970	-2.75395	8.66619e-08	down
Chr1	22329537	22330660	-1.42646	0.0302718	down
Chr1	22335723	22336397	-2.96654	8.67151e-10	down
Chr1	22343643	22344216	-2.41358	1.73478e-06	down
Chr1	223594	224200	-4.05437	3.62316e-16	down
Chr1	22374895	22375513	-3.36051	5.84376e-12	down
Chr1	22381182	22382315	-2.50532	2.07584e-07	down
Chr1	22386844	22387383	-2.31541	1.24373e-05	down
Chr1	22395662	22396496	-2.5694	1.22004e-06	down
Chr1	22399854	22400410	-2.65761	2.17937e-08	down
Chr1	22409429	22410401	-2.17466	0.000121698	down
Chr1	22415653	22416327	-3.20777	8.75669e-10	down
Chr1	22421968	22422543	-2.7106	7.92258e-08	down
Chr1	22429675	22430199	-3.69353	2.72264e-14	down
Chr1	22444450	22444960	-2.30182	8.96882e-06	down
Chr1	2247775	2248492	-2.24543	1.56759e-05	down
Chr1	22484760	22485471	-1.98873	0.000148789	down
Chr1	22486565	22487290	-3.23703	2.03466e-11	down
Chr1	2249093	2250228	-2.67703	4.87637e-07	down
Chr1	22511562	22512726	-1.69488	0.00125844	down
Chr1	2251215	2251991	-2.77082	2.85142e-08	down
Chr1	22514089	22514772	-3.20034	4.05909e-09	down
Chr1	22540222	22540893	-2.55959	5.98656e-07	down
Chr1	22551230	22551757	-3.15084	6.13556e-10	down
Chr1	22555529	22556039	-3.22247	1.09036e-09	down
Chr1	22556797	22557313	-2.28337	1.31573e-05	down
Chr1	22561773	22562415	-2.0262	8.92441e-05	down
Chr1	22564381	22564928	-2.97659	1.40706e-09	down
Chr1	22572683	22573296	-1.43917	0.0101167	down
Chr1	22574026	22574654	-3.26987	1.87497e-11	down
Chr1	22589000	22589882	-3.47333	1.73674e-12	down
Chr1	22593672	22594976	-2.80872	1.19007e-08	down
Chr1	22603920	22604540	-2.13717	4.67978e-05	down
Chr1	22615693	22616428	-2.22348	0.0001464	down
Chr1	22633653	22635113	-2.54109	3.12933e-06	down
Chr1	22658551	22659400	-1.98581	0.00113306	down
Chr1	22668795	22669316	-3.02906	4.48175e-09	down
Chr1	2268555	2269190	-3.13066	1.64814e-10	down
Chr1	22695841	22696380	-3.12509	2.62502e-10	down
Chr1	22702973	22704464	-2.66002	4.10128e-08	down
Chr1	22708366	22709017	-2.30002	3.02909e-06	down
Chr1	22709485	22709994	-3.30811	1.39463e-10	down
Chr1	22722	23236	-2.90688	4.23657e-09	down
Chr1	22743066	22743293	-1.57106	0.0157996	down
Chr1	22750596	22751319	-2.57999	3.67961e-07	down
Chr1	2275068	2275672	-2.2866	6.6146e-06	down
Chr1	22755002	22755674	-3.42474	3.15803e-11	down
Chr1	22767527	22768067	-1.91411	0.000374	down
Chr1	22785564	22786382	-1.62356	0.00492664	down
Chr1	22793381	22794710	-1.59112	0.0252825	down
Chr1	22800316	22801330	-2.20354	5.07131e-05	down
Chr1	22808933	22809632	-2.75589	2.90606e-07	down
Chr1	2281157	2281751	-2.35999	1.67476e-06	down
Chr1	2281884	2283208	-2.25606	4.41154e-06	down
Chr1	22819531	22820200	-2.75618	4.12472e-08	down
Chr1	22856085	22856692	-4.18808	2.04718e-17	down
Chr1	22861531	22862197	-3.2622	8.59711e-12	down
Chr1	22865322	22866756	-2.20402	0.00010548	down
Chr1	22888075	22888765	-3.54836	8.64272e-14	down
Chr1	22906777	22907401	-3.24105	7.12052e-11	down
Chr1	2291332	2291897	-4.49195	2.48483e-19	down
Chr1	22919514	22920048	-2.78727	4.13715e-08	down
Chr1	22922180	22922736	-3.60557	3.09022e-13	down
Chr1	22930010	22930562	-1.90609	0.000188702	down
Chr1	2294788	2295296	-2.96562	9.13707e-10	down
Chr1	22976019	22976679	-2.56486	2.80206e-07	down
Chr1	22991398	22992034	-3.22623	3.16668e-10	down
Chr1	22998972	22999887	-2.29886	2.28461e-06	down
Chr1	2301570	2302130	-1.7362	0.00158095	down
Chr1	23018794	23019348	-2.33768	2.07264e-06	down
Chr1	23038757	23039525	-1.44846	0.026268	down
Chr1	23041983	23042489	-3.79282	1.43981e-14	down
Chr1	23047376	23047914	-2.58482	3.70351e-07	down
Chr1	23050326	23050960	-2.17456	7.29158e-06	down
Chr1	23060149	23060747	-2.27573	8.58314e-06	down
Chr1	23084725	23086407	-2.78319	4.26215e-09	down
Chr1	23089640	23090293	-2.19094	1.43551e-05	down
Chr1	2309780	2310334	-3.11252	6.41291e-10	down
Chr1	23100384	23100962	-2.94138	1.17964e-09	down
Chr1	2310862	2311480	-2.77974	1.39551e-08	down
Chr1	2311649	2312224	-2.24144	5.08816e-06	down
Chr1	23117059	23117758	-3.57286	7.41109e-13	down
Chr1	23136561	23137191	-1.80678	0.00107528	down
Chr1	2313881	2314498	-3.54377	9.24237e-14	down
Chr1	23139896	23140442	-2.28494	3.1123e-05	down
Chr1	23144615	23145288	-2.96198	1.03199e-09	down
Chr1	23145536	23146124	-2.61564	2.00874e-07	down
Chr1	23156546	23157186	-2.24477	7.05514e-06	down
Chr1	2315926	2316534	-2.32493	4.66935e-06	down
Chr1	2318020	2318663	-2.79974	8.17084e-09	down
Chr1	23208604	23209304	-2.21401	8.10972e-06	down
Chr1	23210527	23211134	-1.80907	0.0013814	down
Chr1	23213356	23213880	-2.93379	1.88559e-07	down
Chr1	23218603	23219371	-1.46063	0.0166968	down
Chr1	23227656	23228409	-2.6131	4.91922e-08	down
Chr1	23231299	23232293	-2.80362	4.27415e-08	down
Chr1	23246334	23246940	-2.67034	1.09615e-07	down
Chr1	23265920	23266692	-3.26682	3.24504e-11	down
Chr1	23284635	23285486	-3.13227	1.02725e-09	down
Chr1	23285681	23286974	-2.75615	5.93232e-09	down
Chr1	23308881	23309468	-1.98003	0.000210511	down
Chr1	23315790	23316299	-2.04009	0.000141659	down
Chr1	23324474	23325895	-2.32262	2.4084e-05	down
Chr1	23361835	23362651	-1.82254	0.00070897	down
Chr1	23371039	23371831	-2.12418	5.19081e-05	down
Chr1	23377544	23378220	-3.26089	6.54817e-11	down
Chr1	23401838	23402405	-3.30419	1.89105e-11	down
Chr1	23403992	23404743	-1.58973	0.010806	down
Chr1	2342144	2342842	-3.41282	3.82438e-13	down
Chr1	23425254	23425991	-2.3149	3.00927e-06	down
Chr1	23442615	23444308	-1.83435	0.00549351	down
Chr1	23445831	23446771	-2.59136	4.0439e-07	down
Chr1	2345488	2346031	-2.55566	8.79876e-07	down
Chr1	23456818	23458060	-1.44512	0.0124142	down
Chr1	23481786	23482439	-3.32788	5.47688e-11	down
Chr1	23483410	23484268	-2.43419	8.74233e-06	down
Chr1	23484460	23486161	-2.3291	2.57845e-05	down
Chr1	2348794	2349781	-1.73158	0.00186668	down
Chr1	23496054	23496716	-3.23194	1.29184e-11	down
Chr1	2350091	2350608	-2.63999	1.61138e-07	down
Chr1	23515782	23516353	-2.80332	3.01223e-08	down
Chr1	2351690	2352226	-1.9289	0.000416644	down
Chr1	23517097	23517697	-3.24389	1.50722e-11	down
Chr1	23522391	23523118	-1.52445	0.0114497	down
Chr1	23527939	23528462	-2.76998	2.07222e-08	down
Chr1	23551881	23553277	-2.51714	8.36284e-06	down
Chr1	2355464	2356296	-2.32987	2.6074e-06	down
Chr1	23555632	23556301	-1.77482	0.000709495	down
Chr1	23563450	23564337	-1.66683	0.00167147	down
Chr1	23567678	23568967	-3.10794	5.3968e-10	down
Chr1	23569410	23571001	-3.06189	3.27987e-10	down
Chr1	23573031	23573953	-2.7041	2.79319e-08	down
Chr1	23575297	23576019	-3.22061	1.28098e-10	down
Chr1	2357765	2358291	-1.3783	0.020186	down
Chr1	23581533	23582926	-2.09854	7.73563e-05	down
Chr1	23592414	23593567	-2.98276	4.4948e-10	down
Chr1	23601919	23602535	-2.65488	4.8266e-08	down
Chr1	23606356	23607144	-2.87363	6.02833e-08	down
Chr1	23609176	23609905	-2.05715	0.000321467	down
Chr1	23614210	23615463	-2.75939	1.70635e-08	down
Chr1	23618343	23619101	-2.15365	3.18129e-05	down
Chr1	23628908	23630210	-2.10595	5.04749e-05	down
Chr1	23633557	23634197	-2.07047	0.000430052	down
Chr1	23636296	23637064	-2.28226	2.41203e-05	down
Chr1	23645221	23645812	-3.19043	1.20834e-10	down
Chr1	23669692	23670221	-3.25213	2.46118e-10	down
Chr1	23683406	23684046	-2.66987	2.41391e-08	down
Chr1	23690062	23690812	-1.68479	0.00716132	down
Chr1	23705574	23706216	-3.01454	6.50812e-10	down
Chr1	23711465	23712130	-3.10137	1.82102e-10	down
Chr1	23716665	23717326	-2.51389	8.85374e-07	down
Chr1	23727853	23729246	-3.0137	6.26289e-09	down
Chr1	23729905	23730546	-2.29403	3.42486e-06	down
Chr1	23741971	23742557	-4.1	8.13487e-17	down
Chr1	23760090	23760660	-2.89891	9.04588e-09	down
Chr1	23776225	23776903	-1.94068	0.00018072	down
Chr1	23778320	23779449	-2.51733	3.71136e-06	down
Chr1	23803843	23804998	-2.8046	4.56261e-09	down
Chr1	23821225	23821813	-1.98208	0.000545576	down
Chr1	23822902	23823687	-2.94443	1.41508e-08	down
Chr1	23825721	23827235	-1.64091	0.0160857	down
Chr1	23841033	23841804	-1.95099	0.00010165	down
Chr1	23843816	23844366	-3.65111	1.00652e-13	down
Chr1	23847947	23848648	-3.79531	3.39903e-15	down
Chr1	23851048	23851855	-2.42354	2.79713e-06	down
Chr1	23863671	23864323	-2.46745	1.21917e-06	down
Chr1	23867216	23867741	-2.1683	5.79047e-05	down
Chr1	23877695	23878288	-2.46835	6.26316e-07	down
Chr1	23889003	23889529	-2.67381	4.52112e-08	down
Chr1	23890501	23892245	-2.23593	7.83253e-05	down
Chr1	23893709	23894224	-2.07843	0.000161081	down
Chr1	2389471	2389974	-3.03475	3.5815e-09	down
Chr1	23900249	23900916	-3.5932	7.32861e-14	down
Chr1	2392042	2392569	-2.20325	5.56965e-05	down
Chr1	23923450	23924055	-2.31849	3.70803e-06	down
Chr1	23933392	23934013	-3.5317	7.26215e-13	down
Chr1	23941942	23942924	-1.76257	0.0041011	down
Chr1	23952047	23952556	-3.17534	7.3982e-11	down
Chr1	23953530	23954450	-1.72149	0.00262079	down
Chr1	23955784	23956353	-2.95817	1.23688e-09	down
Chr1	23968903	23969498	-3.60894	8.98766e-14	down
Chr1	23977923	23978445	-3.22943	4.4104e-10	down
Chr1	23982877	23983463	-2.89327	1.71129e-08	down
Chr1	23987091	23987739	-2.93818	2.81882e-09	down
Chr1	2399510	2400124	-2.45185	8.2522e-07	down
Chr1	23997835	23998625	-2.24699	4.5635e-05	down
Chr1	24005301	24006307	-2.32257	3.08742e-06	down
Chr1	24007021	24008161	-2.14372	1.60616e-05	down
Chr1	24019612	24020918	-3.5248	5.90139e-14	down
Chr1	24022106	24022952	-2.25334	9.82511e-06	down
Chr1	24035785	24036475	-3.49346	1.17615e-13	down
Chr1	24037948	24038822	-1.91859	0.000435975	down
Chr1	24040677	24041226	-2.18582	1.11715e-05	down
Chr1	24044778	24045392	-3.41915	1.19587e-12	down
Chr1	24046111	24048673	-2.79856	1.6086e-08	down
Chr1	24052706	24053414	-2.85664	1.78157e-07	down
Chr1	2405492	2406094	-3.61587	4.82904e-14	down
Chr1	24057401	24057934	-2.80429	7.78922e-09	down
Chr1	24061929	24062756	-1.48447	0.0194167	down
Chr1	24084760	24085637	-1.76359	0.00592769	down
Chr1	24098658	24099276	-1.89859	0.00033987	down
Chr1	24105574	24106924	-1.80823	0.00251829	down
Chr1	24113249	24114710	-2.12131	4.28629e-05	down
Chr1	24120829	24122437	-1.9657	0.00053282	down
Chr1	24123718	24124311	-3.08103	4.36348e-10	down
Chr1	24133464	24134125	-3.62658	3.10706e-12	down
Chr1	24135045	24136089	-2.50174	6.727e-06	down
Chr1	24138719	24139757	-2.57244	8.01149e-07	down
Chr1	2414979	2415637	-2.65964	3.64134e-08	down
Chr1	24150360	24152707	-1.61	0.013877	down
Chr1	24153264	24153900	-1.72259	0.00108264	down
Chr1	24163168	24163747	-2.13822	3.86631e-05	down
Chr1	24182078	24183277	-2.77851	3.64746e-09	down
Chr1	24200379	24200957	-2.60028	1.01203e-07	down
Chr1	24209257	24209779	-2.4638	1.49654e-06	down
Chr1	24229106	24229684	-2.7662	4.90393e-09	down
Chr1	24236334	24236869	-2.96859	1.40099e-09	down
Chr1	24241559	24242587	-1.62981	0.00781131	down
Chr1	24252172	24252904	-2.46149	4.86122e-07	down
Chr1	2425503	2426218	-2.66494	3.6104e-07	down
Chr1	24262274	24263130	-1.97012	0.000537094	down
Chr1	2426700	2427288	-2.99539	7.60364e-09	down
Chr1	24286739	24287376	-2.54538	4.84838e-07	down
Chr1	24295265	24295850	-2.54431	6.89857e-07	down
Chr1	24312551	24313955	-2.47031	6.74966e-07	down
Chr1	24321026	24321593	-3.19807	1.71256e-10	down
Chr1	24322354	24324724	-3.01588	5.14814e-10	down
Chr1	243413	244115	-2.29054	1.18282e-05	down
Chr1	24355626	24356122	-2.27869	1.56967e-05	down
Chr1	24361114	24361923	-3.18013	2.62957e-10	down
Chr1	24365809	24366484	-1.83685	0.000482517	down
Chr1	24370657	24371166	-1.53366	0.00526298	down
Chr1	24373035	24373795	-2.0092	7.10286e-05	down
Chr1	2437379	2437907	-2.0816	0.000215694	down
Chr1	24383023	24384003	-2.05393	0.00027918	down
Chr1	24393485	24394050	-3.56893	3.61441e-13	down
Chr1	24398033	24398697	-2.83338	4.05586e-09	down
Chr1	24399020	24399659	-1.75025	0.000593064	down
Chr1	24404012	24404684	-2.13018	6.4969e-05	down
Chr1	24419878	24420413	-3.21617	1.03238e-10	down
Chr1	2442454	2443030	-2.48852	9.45699e-07	down
Chr1	24437569	24438430	-2.8366	1.5005e-07	down
Chr1	24440470	24441070	-2.75303	8.01842e-09	down
Chr1	24459799	24460352	-2.77424	2.38553e-08	down
Chr1	2446003	2446718	-2.94839	1.64913e-08	down
Chr1	24460842	24461755	-3.539	4.85727e-14	down
Chr1	24466886	24467581	-1.60931	0.00779363	down
Chr1	24469593	24470169	-3.57527	2.95636e-13	down
Chr1	24473805	24474556	-3.12233	1.14007e-09	down
Chr1	24503541	24504093	-3.64649	5.66414e-13	down
Chr1	24523800	24524355	-2.60637	4.79539e-08	down
Chr1	24530274	24530786	-1.30969	0.0239962	down
Chr1	24550500	24551071	-3.77339	5.81425e-14	down
Chr1	24556746	24557424	-2.64979	3.71848e-07	down
Chr1	24574876	24575446	-2.99081	1.29742e-06	down
Chr1	2458019	2458721	-2.42922	1.06589e-06	down
Chr1	24586292	24586994	-1.45065	0.0112878	down
Chr1	24594014	24594590	-2.98546	2.96555e-08	down
Chr1	24599933	24601319	-1.61737	0.00363539	down
Chr1	24601935	24602699	-3.04059	3.7851e-10	down
Chr1	24609067	24610361	-1.89798	0.00268808	down
Chr1	24617226	24617860	-3.5579	1.05786e-11	down
Chr1	24625323	24625947	-3.0333	6.05693e-10	down
Chr1	24632905	24633603	-3.19576	9.74152e-11	down
Chr1	24637805	24638544	-1.80783	0.00406952	down
Chr1	24638916	24639530	-3.09301	1.853e-10	down
Chr1	24640163	24640912	-2.45426	1.71872e-06	down
Chr1	24650199	24650745	-3.51723	8.68778e-13	down
Chr1	24652891	24654152	-3.54348	6.54625e-14	down
Chr1	24657205	24657826	-2.28314	5.73458e-06	down
Chr1	24695926	24696715	-2.51048	1.18111e-06	down
Chr1	24697959	24698546	-1.69039	0.00296511	down
Chr1	2471929	2472551	-4.07104	1.86103e-17	down
Chr1	24731969	24732533	-2.74217	1.81962e-07	down
Chr1	24734137	24734695	-2.91735	5.18657e-09	down
Chr1	2474518	2475135	-2.90767	2.87583e-09	down
Chr1	2475325	2476001	-1.55591	0.011525	down
Chr1	24762067	24762670	-3.12953	4.24886e-09	down
Chr1	2477039	2477687	-2.66614	3.07909e-08	down
Chr1	24770692	24771489	-2.89437	1.9818e-09	down
Chr1	24774345	24774883	-3.32545	1.61522e-11	down
Chr1	24777008	24779231	-3.02138	7.88384e-09	down
Chr1	24824315	24825071	-1.67458	0.00785197	down
Chr1	24833485	24833978	-1.66247	0.00382335	down
Chr1	2484530	2486572	-2.03891	5.04252e-05	down
Chr1	24862897	24863588	-1.69032	0.00682744	down
Chr1	2487463	2488056	-1.68451	0.00178557	down
Chr1	24894940	24895718	-2.06099	0.000257745	down
Chr1	24915582	24916161	-3.3496	9.6888e-12	down
Chr1	2492506	2493282	-2.97173	4.10525e-09	down
Chr1	24927280	24929033	-1.64521	0.00519895	down
Chr1	24946419	24946929	-2.61368	2.25697e-07	down
Chr1	24948560	24949271	-2.25286	2.28978e-05	down
Chr1	24949941	24950852	-2.61968	6.49295e-07	down
Chr1	24951152	24951782	-2.80428	8.36508e-09	down
Chr1	24952728	24953257	-2.71434	3.61283e-08	down
Chr1	24954793	24955563	-2.93578	6.20614e-09	down
Chr1	24957403	24958053	-3.15479	8.11664e-11	down
Chr1	24963517	24964217	-2.84849	7.43053e-08	down
Chr1	24965453	24966063	-3.92333	1.23906e-13	down
Chr1	24967025	24967644	-2.90063	6.20875e-09	down
Chr1	24969778	24970419	-2.61167	4.38096e-08	down
Chr1	24973992	24974890	-2.33647	7.25796e-06	down
Chr1	24978145	24978675	-2.1036	5.22601e-05	down
Chr1	24991481	24992146	-2.30017	3.43772e-06	down
Chr1	24992341	24992943	-3.63689	5.36502e-14	down
Chr1	2500714	2501501	-2.01586	0.000417343	down
Chr1	25007165	25007904	-2.65605	1.40418e-07	down
Chr1	25012406	25012976	-2.72831	6.23162e-08	down
Chr1	25016716	25017392	-3.99611	2.75215e-16	down
Chr1	2501827	2502420	-3.53183	5.96015e-13	down
Chr1	25018352	25018903	-2.54772	5.75426e-07	down
Chr1	25029255	25030346	-1.74739	0.0053246	down
Chr1	25053661	25054783	-2.90017	9.24596e-09	down
Chr1	25064479	25065363	-3.91623	1.68535e-16	down
Chr1	25066835	25067360	-2.66	9.99198e-08	down
Chr1	25101425	25102040	-2.23716	2.72603e-05	down
Chr1	25116966	25117568	-3.02796	2.8876e-10	down
Chr1	25118581	25119356	-2.55952	1.80205e-06	down
Chr1	25119876	25120128	-1.34799	0.0357206	down
Chr1	25132417	25133130	-2.14957	4.52855e-05	down
Chr1	25137485	25138039	-1.94657	0.000158178	down
Chr1	25146115	25147490	-2.61699	1.02489e-05	down
Chr1	25154637	25155557	-2.68784	1.70652e-08	down
Chr1	25159381	25161199	-2.40804	5.2857e-06	down
Chr1	2516053	2516626	-2.33063	7.17434e-06	down
Chr1	25168455	25169603	-1.72067	0.00459559	down
Chr1	25171306	25171879	-2.01099	9.88327e-05	down
Chr1	25184771	25185343	-2.58911	2.00874e-07	down
Chr1	25190033	25190611	-2.80272	2.81104e-09	down
Chr1	25202530	25203138	-2.52411	1.02541e-06	down
Chr1	25213084	25213693	-3.44203	1.25122e-12	down
Chr1	25236976	25237553	-3.41312	9.34275e-13	down
Chr1	25243394	25244059	-2.74677	2.55198e-08	down
Chr1	25244480	25245088	-2.84123	5.44987e-09	down
Chr1	25253063	25253674	-2.94354	1.12431e-09	down
Chr1	25262087	25262624	-2.07893	4.15184e-05	down
Chr1	25264575	25265925	-3.04763	8.14337e-11	down
Chr1	25269554	25270090	-2.63233	1.53644e-07	down
Chr1	25276142	25276800	-2.41953	6.65544e-07	down
Chr1	25297543	25298106	-3.77555	8.79674e-15	down
Chr1	25307451	25308282	-2.16991	2.25823e-05	down
Chr1	25311447	25312170	-1.95604	0.000247349	down
Chr1	25329512	25331355	-2.30567	8.61977e-06	down
Chr1	25364526	25365664	-3.24979	5.79929e-12	down
Chr1	25378286	25379029	-2.1526	2.19802e-05	down
Chr1	25394460	25395319	-2.06709	0.000429987	down
Chr1	25401507	25402082	-2.54829	1.54361e-07	down
Chr1	25409680	25410723	-2.82954	2.96062e-08	down
Chr1	25412949	25414007	-2.51332	1.83209e-07	down
Chr1	25417501	25418166	-2.92739	7.05205e-10	down
Chr1	25426286	25427122	-2.84877	1.32222e-08	down
Chr1	25430070	25430927	-1.47181	0.0137125	down
Chr1	25432465	25433096	-2.90737	4.05045e-09	down
Chr1	25433982	25434692	-2.98205	5.01678e-10	down
Chr1	25437098	25437667	-2.20628	2.24291e-05	down
Chr1	25447482	25448037	-2.11058	3.39068e-05	down
Chr1	25456690	25457985	-2.40586	6.32026e-07	down
Chr1	25483422	25484221	-2.82955	7.20731e-08	down
Chr1	25484845	25486561	-2.21195	6.64314e-05	down
Chr1	25508355	25508855	-3.1245	1.80994e-09	down
Chr1	25513638	25514814	-1.86456	0.000386657	down
Chr1	25524401	25525575	-2.57091	7.98188e-08	down
Chr1	25526429	25527657	-3.04177	2.01215e-10	down
Chr1	25529420	25529975	-2.00538	0.000126733	down
Chr1	25533572	25534209	-3.61692	1.81731e-14	down
Chr1	25543715	25544389	-2.65484	1.25478e-07	down
Chr1	25551489	25552022	-3.40046	7.50038e-12	down
Chr1	25561594	25562171	-2.08674	3.74969e-05	down
Chr1	25563017	25563777	-2.98699	2.57303e-09	down
Chr1	25566988	25567532	-2.62754	7.35453e-08	down
Chr1	25597219	25597748	-2.6256	5.45384e-07	down
Chr1	25599192	25599871	-1.80117	0.000875779	down
Chr1	2559924	2560440	-2.53016	4.87604e-07	down
Chr1	25610716	25611486	-2.36242	1.79449e-06	down
Chr1	25614509	25615427	-2.24892	3.25456e-06	down
Chr1	25619107	25619721	-2.33224	2.95267e-06	down
Chr1	25622092	25622685	-2.91659	1.60991e-09	down
Chr1	2562877	2563685	-1.52923	0.0191133	down
Chr1	25631865	25632505	-2.21178	1.69217e-05	down
Chr1	25636844	25637421	-1.99852	7.84997e-05	down
Chr1	25646432	25647024	-3.27104	3.95967e-11	down
Chr1	25652124	25652770	-2.4109	4.89409e-06	down
Chr1	25657765	25659166	-3.29157	4.11163e-12	down
Chr1	25668713	25669659	-2.37593	3.90319e-05	down
Chr1	2567284	2568101	-1.93483	0.000413095	down
Chr1	25677819	25678377	-3.24258	9.57041e-12	down
Chr1	25683818	25685077	-2.45726	2.62793e-07	down
Chr1	25685465	25686335	-2.10712	0.000203629	down
Chr1	25694793	25695958	-1.90221	0.000384971	down
Chr1	25701404	25702381	-2.87954	4.95881e-09	down
Chr1	25706161	25706704	-3.10682	3.22105e-10	down
Chr1	25709741	25710524	-1.29271	0.0468925	down
Chr1	25711227	25711763	-2.42197	1.19038e-06	down
Chr1	25714384	25715031	-2.33082	1.26342e-06	down
Chr1	25724874	25725486	-2.53901	2.96988e-06	down
Chr1	2572632	2573165	-2.86834	2.2389e-08	down
Chr1	25726681	25727484	-1.96392	0.000171761	down
Chr1	25732341	25732906	-2.46844	1.25718e-06	down
Chr1	25734265	25735052	-2.4301	1.45444e-05	down
Chr1	25736783	25736984	-1.65174	0.00359458	down
Chr1	25737391	25738091	-2.17249	0.000236135	down
Chr1	25751440	25751940	-1.99168	0.000134178	down
Chr1	25757658	25758364	-1.72661	0.002598	down
Chr1	25764816	25765338	-1.52312	0.00537411	down
Chr1	25781982	25783144	-2.49291	3.36668e-07	down
Chr1	25785604	25786293	-2.65072	8.62416e-07	down
Chr1	25792469	25793061	-3.274	4.0709e-12	down
Chr1	25796215	25796857	-3.67188	4.64683e-14	down
Chr1	25797187	25798922	-2.4544	1.23401e-05	down
Chr1	25801793	25802386	-2.1047	0.000127027	down
Chr1	25803085	25803887	-2.37184	6.57942e-07	down
Chr1	25809238	25810197	-2.85621	4.55248e-08	down
Chr1	25810521	25811237	-3.25162	1.50728e-10	down
Chr1	25834864	25835530	-2.1998	3.47551e-05	down
Chr1	25837968	25838854	-2.18238	2.14554e-05	down
Chr1	2584403	2584961	-3.36858	7.41413e-12	down
Chr1	25847598	25848609	-2.87791	9.86535e-09	down
Chr1	25849169	25849716	-3.68088	1.70851e-14	down
Chr1	2585904	2587141	-2.82108	2.40538e-09	down
Chr1	25860867	25861853	-2.69006	2.17367e-08	down
Chr1	25862323	25863000	-2.89429	3.4123e-09	down
Chr1	25869768	25870424	-3.44004	9.70428e-13	down
Chr1	25874544	25875226	-2.13606	8.42297e-05	down
Chr1	25888610	25889323	-2.65258	1.58168e-07	down
Chr1	25894548	25895242	-1.68753	0.001848	down
Chr1	25915057	25915638	-1.62782	0.00246615	down
Chr1	25932993	25934134	-2.18995	3.39405e-05	down
Chr1	25940275	25940768	-2.73092	4.57253e-08	down
Chr1	25948633	25949145	-1.43741	0.0141581	down
Chr1	25957577	25958335	-1.41611	0.0204074	down
Chr1	25961987	25962672	-2.86829	2.1535e-08	down
Chr1	25970453	25971632	-2.56233	3.7233e-07	down
Chr1	25991270	25992162	-2.32629	4.94316e-05	down
Chr1	26000706	26001265	-2.38552	4.44056e-06	down
Chr1	26004647	26005664	-3.15872	4.71481e-11	down
Chr1	26015929	26017123	-2.9317	9.4297e-09	down
Chr1	26017774	26018385	-3.11424	1.04741e-10	down
Chr1	26019310	26020086	-2.7575	1.48592e-07	down
Chr1	26025418	26026120	-3.49496	6.6538e-13	down
Chr1	2603116	2603813	-1.83698	0.000320358	down
Chr1	26032765	26033414	-2.34835	1.40444e-06	down
Chr1	26038997	26039806	-2.00342	0.000154957	down
Chr1	26039996	26040513	-3.71149	3.06262e-14	down
Chr1	26048136	26049460	-1.68385	0.00553533	down
Chr1	26051012	26052022	-2.06724	3.32739e-05	down
Chr1	26055869	26056395	-2.94218	3.79265e-09	down
Chr1	26061631	26062329	-2.76953	1.80519e-07	down
Chr1	2606235	2606849	-3.32278	2.74227e-11	down
Chr1	26062974	26063685	-2.92982	3.33229e-09	down
Chr1	26063860	26064465	-3.32899	2.83166e-12	down
Chr1	26069898	26070594	-3.38116	9.06808e-13	down
Chr1	26075350	26076690	-2.47412	3.81887e-07	down
Chr1	26079864	26080508	-2.67508	2.0624e-07	down
Chr1	2608024	2608532	-2.04121	8.22061e-05	down
Chr1	26084613	26085180	-3.09824	7.64679e-10	down
Chr1	26092736	26093273	-2.37889	1.42293e-06	down
Chr1	26097600	26098277	-3.16368	2.30225e-10	down
Chr1	26098445	26099076	-2.56085	7.91137e-07	down
Chr1	26103263	26104080	-1.44084	0.0151444	down
Chr1	26122532	26123096	-3.09339	3.21344e-09	down
Chr1	2612652	2613205	-1.621	0.00384267	down
Chr1	26128052	26128674	-3.13812	9.49385e-10	down
Chr1	26147009	26147591	-2.64575	2.44557e-07	down
Chr1	26148397	26148931	-2.39952	5.15738e-06	down
Chr1	26152766	26153440	-3.34795	3.13022e-12	down
Chr1	26171432	26172014	-1.89225	0.00037702	down
Chr1	26173115	26173908	-2.12836	0.000116795	down
Chr1	26182503	26183189	-4.40399	6.04295e-20	down
Chr1	26187077	26187973	-2.35004	3.69424e-05	down
Chr1	26188737	26189262	-2.12069	3.12781e-05	down
Chr1	26202212	26202846	-2.94443	7.28371e-10	down
Chr1	2620499	2621430	-3.93295	2.7277e-16	down
Chr1	26210601	26211200	-1.50218	0.0062471	down
Chr1	26212515	26213020	-2.16426	1.82777e-05	down
Chr1	26216195	26217335	-2.0182	0.000971218	down
Chr1	26221971	26222502	-2.44322	6.30899e-07	down
Chr1	26239990	26240797	-2.26369	1.6105e-05	down
Chr1	26255937	26256527	-2.09405	3.42397e-05	down
Chr1	2625638	2626342	-1.52799	0.0108195	down
Chr1	26259074	26259726	-3.35516	8.78324e-12	down
Chr1	26261044	26261589	-3.70411	1.60036e-14	down
Chr1	26276997	26277673	-2.02808	0.00044762	down
Chr1	26292409	26293277	-1.50685	0.0149371	down
Chr1	26295183	26295711	-1.37605	0.0167471	down
Chr1	26299421	26299971	-2.83049	2.55232e-08	down
Chr1	26300117	26300634	-1.52473	0.00520682	down
Chr1	2630901	2631475	-2.6824	1.02675e-07	down
Chr1	26326051	26327131	-1.93245	0.000193723	down
Chr1	26342546	26343293	-2.18625	7.52436e-05	down
Chr1	26346323	26347296	-2.34013	2.8758e-05	down
Chr1	26354038	26354609	-1.22831	0.0403432	down
Chr1	26360254	26360922	-2.76527	9.99854e-08	down
Chr1	26361045	26362022	-1.56044	0.00414104	down
Chr1	26363388	26363994	-1.98546	0.000235034	down
Chr1	26382556	26383244	-1.65087	0.00218029	down
Chr1	2639770	2640317	-3.05618	9.43163e-10	down
Chr1	26401654	26402278	-1.95185	0.000330693	down
Chr1	26402889	26403529	-2.68994	2.23575e-07	down
Chr1	26404047	26404743	-2.64121	2.19656e-06	down
Chr1	26414412	26415191	-2.00138	0.000262237	down
Chr1	26423663	26424374	-2.46927	3.99884e-06	down
Chr1	26426544	26427190	-2.59629	8.35262e-08	down
Chr1	26430570	26431368	-2.12579	0.000372755	down
Chr1	26441805	26443056	-2.29447	2.9596e-06	down
Chr1	26445177	26445905	-1.78217	0.00292374	down
Chr1	26464044	26464605	-2.73061	1.32482e-07	down
Chr1	26469671	26470844	-2.38088	2.32728e-06	down
Chr1	26471777	26472376	-2.43996	1.77501e-05	down
Chr1	26478108	26478725	-3.5291	1.01529e-13	down
Chr1	26479182	26479780	-2.55024	3.19903e-07	down
Chr1	26481108	26481660	-1.73338	0.00201271	down
Chr1	26502872	26503565	-3.56781	1.33701e-13	down
Chr1	26515274	26515839	-2.87518	1.58224e-08	down
Chr1	26539834	26540478	-3.33527	2.79491e-12	down
Chr1	26545206	26545845	-3.59625	5.50865e-13	down
Chr1	26548163	26548807	-2.22594	5.64957e-06	down
Chr1	26550173	26550748	-2.15245	6.06326e-05	down
Chr1	26559548	26560215	-2.60016	6.77057e-07	down
Chr1	2656378	2657256	-2.32112	5.56392e-06	down
Chr1	26565348	26565908	-3.00453	8.70121e-10	down
Chr1	26570269	26570890	-2.06927	4.59625e-05	down
Chr1	26576393	26577325	-1.33227	0.0198504	down
Chr1	26581195	26581790	-2.67243	7.07857e-08	down
Chr1	26583354	26583982	-3.45766	5.73114e-13	down
Chr1	26586821	26587431	-1.72555	0.0018431	down
Chr1	26590444	26591087	-2.82535	1.64913e-08	down
Chr1	26597229	26598129	-1.71449	0.0013926	down
Chr1	26626542	26627299	-2.54764	3.83201e-06	down
Chr1	26629258	26629982	-1.76585	0.00367002	down
Chr1	26631201	26632314	-1.93512	0.00126705	down
Chr1	26640511	26641090	-3.07477	1.91899e-10	down
Chr1	26644642	26645238	-2.93419	1.37006e-09	down
Chr1	26647059	26647305	-1.58769	0.00605145	down
Chr1	26651888	26652601	-1.84534	0.000744142	down
Chr1	26675141	26676039	-3.58307	4.8975e-13	down
Chr1	26682605	26683458	-1.67336	0.00860509	down
Chr1	26690631	26691291	-3.3259	1.0727e-11	down
Chr1	26695911	26696555	-2.31174	5.40439e-06	down
Chr1	26706612	26707613	-2.73193	4.2048e-08	down
Chr1	26715482	26715988	-2.9678	1.66084e-08	down
Chr1	26727939	26728489	-2.53078	3.18373e-07	down
Chr1	26731708	26732306	-2.85006	3.47554e-08	down
Chr1	26743008	26743808	-1.98956	0.000479595	down
Chr1	2675688	2676298	-2.0974	2.11475e-05	down
Chr1	26759429	26759969	-2.38719	3.48062e-06	down
Chr1	26767293	26768104	-2.71235	4.89311e-07	down
Chr1	26782317	26783400	-2.13553	2.8813e-05	down
Chr1	26789517	26790057	-3.08203	1.47369e-10	down
Chr1	26795876	26796413	-2.2475	8.22635e-06	down
Chr1	26799520	26800165	-2.937	8.9088e-09	down
Chr1	26803394	26803973	-3.33992	2.70863e-11	down
Chr1	26804846	26805377	-2.18889	3.06619e-05	down
Chr1	26805701	26806896	-2.36308	4.33764e-06	down
Chr1	26808637	26809512	-2.99648	1.65848e-09	down
Chr1	26809997	26810692	-3.17375	7.00407e-11	down
Chr1	2681137	2681630	-1.98323	0.000373406	down
Chr1	26814942	26815613	-3.09122	8.48871e-09	down
Chr1	2682106	2682782	-3.76845	2.39391e-15	down
Chr1	26821697	26822438	-2.77486	1.70652e-08	down
Chr1	26824360	26824877	-2.65185	1.86495e-07	down
Chr1	26826209	26826861	-2.42691	2.52137e-05	down
Chr1	26829768	26830302	-2.5615	2.90058e-07	down
Chr1	26830782	26831593	-2.78442	6.40616e-07	down
Chr1	26832440	26833280	-2.44192	8.13741e-06	down
Chr1	26834069	26835016	-2.09645	3.18529e-05	down
Chr1	26838727	26839663	-2.3192	1.86409e-05	down
Chr1	26863180	26863807	-3.0837	1.19227e-08	down
Chr1	2688046	2688884	-2.92219	4.56713e-09	down
Chr1	26886557	26887370	-3.17649	6.44014e-10	down
Chr1	26901352	26901882	-3.10202	7.44476e-10	down
Chr1	26902634	26903136	-2.11732	3.11945e-05	down
Chr1	2690996	2691588	-2.43326	6.20499e-07	down
Chr1	26917878	26918568	-2.80069	5.48337e-09	down
Chr1	26929313	26929986	-2.8836	1.59657e-08	down
Chr1	26930885	26931453	-3.21592	1.00766e-10	down
Chr1	26931994	26932610	-2.64502	1.48592e-07	down
Chr1	2693494	2694199	-1.93987	0.000218527	down
Chr1	26935559	26936496	-3.13353	2.11864e-10	down
Chr1	26945373	26945896	-3.08943	4.93555e-09	down
Chr1	26947683	26948333	-2.90352	2.62988e-09	down
Chr1	26948497	26949004	-3.50573	2.15171e-13	down
Chr1	26951093	26951684	-2.56621	1.14256e-07	down
Chr1	26963935	26964494	-2.59922	1.00512e-06	down
Chr1	26975352	26975864	-1.67454	0.0034894	down
Chr1	26979111	26979624	-2.23123	3.201e-05	down
Chr1	26980460	26981025	-3.495	9.5093e-13	down
Chr1	26983804	26984709	-1.91394	0.00324839	down
Chr1	2698748	2699380	-2.05243	5.24128e-05	down
Chr1	26989954	26990668	-2.65507	4.64321e-07	down
Chr1	26992233	26992785	-2.26732	1.13525e-05	down
Chr1	26999391	27000053	-3.50859	1.52414e-13	down
Chr1	270140	270969	1.40379	0.0276914	up
Chr1	27016763	27017283	-2.42052	9.94201e-06	down
Chr1	27019963	27020699	-2.05497	5.70998e-05	down
Chr1	27021266	27021768	-2.61221	1.44865e-07	down
Chr1	27024886	27026017	-2.08373	2.64241e-05	down
Chr1	27032335	27032973	-2.92172	5.80751e-09	down
Chr1	2703306	2703967	-2.60865	2.07994e-07	down
Chr1	27033934	27035347	-1.66755	0.00423261	down
Chr1	27047791	27048304	-1.69701	0.00122884	down
Chr1	27053888	27054551	-2.95094	1.26833e-09	down
Chr1	27058216	27058772	-3.11901	3.73377e-10	down
Chr1	27065087	27065695	-3.06168	5.32284e-10	down
Chr1	27074589	27075302	-1.48578	0.0185806	down
Chr1	27075911	27076535	-2.04638	0.000202925	down
Chr1	27082509	27083102	-2.26998	1.39351e-05	down
Chr1	27085564	27086199	-1.89376	0.00148427	down
Chr1	27087809	27088844	-2.57867	4.12352e-07	down
Chr1	27093032	27093637	-2.71167	2.06271e-08	down
Chr1	27099398	27099946	-2.71269	3.08487e-08	down
Chr1	2709992	2710971	-2.77321	2.08719e-08	down
Chr1	27113571	27114490	-2.87549	2.38582e-09	down
Chr1	27115750	27116341	-3.4599	1.00258e-12	down
Chr1	27127157	27128783	-2.80143	4.27009e-08	down
Chr1	27132445	27132951	-2.28759	4.06638e-05	down
Chr1	27134434	27134964	-3.40438	1.69673e-11	down
Chr1	27145044	27145677	-2.67516	4.39431e-08	down
Chr1	27148219	27149190	-1.4213	0.0292206	down
Chr1	2716042	2716790	-3.26031	1.05017e-11	down
Chr1	27179547	27180417	-2.37403	9.15265e-06	down
Chr1	27184512	27185705	-3.75732	1.94771e-14	down
Chr1	27194096	27194625	-3.24294	7.74983e-11	down
Chr1	27196569	27197135	-3.24939	2.44033e-11	down
Chr1	2720002	2720721	-3.66483	1.73602e-13	down
Chr1	27217065	27218147	-2.04103	6.36671e-05	down
Chr1	27220197	27221155	-2.1625	0.000130587	down
Chr1	27233562	27234213	-2.54423	5.20941e-07	down
Chr1	27239247	27240079	-3.15364	8.54248e-11	down
Chr1	27244774	27245645	-2.59388	1.14256e-07	down
Chr1	27249840	27250403	-3.92537	7.57128e-16	down
Chr1	27252274	27253243	-2.06429	0.000118227	down
Chr1	27259729	27260450	-1.89939	0.0012827	down
Chr1	27265191	27265883	-2.44454	4.35094e-06	down
Chr1	27269544	27270202	-3.55975	5.27918e-14	down
Chr1	27272838	27273918	-1.84549	0.00258397	down
Chr1	27285038	27285577	-2.56322	1.94688e-07	down
Chr1	27287914	27288471	-2.93791	3.32512e-09	down
Chr1	27290323	27290843	-2.18082	1.33344e-05	down
Chr1	27293913	27294828	-2.36557	1.50518e-06	down
Chr1	27303229	27303811	-3.0889	2.20325e-09	down
Chr1	27308439	27309054	-3.32312	5.59872e-12	down
Chr1	27316110	27316672	-2.07639	4.48667e-05	down
Chr1	27329355	27329871	-2.13558	4.56223e-05	down
Chr1	2733744	2734355	-2.91042	1.94218e-09	down
Chr1	27341118	27341794	-3.51734	2.95636e-13	down
Chr1	27358407	27358980	-2.60074	5.14131e-07	down
Chr1	27376915	27377457	-3.16667	3.23265e-10	down
Chr1	27383427	27384084	-2.7101	2.91896e-08	down
Chr1	27392701	27393205	-2.19359	1.48395e-05	down
Chr1	27394858	27395967	-3.46742	1.81815e-13	down
Chr1	2740838	2741376	-2.31439	2.87325e-06	down
Chr1	27425633	27426347	-1.84771	0.000817834	down
Chr1	27430586	27431168	-1.49625	0.00614479	down
Chr1	27452765	27453373	-2.82518	9.23997e-09	down
Chr1	27464775	27465333	-2.58799	4.28502e-07	down
Chr1	27472964	27473549	-2.98801	8.58982e-10	down
Chr1	2748065	2748853	-1.97965	7.99556e-05	down
Chr1	27492008	27492924	-1.62095	0.00430182	down
Chr1	27498889	27499437	-2.10703	9.73969e-05	down
Chr1	27506482	27507051	-3.76989	7.2088e-15	down
Chr1	27511732	27512279	-2.79095	1.09826e-08	down
Chr1	27514233	27514800	-3.5875	1.12994e-13	down
Chr1	27522002	27522518	-2.94297	1.01615e-08	down
Chr1	27523307	27523967	-2.44531	4.2459e-07	down
Chr1	27532372	27532936	-2.8351	9.31268e-09	down
Chr1	27545305	27545864	-2.77602	3.03146e-08	down
Chr1	27566983	27567549	-3.32196	1.69732e-11	down
Chr1	27581551	27582189	-2.46213	5.20807e-07	down
Chr1	27584507	27585234	-3.38093	4.0709e-12	down
Chr1	27589178	27589402	-2.80167	9.74514e-09	down
Chr1	2759170	2759674	-3.19606	1.1521e-09	down
Chr1	27594662	27595289	-2.85593	1.73288e-08	down
Chr1	27597859	27598967	-2.25306	6.84355e-06	down
Chr1	27628833	27629523	-3.04278	3.7851e-10	down
Chr1	27634725	27634949	-1.58253	0.00914904	down
Chr1	27639912	27641006	-1.65374	0.00282179	down
Chr1	27642580	27643150	-3.25931	1.86794e-10	down
Chr1	27646119	27646738	-1.77179	0.0012574	down
Chr1	27651405	27652055	-2.62231	7.86475e-07	down
Chr1	27659608	27660428	-2.11095	1.885e-05	down
Chr1	27677574	27678169	-2.05139	0.000112146	down
Chr1	27689298	27689923	-2.09173	3.365e-05	down
Chr1	27713236	27713892	-2.4387	7.97791e-07	down
Chr1	27719051	27719557	-4.24177	4.49722e-18	down
Chr1	27721120	27721762	-3.24108	8.50474e-12	down
Chr1	27723654	27724388	-2.35591	2.08207e-05	down
Chr1	27740674	27741298	-2.83129	1.83094e-08	down
Chr1	27752486	27753070	-2.51917	7.3739e-07	down
Chr1	27759838	27760566	-1.98025	0.000184926	down
Chr1	27764900	27765507	-3.2727	8.01359e-12	down
Chr1	27767378	27767924	-2.28169	1.60377e-05	down
Chr1	27768429	27768986	-2.6722	2.46248e-07	down
Chr1	27769759	27770840	-2.33408	5.84592e-06	down
Chr1	27774173	27774902	-1.52618	0.00419602	down
Chr1	27776369	27776996	-2.29244	8.0101e-06	down
Chr1	27785017	27785810	-1.66502	0.00867316	down
Chr1	27787907	27788813	-1.61288	0.0113641	down
Chr1	27789155	27789662	-1.78426	0.00108096	down
Chr1	2779069	2780038	-3.00765	2.37194e-10	down
Chr1	27799341	27799947	-2.8811	2.76318e-08	down
Chr1	27821	28324	-2.9314	2.60692e-09	down
Chr1	27851776	27852640	-2.21831	2.56275e-05	down
Chr1	27864485	27865026	-2.99379	1.24995e-09	down
Chr1	27865201	27865923	-1.85797	0.000458114	down
Chr1	27867530	27868514	-2.33127	4.5957e-06	down
Chr1	27872204	27873329	-2.49874	3.20798e-06	down
Chr1	27895926	27896789	-2.61808	3.7096e-06	down
Chr1	27913508	27914460	-2.01658	5.40751e-05	down
Chr1	27916020	27916747	-2.32296	2.68693e-06	down
Chr1	27936654	27937240	-2.52745	1.40949e-06	down
Chr1	27939076	27939754	-2.36694	2.05447e-06	down
Chr1	27940646	27941229	-2.84992	4.23657e-09	down
Chr1	27983324	27984101	-1.34329	0.0421283	down
Chr1	27987065	27987573	-2.601	5.94129e-07	down
Chr1	27989414	27990044	-2.37179	3.33755e-06	down
Chr1	27991967	27992697	-2.3055	5.53962e-06	down
Chr1	27993046	27994514	-1.9334	0.000607154	down
Chr1	27998363	27998939	-3.27389	7.11528e-12	down
Chr1	28004681	28005297	-2.30659	7.44801e-06	down
Chr1	28006803	28007528	-2.83634	5.59473e-08	down
Chr1	28013718	28014329	-3.62279	2.64822e-13	down
Chr1	28020628	28021510	-1.9305	0.000131334	down
Chr1	28028231	28028826	-2.86344	4.14658e-08	down
Chr1	2805211	2806086	-2.19104	2.75514e-05	down
Chr1	28070271	28070860	-1.94929	0.000366568	down
Chr1	28098718	28099355	-2.3134	7.86967e-06	down
Chr1	28104698	28105201	-3.21244	1.34249e-09	down
Chr1	28112048	28112725	-2.37823	2.25054e-05	down
Chr1	28113880	28114444	-2.756	2.84273e-08	down
Chr1	28127185	28127985	-1.99907	0.000130238	down
Chr1	28133893	28135199	-1.7143	0.0078999	down
Chr1	2813826	2814639	-2.02386	9.07403e-05	down
Chr1	28143872	28144473	-3.55337	7.16494e-12	down
Chr1	28155457	28156207	-3.07441	2.23366e-10	down
Chr1	28158699	28159407	-1.87014	0.00022332	down
Chr1	28170843	28171522	-3.71477	3.5507e-15	down
Chr1	28177698	28178223	-2.60845	2.98252e-07	down
Chr1	28183013	28183696	-1.39069	0.0316231	down
Chr1	28186380	28186925	-2.53831	1.20475e-06	down
Chr1	28189253	28189880	-2.9839	5.97092e-09	down
Chr1	28200991	28201555	-3.21665	3.77007e-11	down
Chr1	28205905	28206689	-2.58821	2.94804e-07	down
Chr1	28207864	28208613	-1.49142	0.0151452	down
Chr1	28209209	28209733	-2.58531	2.74126e-07	down
Chr1	28213787	28214346	-2.63133	3.9179e-07	down
Chr1	28222744	28223753	-3.28311	1.04575e-11	down
Chr1	28233835	28234755	-2.14763	3.01316e-05	down
Chr1	28236765	28237693	-2.03055	4.62782e-05	down
Chr1	28239179	28239822	-1.67377	0.00675711	down
Chr1	28241055	28241665	-2.14464	4.27875e-05	down
Chr1	28241933	28243041	-2.82327	3.27554e-09	down
Chr1	28247596	28249397	-2.57187	7.57708e-07	down
Chr1	2824799	2825312	-2.46296	1.21699e-06	down
Chr1	28267848	28268994	-2.41952	3.31487e-07	down
Chr1	28275187	28276016	-2.37851	2.20006e-05	down
Chr1	28279395	28279998	-3.19509	9.2378e-11	down
Chr1	28283177	28283711	-2.2443	3.48014e-05	down
Chr1	28285676	28286238	-2.97811	7.97714e-10	down
Chr1	28297106	28297807	-3.52516	1.15169e-13	down
Chr1	28301092	28302655	-2.26463	3.22005e-06	down
Chr1	28303586	28304151	-2.95526	3.79214e-09	down
Chr1	28313332	28313994	-1.94816	0.000192397	down
Chr1	28318567	28319173	-2.03601	5.2952e-05	down
Chr1	28321907	28322874	-1.73695	0.0016554	down
Chr1	28327766	28328599	-1.94364	0.00148281	down
Chr1	28330227	28330962	-2.46679	9.71783e-07	down
Chr1	28335746	28336324	-3.53939	1.09946e-11	down
Chr1	28348525	28349111	-3.2271	1.62552e-11	down
Chr1	28357282	28357484	-2.02271	0.000241608	down
Chr1	28365967	28366631	-2.82798	1.85396e-09	down
Chr1	28372514	28373270	-2.5297	2.27977e-06	down
Chr1	28377017	28377684	-1.27703	0.0308754	down
Chr1	28390420	28391074	-3.42752	3.83717e-10	down
Chr1	28403207	28404272	-3.88292	3.62316e-16	down
Chr1	28422656	28423320	-3.2476	1.13499e-11	down
Chr1	28436176	28436775	-2.56748	2.64684e-07	down
Chr1	28437758	28439384	-2.20803	8.86602e-06	down
Chr1	28453242	28453760	-1.43347	0.0108052	down
Chr1	28463661	28464300	-3.61582	2.79633e-14	down
Chr1	28466227	28466787	-2.38731	1.40152e-06	down
Chr1	28467650	28468220	-3.21615	6.77759e-11	down
Chr1	28485020	28485961	-1.71985	0.00114265	down
Chr1	28486491	28487209	-2.66909	5.98305e-08	down
Chr1	28495283	28495818	-1.98032	0.000169901	down
Chr1	28515260	28515906	-2.73823	2.11244e-08	down
Chr1	28519052	28519756	-2.61944	8.87497e-07	down
Chr1	28528914	28529560	-1.59004	0.00409824	down
Chr1	28537793	28538390	-2.01234	6.22041e-05	down
Chr1	28548866	28549536	-3.06599	1.27078e-10	down
Chr1	28568250	28569085	-2.77997	4.55258e-08	down
Chr1	28586873	28587748	-1.39405	0.0331471	down
Chr1	28595470	28596239	-2.77612	6.9221e-08	down
Chr1	2860080	2860721	-3.58296	6.8177e-14	down
Chr1	28602955	28604064	-2.93841	2.00171e-09	down
Chr1	28606536	28607198	-3.42156	4.60692e-12	down
Chr1	28608406	28609134	-3.13654	7.7199e-11	down
Chr1	28616028	28616703	-2.8377	2.45568e-08	down
Chr1	28654293	28654994	-2.52658	2.44173e-06	down
Chr1	28668601	28669351	-1.84386	0.000434887	down
Chr1	28671988	28672495	-3.19272	5.84935e-11	down
Chr1	28673584	28674208	-2.23584	1.00226e-05	down
Chr1	28676402	28677355	-2.43972	5.65506e-07	down
Chr1	28679426	28679984	-2.39766	1.39855e-06	down
Chr1	28695710	28696487	-1.46451	0.00760949	down
Chr1	28696778	28697362	-3.25044	2.24731e-11	down
Chr1	28726360	28727606	-2.0439	0.000289853	down
Chr1	28728018	28728734	-3.15974	6.38283e-11	down
Chr1	2873181	2873727	-3.10359	5.51339e-10	down
Chr1	28746685	28747543	-1.76414	0.00130906	down
Chr1	28750912	28751529	-1.9246	0.000168106	down
Chr1	28756691	28757854	-3.29073	2.54693e-12	down
Chr1	28758319	28759022	-2.75585	2.12616e-07	down
Chr1	28766921	28767705	-2.88011	1.68945e-09	down
Chr1	28769650	28770379	-2.57577	8.30333e-07	down
Chr1	28770873	28771542	-1.29842	0.0309224	down
Chr1	2877546	2878238	-2.96986	3.24699e-10	down
Chr1	28790002	28790502	-1.43318	0.0131592	down
Chr1	2879560	2880510	-1.60042	0.0113818	down
Chr1	28797742	28799066	-2.64676	5.1298e-07	down
Chr1	28805179	28805914	-1.93125	0.000452336	down
Chr1	28810907	28811445	-2.13414	3.33575e-05	down
Chr1	28829182	28830020	-2.38555	2.11928e-06	down
Chr1	28834409	28835008	-1.65988	0.00974058	down
Chr1	28837203	28838581	-1.50162	0.0264599	down
Chr1	28857139	28858566	-2.50659	4.10297e-06	down
Chr1	28858972	28859963	-1.8469	0.000259205	down
Chr1	28864833	28867154	-2.56695	1.07592e-07	down
Chr1	28867304	28868108	-2.24015	6.727e-06	down
Chr1	28873053	28873785	-2.6777	1.07871e-07	down
Chr1	28873939	28874546	-2.99377	1.14443e-09	down
Chr1	28889462	28890462	-2.67092	2.3897e-08	down
Chr1	28892908	28893421	-2.46342	7.12015e-07	down
Chr1	2890213	2890806	-3.41665	9.06666e-12	down
Chr1	28904677	28905218	-2.81072	2.87069e-08	down
Chr1	28915718	28916283	-2.16925	1.84341e-05	down
Chr1	28926575	28927316	-2.54196	2.54915e-07	down
Chr1	28930457	28930953	-2.39532	1.51047e-06	down
Chr1	28932226	28932437	-3.03389	1.90821e-09	down
Chr1	28968070	28969249	-2.06811	7.69686e-05	down
Chr1	28978223	28978825	-2.15202	4.91038e-05	down
Chr1	28992829	28993339	-2.24204	2.75351e-05	down
Chr1	28993621	28994640	-1.60577	0.00871475	down
Chr1	2899652	2900196	-2.66183	2.22442e-07	down
Chr1	28998206	28999215	-2.15667	1.41162e-05	down
Chr1	29004704	29005373	-3.03254	7.25691e-10	down
Chr1	29019105	29019683	-3.14493	4.00378e-11	down
Chr1	29026094	29027147	-2.33869	1.62505e-05	down
Chr1	29028052	29029396	-2.01854	0.000175745	down
Chr1	2904298	2904894	-2.94226	3.64888e-09	down
Chr1	29048687	29049339	-2.28632	2.03391e-05	down
Chr1	29063701	29064297	-3.21493	8.09543e-11	down
Chr1	29069321	29070047	-2.37459	1.2223e-05	down
Chr1	29072049	29073406	-2.94724	1.03731e-09	down
Chr1	29087731	29088482	-2.91782	8.1756e-09	down
Chr1	29122519	29123093	-2.71113	8.04983e-08	down
Chr1	29124260	29124952	-3.12036	4.6069e-10	down
Chr1	29135765	29136352	-2.932	3.1285e-09	down
Chr1	29144738	29145802	-1.80483	0.00638918	down
Chr1	29146020	29146700	-3.7046	8.21239e-14	down
Chr1	29151738	29152481	-2.17561	4.52287e-05	down
Chr1	29178574	29179542	-3.26912	6.07246e-12	down
Chr1	29179861	29180607	-3.13698	1.68386e-09	down
Chr1	29186224	29187272	-2.11756	2.99478e-05	down
Chr1	29187451	29188042	-3.07329	2.54236e-10	down
Chr1	29195624	29196304	-2.53712	3.23053e-07	down
Chr1	29203184	29203783	-2.18259	0.000129367	down
Chr1	292112	292800	-3.02402	1.82299e-10	down
Chr1	29214053	29214829	-2.12537	0.000242316	down
Chr1	29220170	29221655	-1.88268	0.00238641	down
Chr1	29223729	29224255	-2.1534	6.09783e-05	down
Chr1	29238890	29239663	-1.59136	0.00822333	down
Chr1	29247505	29248077	-3.80121	1.06638e-14	down
Chr1	29253290	29254686	-2.1428	0.000117497	down
Chr1	29262426	29263143	-2.45708	1.61227e-05	down
Chr1	29269130	29269850	-3.56074	1.51394e-12	down
Chr1	29272111	29273324	-1.49014	0.0168571	down
Chr1	29290124	29290810	-2.24115	1.14996e-05	down
Chr1	29291645	29292676	-3.06138	1.24391e-10	down
Chr1	29306774	29307330	-2.56148	9.70502e-08	down
Chr1	29316783	29317403	-2.92296	1.59713e-09	down
Chr1	29320383	29320973	-4.26712	3.34292e-17	down
Chr1	29321657	29322238	-2.59307	2.84442e-07	down
Chr1	29332465	29332979	-2.9056	3.77984e-09	down
Chr1	29345570	29346379	-2.64245	6.17087e-07	down
Chr1	29349780	29350411	-3.06309	1.22596e-10	down
Chr1	29352370	29352956	-2.82042	3.63437e-09	down
Chr1	29364824	29365446	-2.57838	7.47428e-08	down
Chr1	29388015	29388870	-3.5056	3.44331e-11	down
Chr1	29406432	29406999	-3.03844	9.82166e-10	down
Chr1	29407821	29408441	-3.34461	5.51121e-11	down
Chr1	29413285	29413921	-1.43424	0.0276653	down
Chr1	29416706	29417376	-3.27773	1.47907e-11	down
Chr1	2941713	2942293	-2.80195	9.3355e-09	down
Chr1	29419501	29420050	-1.61185	0.00227986	down
Chr1	29420385	29420942	-1.68829	0.00152316	down
Chr1	29421082	29421631	-2.62272	1.62976e-07	down
Chr1	29430190	29430708	-2.3871	2.3579e-06	down
Chr1	29444336	29444879	-3.03258	8.70121e-10	down
Chr1	29446837	29447406	-2.41036	2.02205e-06	down
[truncated: 9,798 more rows]
