# Supplementary material for: N4-acetyldeoxycytosine DNA modification marks euchromatin regions in Arabidopsis thaliana
Source: Genome Biol. 2022 Jan 3;23:5. doi: 10.1186/s13059-021-02578-7 (PMC8722123; doi:10.1186/s13059-021-02578-7)
Supplement: Supplementary file 10 — Additional file 10: Table S9. DMRs identified in met1 and rdd mutants compared to Col-0 wild-type. [file 13059_2021_2578_MOESM10_ESM.xlsx]

## Sheet: Table S9
DMRs identified in met1 and rdd mutants compared to Col-0 wild-type.
met1
	CG	20341
	CHG	5203
	CHH	1015
rdd
	CG	3185
	CHG	1364
	CHH	159
