# Supplementary material for: N4-acetyldeoxycytosine DNA modification marks euchromatin regions in Arabidopsis thaliana
Source: Genome Biol. 2022 Jan 3;23:5. doi: 10.1186/s13059-021-02578-7 (PMC8722123; doi:10.1186/s13059-021-02578-7)
Supplement: Supplementary file 11 — Additional file 11: Table S10. Consensus motifs associated with 4acC peaks. [file 13059_2021_2578_MOESM11_ESM.xlsx]

## Sheet: Table S10
Consensus motifs associated with 4acC peaks.
List	Motif	Motif	Discovery/​Enrichment Program	E-value	Known or Similar Motifs(number)	Known or Similar Motifs (CIS-BP_2.00 Arabidopsis_thaliana)
1		CDYCDYCDYCDYCDY	MEME	5.3e-152	60	M06804_2.00 (TFIIIA), M07268_2.00 (HMGB13), M06570_2.00 (ERF012), M06593_2.00 (ERF021), M06710_2.00 (AT5G18090), M06566_2.00 (ERF027), M06955_2.00 (LBD6), M06594_2.00 (ERF022), M06647_2.00 (ERF054), M06562_2.00 (ERF10), M06667_2.00 (ERF003), M07269_2.00 (HMGB6), M06966_2.00 (LOB), M06573_2.00 (ERF087), M06581_2.00 (ERF014), M06595_2.00 (HRE1), M06655_2.00 (DREB2A), M06663_2.00 (ERF086), M06682_2.…
2		YCTCTCTYTCTYYYT	MEME	3.9e-74	13	M07349_2.00 (FRS9), M06715_2.00 (BPC1), M06719_2.00 (BPC6), M06717_2.00 (BPC5), M06813_2.00 (AT3G46070), M06837_2.00 (CDF5), M07334_2.00 (AtIDD11), M06854_2.00 (OBP3), M06805_2.00 (SGR5), M06833_2.00 (DOF1.7), M07336_2.00 (MIP1B), M06804_2.00 (TFIIIA), M06868_2.00 (DOF5.8)
3		TCTTCTKYTTCTTYY	MEME	2.3e-25	41	M06710_2.00 (AT5G18090), M06833_2.00 (DOF1.7), M06837_2.00 (CDF5), M06863_2.00 (DOF5.1), M06854_2.00 (OBP3), M06851_2.00 (DOF3.4), M07334_2.00 (AtIDD11), M06702_2.00 (REM19), M06804_2.00 (TFIIIA), M06821_2.00 (AT5G22990), M07249_2.00 (RKD2), M06868_2.00 (DOF5.8), M06839_2.00 (DOF2.2), M07336_2.00 (MIP1B), M07119_2.00 (AT5G05790), M08148_2.00 (PI), M07219_2.00 (anac071), M06805_2.00 (SGR5), M06704…
4		YCDBCDYCDYCNYC	STREME	4.3e-17	47	M06710_2.00 (AT5G18090), M06804_2.00 (TFIIIA), M07325_2.00 (SDG37), M06821_2.00 (AT5G22990), M07219_2.00 (anac071), M06897_2.00 (GATA16), M07249_2.00 (RKD2), M06570_2.00 (ERF012), M07221_2.00 (NAC073), M07119_2.00 (AT5G05790), M06833_2.00 (DOF1.7), M07223_2.00 (anac075), M06608_2.00 (ERF038), M06628_2.00 (ERF011), M07268_2.00 (HMGB13), M06955_2.00 (LBD6), M06581_2.00 (ERF014), M06837_2.00 (CDF5),…
5		NAAACCCTARHHNH	STREME	2.4e-11	22	M07033_2.00 (AT1G72740), M07092_2.00 (TRP2), M07306_2.00 (SRS7), M07148_2.00 (TRP1), M07341_2.00 (AT4G12670), M01282_2.00 ((TRP3)_(Cannabis_sativa)_(DBD_0.98)), M07053_2.00 (ASR3), M01070_2.00 (TRB1), M01083_2.00 (TRB2), M06708_2.00 (ARF16), M07032_2.00 (MYB110), M01266_2.00 (TRP5), M06696_2.00 (HMGB15), M07130_2.00 (MYB56), M07114_2.00 (MYB73), M06709_2.00 (AT4G33280), M02715_2.00 (SPL3), M07320…
6		DGMRRCDRHRVMD	STREME	3.4e-07	38	M06851_2.00 (DOF3.4), M06837_2.00 (CDF5), M08081_2.00 (REF6), M07334_2.00 (AtIDD11), M06833_2.00 (DOF1.7), M06863_2.00 (DOF5.1), M06854_2.00 (OBP3), M07248_2.00 (NLP4), M01645_2.00 (RAV1), M07349_2.00 (FRS9), M06566_2.00 (ERF027), M06839_2.00 (DOF2.2), M06719_2.00 (BPC6), M06831_2.00 (DOF1.6), M06715_2.00 (BPC1), M01647_2.00 (ARF14), M06868_2.00 (DOF5.8), M07336_2.00 (MIP1B), M06702_2.00 (REM19),…
7		CGBCGGMGHWNN	STREME	2.9e-05	51	M06976_2.00 (AT3G58630), M06978_2.00 (AT5G05550), M06973_2.00 (ASIL2), M06956_2.00 (LBD13), M06955_2.00 (LBD6), M06966_2.00 (LOB), M06573_2.00 (ERF087), M07268_2.00 (HMGB13), M06663_2.00 (ERF086), M06686_2.00 (AT5G65130), M06595_2.00 (HRE1), M06665_2.00 (RAP2-11), M06682_2.00 (ERF104), M02264_2.00 (ASIL1), M06562_2.00 (ERF10), M01632_2.00 (ERF105), M06647_2.00 (ERF054), M06628_2.00 (ERF011), M066…
8		AYTACTACWABD	STREME	0.011	4	M06817_2.00 (ZAT9), M01167_2.00 (ZAT1), M07161_2.00 (NAC004), M07169_2.00 (ANAC011)
9		AAAAAAAAAAAAADA	STREME	0.012	47	M06837_2.00 (CDF5), M06704_2.00 (VRN1), M06702_2.00 (REM19), M06854_2.00 (OBP3), M06868_2.00 (DOF5.8), M06863_2.00 (DOF5.1), M06839_2.00 (DOF2.2), M06851_2.00 (DOF3.4), M07336_2.00 (MIP1B), M06805_2.00 (SGR5), M07334_2.00 (AtIDD11), M06833_2.00 (DOF1.7), M07412_2.00 (WRKY7), M06803_2.00 (IDD7),
10		RTCRGAHTCR	STREME	0.015	8	M00723_2.00 (EIL3), M00863_2.00 (GATA12), M00724_2.00 (EIL1), M06889_2.00 (GATA14), M01994_2.00 (GATA10), M06884_2.00 (GATA20), M02000_2.00 (GATA8), M01995_2.00 (GATA11)
11		CGGYGACG	STREME	0.016	80	M06976_2.00 (AT3G58630), M06810_2.00 (AT2G15740), M06978_2.00 (AT5G05550), M06594_2.00 (ERF022), M06665_2.00 (RAP2-11), M06657_2.00 (ERF115), M06630_2.00 (DREB2F), M06608_2.00 (ERF038), M01602_2.00 (ERF094), M06566_2.00 (ERF027), M06593_2.00 (ERF021), M06690_2.00 (ERF010), M01774_2.00 (TGA7), M06670_2.00 (ERF9), M06582_2.00 (RAP2-1), M06686_2.00 (AT5G65130), M01778_2.00 (BZIP17), M06661_2.00 (LEP…
12		AGARAGAGAGAGAGA	STREME	0.019	22	M07349_2.00 (FRS9), M06719_2.00 (BPC6), M06715_2.00 (BPC1), M06717_2.00 (BPC5), M06813_2.00 (AT3G46070), M07334_2.00 (AtIDD11), M06837_2.00 (CDF5), M06805_2.00 (SGR5), M06807_2.00 (IDD5), M06809_2.00 (IDD4), M06833_2.00 (DOF1.7), M07336_2.00 (MIP1B), M06854_2.00 (OBP3), M06831_2.00 (DOF1.6), M06824_2.00 (IDD1), M06818_2.00 (JKD), M08145_2.00 (AGL27), M06803_2.00 (IDD7), M06868_2.00 (DOF5.8), M067…
13		CAAAACC	STREME	0.021	12	M07319_2.00 (AT1G76870), M06708_2.00 (ARF16), M07033_2.00 (AT1G72740), M06709_2.00 (AT4G33280), M07092_2.00 (TRP2), M07341_2.00 (AT4G12670), M07148_2.00 (TRP1), M01266_2.00 (TRP5), M01282_2.00 ((TRP3)_(Cannabis_sativa)_(DBD_0.98)), M07306_2.00 (SRS7), M06649_2.00 (ERF015), M02044_2.00 (HAT3.1)
14		CAWTTTC	STREME	0.027	15	M01947_2.00 (DOF5.3), M06956_2.00 (LBD13), M06982_2.00 (AGL63), M06960_2.00 (LBD19), M07364_2.00 (AT5G63260), M01063_2.00 (DOF5.6), M06962_2.00 (LBD18), M01215_2.00 ((AT1G28310)_(Cannabis_sativa)_(DBD_0.81)), M01942_2.00 (DOF3.1), M00894_2.00 (AHL12), M06831_2.00 (DOF1.6), M01212_2.00 (DOF2.5), M01945_2.00 (DOF4.7), M06821_2.00 (AT5G22990), M07219_2.00 (anac071)
15		AAACMCA	STREME	0.027	3	M07224_2.00 (ANAC076), M08081_2.00 (REF6), M07241_2.00 (NAC101)
16		GAGTTCCAWCCVCA	STREME	0.031	1	M07330_2.00 (NF-YB1)
17		AWTCACTCGAC	STREME	0.031	4	M06707_2.00 (NGA4), M02684_2.00 (ATHB-5), M01858_2.00 (RBE), M01859_2.00 (ZAT12)
18		YAATGGCK	STREME	0.032	5	M01443_2.00 (YY1), M01608_2.00 (ERF8), M01617_2.00 (ERF7), M01630_2.00 (ERF096), M06595_2.00 (HRE1)
19		MCGGGTCGG	STREME	0.035	8	M01154_2.00 ((BZIP25)_(Cannabis_sativa)_(DBD_0.70)), M01085_2.00 (AT4G00390), M01900_2.00 (CMTA3), M00893_2.00 (TCP16), M02000_2.00 (GATA8), M06775_2.00 (ATBZIP42), M06792_2.00 (BZIP43), M01787_2.00 (BZIP63)
20		AGTTTC	STREME	0.043	4	M06992_2.00 (AGL15), M07024_2.00 (HHO6), M07112_2.00 (HHO5), M02290_2.00 (HHO2)
21		RTATATRTAG	STREME	0.046	2	M01672_2.00 (AHL13), M01567_2.00 ((TBP2)_(Saccharomyces_cerevisiae)_(DBD_0.86))
22		WKCTTCYYC	STREME	0.047	19	M07219_2.00 (anac071), M07167_2.00 (NAC010), M07221_2.00 (NAC073), M07223_2.00 (anac075), M06710_2.00 (AT5G18090), M07249_2.00 (RKD2), M07119_2.00 (AT5G05790), M07216_2.00 (NAC69), M07161_2.00 (NAC004), M07170_2.00 (ANAC13), M07194_2.00 (NAC045), M07163_2.00 (NAC005), M06821_2.00 (AT5G22990), M08148_2.00 (PI), M01947_2.00 (DOF5.3), M07310_2.00 (WIP5), M07174_2.00 (NAC017), M07178_2.00 (ANAC020), …
